# Supplementary material for: Single-cell multiome and enhancer connectome of human retinal pigment epithelium and choroid nominate pathogenic variants in age-related macular degeneration
Source: bioRxiv. 2025 Mar 25:2025.03.21.644670. Preprint. [Version 1] doi: 10.1101/2025.03.21.644670 (PMC11974679; doi:10.1101/2025.03.21.644670)
Supplement: Supplement 3 — Data S2. Bed format of scATAC-seq peaks by cell type, Related to Figure 2 [file media-3.xlsx]

## Sheet: Overview
Data S2. Bed format of scATAC-seq peaks by cell type, Related to Figure 2
1. Union
2. RPE
3. Fibroblast
4. Melanocyte
5. Endothelial
6. Macrophage
7. T cell
8. Schwann

## Sheet: Union
chr1	817085	817585
chr1	818721	819221
chr1	819623	820123
chr1	820349	820849
chr1	821339	821839
chr1	826779	827279
chr1	827302	827802
chr1	869670	870170
chr1	901934	902434
chr1	904500	905000
chr1	905196	905696
chr1	906008	906508
chr1	906606	907106
chr1	907156	907656
chr1	907968	908468
chr1	910134	910634
chr1	913414	913914
chr1	919428	919928
chr1	920438	920938
chr1	920979	921479
chr1	923625	924125
chr1	924803	925303
chr1	925429	925929
chr1	926562	927062
chr1	931783	932283
chr1	932347	932847
chr1	933589	934089
chr1	935711	936211
chr1	936409	936909
chr1	937757	938257
chr1	938423	938923
chr1	939426	939926
chr1	940087	940587
chr1	940684	941184
chr1	941484	941984
chr1	942450	942950
chr1	943037	943537
chr1	943974	944474
chr1	944918	945418
chr1	953958	954458
chr1	955767	956267
chr1	956602	957102
chr1	959075	959575
chr1	959764	960264
chr1	960317	960817
chr1	961596	962096
chr1	963833	964333
chr1	964579	965079
chr1	965682	966182
chr1	966190	966690
chr1	966759	967259
chr1	975836	976336
chr1	976377	976877
chr1	978651	979151
chr1	981066	981566
chr1	983509	984009
chr1	984077	984577
chr1	992557	993057
chr1	993190	993690
chr1	995858	996358
chr1	996826	997326
chr1	997617	998117
chr1	998125	998625
chr1	998893	999393
chr1	999406	999906
chr1	999954	1000454
chr1	1000611	1001111
chr1	1001180	1001680
chr1	1001743	1002243
chr1	1003263	1003763
chr1	1003799	1004299
chr1	1004795	1005295
chr1	1005408	1005908
chr1	1009066	1009566
chr1	1010740	1011240
chr1	1013203	1013703
chr1	1013937	1014437
chr1	1014579	1015079
chr1	1015263	1015763
chr1	1018649	1019149
chr1	1019289	1019789
chr1	1019864	1020364
chr1	1020434	1020934
chr1	1021045	1021545
chr1	1021581	1022081
chr1	1022752	1023252
chr1	1023528	1024028
chr1	1024892	1025392
chr1	1025571	1026071
chr1	1026289	1026789
chr1	1029290	1029790
chr1	1031339	1031839
chr1	1031941	1032441
chr1	1032925	1033425
chr1	1033471	1033971
chr1	1034161	1034661
chr1	1036317	1036817
chr1	1038279	1038779
chr1	1039150	1039650
chr1	1040034	1040534
chr1	1040636	1041136
chr1	1041152	1041652
chr1	1041765	1042265
chr1	1045668	1046168
chr1	1055181	1055681
chr1	1058654	1059154
chr1	1059418	1059918
chr1	1063742	1064242
chr1	1066532	1067032
chr1	1067458	1067958
chr1	1068526	1069026
chr1	1069126	1069626
chr1	1069770	1070270
chr1	1074164	1074664
chr1	1075028	1075528
chr1	1079549	1080049
chr1	1080051	1080551
chr1	1081142	1081642
chr1	1083113	1083613
chr1	1084072	1084572
chr1	1085048	1085548
chr1	1085773	1086273
chr1	1100971	1101471
chr1	1104113	1104613
chr1	1113084	1113584
chr1	1116006	1116506
chr1	1116510	1117010
chr1	1117246	1117746
chr1	1121519	1122019
chr1	1122026	1122526
chr1	1128424	1128924
chr1	1130239	1130739
chr1	1133300	1133800
chr1	1136688	1137188
chr1	1137267	1137767
chr1	1153730	1154230
chr1	1156208	1156708
chr1	1156726	1157226
chr1	1157398	1157898
chr1	1158090	1158590
chr1	1158775	1159275
chr1	1159380	1159880
chr1	1160322	1160822
chr1	1160836	1161336
chr1	1173701	1174201
chr1	1182427	1182927
chr1	1189022	1189522
chr1	1199323	1199823
chr1	1199874	1200374
chr1	1200477	1200977
chr1	1201217	1201717
chr1	1203778	1204278
chr1	1204872	1205372
chr1	1206707	1207207
chr1	1207865	1208365
chr1	1208417	1208917
chr1	1210716	1211216
chr1	1212833	1213333
chr1	1213742	1214242
chr1	1214301	1214801
chr1	1215644	1216144
chr1	1216613	1217113
chr1	1217669	1218169
chr1	1219230	1219730
chr1	1227986	1228486
chr1	1231326	1231826
chr1	1231829	1232329
chr1	1232622	1233122
chr1	1237318	1237818
chr1	1242141	1242641
chr1	1245112	1245612
chr1	1246450	1246950
chr1	1254725	1255225
chr1	1269675	1270175
chr1	1270728	1271228
chr1	1273640	1274140
chr1	1277859	1278359
chr1	1280623	1281123
chr1	1281643	1282143
chr1	1290079	1290579
chr1	1290907	1291407
chr1	1291773	1292273
chr1	1293271	1293771
chr1	1293801	1294301
chr1	1299001	1299501
chr1	1303299	1303799
chr1	1303813	1304313
chr1	1304642	1305142
chr1	1305496	1305996
chr1	1306237	1306737
chr1	1307108	1307608
chr1	1307714	1308214
chr1	1308217	1308717
chr1	1309031	1309531
chr1	1309775	1310275
chr1	1310626	1311126
chr1	1311222	1311722
chr1	1311749	1312249
chr1	1313091	1313591
chr1	1313674	1314174
chr1	1318175	1318675
chr1	1324445	1324945
chr1	1325087	1325587
chr1	1327838	1328338
chr1	1330515	1331015
chr1	1332278	1332778
chr1	1332866	1333366
chr1	1333372	1333872
chr1	1334532	1335032
chr1	1335525	1336025
chr1	1336097	1336597
chr1	1338622	1339122
chr1	1339538	1340038
chr1	1341670	1342170
chr1	1343755	1344255
chr1	1344273	1344773
chr1	1345533	1346033
chr1	1346855	1347355
chr1	1347874	1348374
chr1	1348663	1349163
chr1	1349172	1349672
chr1	1349710	1350210
chr1	1351369	1351869
chr1	1351962	1352462
chr1	1352650	1353150
chr1	1353497	1353997
chr1	1354534	1355034
chr1	1355281	1355781
chr1	1355906	1356406
chr1	1357065	1357565
chr1	1358059	1358559
chr1	1358681	1359181
chr1	1359191	1359691
chr1	1359695	1360195
chr1	1360446	1360946
chr1	1361315	1361815
chr1	1361920	1362420
chr1	1371980	1372480
chr1	1374529	1375029
chr1	1375062	1375562
chr1	1375710	1376210
chr1	1376422	1376922
chr1	1398580	1399080
chr1	1399160	1399660
chr1	1399746	1400246
chr1	1401138	1401638
chr1	1402402	1402902
chr1	1403693	1404193
chr1	1407084	1407584
chr1	1407604	1408104
chr1	1409703	1410203
chr1	1419185	1419685
chr1	1419694	1420194
chr1	1422759	1423259
chr1	1426068	1426568
chr1	1427585	1428085
chr1	1429516	1430016
chr1	1430249	1430749
chr1	1431271	1431771
chr1	1431841	1432341
chr1	1432403	1432903
chr1	1433091	1433591
chr1	1433688	1434188
chr1	1434446	1434946
chr1	1435411	1435911
chr1	1436611	1437111
chr1	1437162	1437662
chr1	1438028	1438528
chr1	1439101	1439601
chr1	1439634	1440134
chr1	1440787	1441287
chr1	1462431	1462931
chr1	1469056	1469556
chr1	1471468	1471968
chr1	1471973	1472473
chr1	1504856	1505356
chr1	1505369	1505869
chr1	1511096	1511596
chr1	1511804	1512304
chr1	1512392	1512892
chr1	1523396	1523896
chr1	1532726	1533226
chr1	1539627	1540127
chr1	1540401	1540901
chr1	1540975	1541475
chr1	1542112	1542612
chr1	1542945	1543445
chr1	1543714	1544214
chr1	1544522	1545022
chr1	1545216	1545716
chr1	1545811	1546311
chr1	1546902	1547402
chr1	1547744	1548244
chr1	1548391	1548891
chr1	1549148	1549648
chr1	1550732	1551232
chr1	1551836	1552336
chr1	1552595	1553095
chr1	1553154	1553654
chr1	1554018	1554518
chr1	1554739	1555239
chr1	1555339	1555839
chr1	1558844	1559344
chr1	1560083	1560583
chr1	1561888	1562388
chr1	1563085	1563585
chr1	1564373	1564873
chr1	1566849	1567349
chr1	1567450	1567950
chr1	1567968	1568468
chr1	1568624	1569124
chr1	1569530	1570030
chr1	1570977	1571477
chr1	1573356	1573856
chr1	1573993	1574493
chr1	1574672	1575172
chr1	1575223	1575723
chr1	1579601	1580101
chr1	1580184	1580684
chr1	1597538	1598038
chr1	1598562	1599062
chr1	1599870	1600370
chr1	1600623	1601123
chr1	1601718	1602218
chr1	1607049	1607549
chr1	1611366	1611866
chr1	1613670	1614170
chr1	1614314	1614814
chr1	1615158	1615658
chr1	1615838	1616338
chr1	1616680	1617180
chr1	1618455	1618955
chr1	1622239	1622739
chr1	1623014	1623514
chr1	1627515	1628015
chr1	1628164	1628664
chr1	1628983	1629483
chr1	1629679	1630179
chr1	1630246	1630746
chr1	1630887	1631387
chr1	1631683	1632183
chr1	1658919	1659419
chr1	1659603	1660103
chr1	1660489	1660989
chr1	1662316	1662816
chr1	1662841	1663341
chr1	1664963	1665463
chr1	1677191	1677691
chr1	1677990	1678490
chr1	1678810	1679310
chr1	1683467	1683967
chr1	1686316	1686816
chr1	1692559	1693059
chr1	1693141	1693641
chr1	1693974	1694474
chr1	1694776	1695276
chr1	1724196	1724696
chr1	1728276	1728776
chr1	1740876	1741376
chr1	1741758	1742258
chr1	1745862	1746362
chr1	1746407	1746907
chr1	1747247	1747747
chr1	1749933	1750433
chr1	1753365	1753865
chr1	1755922	1756422
chr1	1757260	1757760
chr1	1758098	1758598
chr1	1758642	1759142
chr1	1759471	1759971
chr1	1764127	1764627
chr1	1775266	1775766
chr1	1775817	1776317
chr1	1776334	1776834
chr1	1777456	1777956
chr1	1778252	1778752
chr1	1778932	1779432
chr1	1779967	1780467
chr1	1780569	1781069
chr1	1781108	1781608
chr1	1781971	1782471
chr1	1782897	1783397
chr1	1784933	1785433
chr1	1827457	1827957
chr1	1832077	1832577
chr1	1839637	1840137
chr1	1841185	1841685
chr1	1841725	1842225
chr1	1847085	1847585
chr1	1853814	1854314
chr1	1855499	1855999
chr1	1858611	1859111
chr1	1859551	1860051
chr1	1873108	1873608
chr1	1878093	1878593
chr1	1881499	1881999
chr1	1884148	1884648
chr1	1889633	1890133
chr1	1890226	1890726
chr1	1890897	1891397
chr1	1891477	1891977
chr1	1892132	1892632
chr1	1892773	1893273
chr1	1893825	1894325
chr1	1894485	1894985
chr1	1894998	1895498
chr1	1895594	1896094
chr1	1904790	1905290
chr1	1906173	1906673
chr1	1906764	1907264
chr1	1908273	1908773
chr1	1908890	1909390
chr1	1909564	1910064
chr1	1910089	1910589
chr1	1910913	1911413
chr1	1911764	1912264
chr1	1912699	1913199
chr1	1915881	1916381
chr1	1917014	1917514
chr1	1917861	1918361
chr1	1918390	1918890
chr1	1919158	1919658
chr1	1919786	1920286
chr1	1920367	1920867
chr1	1920925	1921425
chr1	1921536	1922036
chr1	1922609	1923109
chr1	1928187	1928687
chr1	1928885	1929385
chr1	1938631	1939131
chr1	1943497	1943997
chr1	1946577	1947077
chr1	1959941	1960441
chr1	1968878	1969378
chr1	1969565	1970065
chr1	1989244	1989744
chr1	1990295	1990795
chr1	1994368	1994868
chr1	1996139	1996639
chr1	1997524	1998024
chr1	2003535	2004035
chr1	2019451	2019951
chr1	2044730	2045230
chr1	2046391	2046891
chr1	2049370	2049870
chr1	2050082	2050582
chr1	2050629	2051129
chr1	2051174	2051674
chr1	2052927	2053427
chr1	2088467	2088967
chr1	2105062	2105562
chr1	2105673	2106173
chr1	2106540	2107040
chr1	2112399	2112899
chr1	2115989	2116489
chr1	2126069	2126569
chr1	2126588	2127088
chr1	2127304	2127804
chr1	2128142	2128642
chr1	2128696	2129196
chr1	2129340	2129840
chr1	2130851	2131351
chr1	2132545	2133045
chr1	2133047	2133547
chr1	2133616	2134116
chr1	2134177	2134677
chr1	2134681	2135181
chr1	2135453	2135953
chr1	2136001	2136501
chr1	2136601	2137101
chr1	2137786	2138286
chr1	2139652	2140152
chr1	2142404	2142904
chr1	2148623	2149123
chr1	2151263	2151763
chr1	2156804	2157304
chr1	2157368	2157868
chr1	2158126	2158626
chr1	2174238	2174738
chr1	2175932	2176432
chr1	2178915	2179415
chr1	2179424	2179924
chr1	2179927	2180427
chr1	2182321	2182821
chr1	2184460	2184960
chr1	2187561	2188061
chr1	2188224	2188724
chr1	2188790	2189290
chr1	2189328	2189828
chr1	2190021	2190521
chr1	2190757	2191257
chr1	2191506	2192006
chr1	2192073	2192573
chr1	2192799	2193299
chr1	2193387	2193887
chr1	2193897	2194397
chr1	2194828	2195328
chr1	2195787	2196287
chr1	2197215	2197715
chr1	2198507	2199007
chr1	2199204	2199704
chr1	2200239	2200739
chr1	2202109	2202609
chr1	2202998	2203498
chr1	2203518	2204018
chr1	2204259	2204759
chr1	2205040	2205540
chr1	2205578	2206078
chr1	2206143	2206643
chr1	2206667	2207167
chr1	2207603	2208103
chr1	2208230	2208730
chr1	2208757	2209257
chr1	2209550	2210050
chr1	2210239	2210739
chr1	2210770	2211270
chr1	2211489	2211989
chr1	2212151	2212651
chr1	2212691	2213191
chr1	2213505	2214005
chr1	2214013	2214513
chr1	2214914	2215414
chr1	2215993	2216493
chr1	2220020	2220520
chr1	2220820	2221320
chr1	2224183	2224683
chr1	2226226	2226726
chr1	2226748	2227248
chr1	2227496	2227996
chr1	2228187	2228687
chr1	2229047	2229547
chr1	2229834	2230334
chr1	2230750	2231250
chr1	2231254	2231754
chr1	2231827	2232327
chr1	2232541	2233041
chr1	2233816	2234316
chr1	2234369	2234869
chr1	2235211	2235711
chr1	2235996	2236496
chr1	2236594	2237094
chr1	2237730	2238230
chr1	2238594	2239094
chr1	2239554	2240054
chr1	2240145	2240645
chr1	2240787	2241287
chr1	2241659	2242159
chr1	2242186	2242686
chr1	2243158	2243658
chr1	2246025	2246525
chr1	2246928	2247428
chr1	2248006	2248506
chr1	2248722	2249222
chr1	2250125	2250625
chr1	2251811	2252311
chr1	2255469	2255969
chr1	2256030	2256530
chr1	2256554	2257054
chr1	2257287	2257787
chr1	2259919	2260419
chr1	2267347	2267847
chr1	2268836	2269336
chr1	2269425	2269925
chr1	2270272	2270772
chr1	2271228	2271728
chr1	2271949	2272449
chr1	2273322	2273822
chr1	2274393	2274893
chr1	2274953	2275453
chr1	2275779	2276279
chr1	2277120	2277620
chr1	2278071	2278571
chr1	2278576	2279076
chr1	2279379	2279879
chr1	2279901	2280401
chr1	2282846	2283346
chr1	2284229	2284729
chr1	2287415	2287915
chr1	2289015	2289515
chr1	2289558	2290058
chr1	2290562	2291062
chr1	2291248	2291748
chr1	2292327	2292827
chr1	2296071	2296571
chr1	2296953	2297453
chr1	2297732	2298232
chr1	2298514	2299014
chr1	2299115	2299615
chr1	2299686	2300186
chr1	2300263	2300763
chr1	2300962	2301462
chr1	2301557	2302057
chr1	2302778	2303278
chr1	2303824	2304324
chr1	2305111	2305611
chr1	2305629	2306129
chr1	2306422	2306922
chr1	2307084	2307584
chr1	2308884	2309384
chr1	2310282	2310782
chr1	2310866	2311366
chr1	2311410	2311910
chr1	2312176	2312676
chr1	2312708	2313208
chr1	2313668	2314168
chr1	2314260	2314760
chr1	2314990	2315490
chr1	2315715	2316215
chr1	2316524	2317024
chr1	2317424	2317924
chr1	2320006	2320506
chr1	2320922	2321422
chr1	2321470	2321970
chr1	2322096	2322596
chr1	2322650	2323150
chr1	2323314	2323814
chr1	2326398	2326898
chr1	2328615	2329115
chr1	2329285	2329785
chr1	2329873	2330373
chr1	2330784	2331284
chr1	2331355	2331855
chr1	2335790	2336290
chr1	2344622	2345122
chr1	2352920	2353420
chr1	2372675	2373175
chr1	2381675	2382175
chr1	2382233	2382733
chr1	2382926	2383426
chr1	2390563	2391063
chr1	2391427	2391927
chr1	2392106	2392606
chr1	2393283	2393783
chr1	2398530	2399030
chr1	2406252	2406752
chr1	2408376	2408876
chr1	2411180	2411680
chr1	2411743	2412243
chr1	2412425	2412925
chr1	2413294	2413794
chr1	2414307	2414807
chr1	2415691	2416191
chr1	2439587	2440087
chr1	2440252	2440752
chr1	2443827	2444327
chr1	2445761	2446261
chr1	2446289	2446789
chr1	2459662	2460162
chr1	2460943	2461443
chr1	2463746	2464246
chr1	2464954	2465454
chr1	2465474	2465974
chr1	2466737	2467237
chr1	2467952	2468452
chr1	2472331	2472831
chr1	2473542	2474042
chr1	2474281	2474781
chr1	2474910	2475410
chr1	2476017	2476517
chr1	2476526	2477026
chr1	2481818	2482318
chr1	2482527	2483027
chr1	2499874	2500374
chr1	2502176	2502676
chr1	2504333	2504833
chr1	2504945	2505445
chr1	2505813	2506313
chr1	2506668	2507168
chr1	2509165	2509665
chr1	2517909	2518409
chr1	2519285	2519785
chr1	2523078	2523578
chr1	2523841	2524341
chr1	2526054	2526554
chr1	2526795	2527295
chr1	2527488	2527988
chr1	2528009	2528509
chr1	2528525	2529025
chr1	2529223	2529723
chr1	2530024	2530524
chr1	2531386	2531886
chr1	2533248	2533748
chr1	2534673	2535173
chr1	2535632	2536132
chr1	2539281	2539781
chr1	2539971	2540471
chr1	2540772	2541272
chr1	2541495	2541995
chr1	2542498	2542998
chr1	2543405	2543905
chr1	2544205	2544705
chr1	2544821	2545321
chr1	2545360	2545860
chr1	2545971	2546471
chr1	2546814	2547314
chr1	2547432	2547932
chr1	2547959	2548459
chr1	2548649	2549149
chr1	2549197	2549697
chr1	2551445	2551945
chr1	2552214	2552714
chr1	2553813	2554313
chr1	2554828	2555328
chr1	2555456	2555956
chr1	2556156	2556656
chr1	2556772	2557272
chr1	2557343	2557843
chr1	2557907	2558407
chr1	2559081	2559581
chr1	2559592	2560092
chr1	2560593	2561093
chr1	2561098	2561598
chr1	2561860	2562360
chr1	2562453	2562953
chr1	2563214	2563714
chr1	2563919	2564419
chr1	2564535	2565035
chr1	2565170	2565670
chr1	2566192	2566692
chr1	2567133	2567633
chr1	2569657	2570157
chr1	2575366	2575866
chr1	2576121	2576621
chr1	2576666	2577166
chr1	2577516	2578016
chr1	2578273	2578773
chr1	2581403	2581903
chr1	2585328	2585828
chr1	2585862	2586362
chr1	2586413	2586913
chr1	2586981	2587481
chr1	2587491	2587991
chr1	2588198	2588698
chr1	2593936	2594436
chr1	2605531	2606031
chr1	2609025	2609525
chr1	2611137	2611637
chr1	2628829	2629329
chr1	2632855	2633355
chr1	2640019	2640519
chr1	2640583	2641083
chr1	2641527	2642027
chr1	2642405	2642905
chr1	2642987	2643487
chr1	2643511	2644011
chr1	2644109	2644609
chr1	2652054	2652554
chr1	2653106	2653606
chr1	2653870	2654370
chr1	2655959	2656459
chr1	2659804	2660304
chr1	2688012	2688512
chr1	2811174	2811674
chr1	2821866	2822366
chr1	2855586	2856086
chr1	2875863	2876363
chr1	2881982	2882482
chr1	2906005	2906505
chr1	2914695	2915195
chr1	2921977	2922477
chr1	2923250	2923750
chr1	2925547	2926047
chr1	2947253	2947753
chr1	2967899	2968399
chr1	2968447	2968947
chr1	2969157	2969657
chr1	2969999	2970499
chr1	2970666	2971166
chr1	2979571	2980071
chr1	2980191	2980691
chr1	2982272	2982772
chr1	2982878	2983378
chr1	2985204	2985704
chr1	2987772	2988272
chr1	2988627	2989127
chr1	3012404	3012904
chr1	3013437	3013937
chr1	3028768	3029268
chr1	3029380	3029880
chr1	3031086	3031586
chr1	3031693	3032193
chr1	3035249	3035749
chr1	3054548	3055048
chr1	3055068	3055568
chr1	3056183	3056683
chr1	3057148	3057648
chr1	3058232	3058732
chr1	3059083	3059583
chr1	3060289	3060789
chr1	3060882	3061382
chr1	3061814	3062314
chr1	3062328	3062828
chr1	3062928	3063428
chr1	3063590	3064090
chr1	3064185	3064685
chr1	3065248	3065748
chr1	3066130	3066630
chr1	3067196	3067696
chr1	3067769	3068269
chr1	3068726	3069226
chr1	3069342	3069842
chr1	3070097	3070597
chr1	3070724	3071224
chr1	3071249	3071749
chr1	3072127	3072627
chr1	3072633	3073133
chr1	3073672	3074172
chr1	3074230	3074730
chr1	3074835	3075335
chr1	3075885	3076385
chr1	3076473	3076973
chr1	3077512	3078012
chr1	3078252	3078752
chr1	3079132	3079632
chr1	3079721	3080221
chr1	3080531	3081031
chr1	3081229	3081729
chr1	3082182	3082682
chr1	3082850	3083350
chr1	3083647	3084147
chr1	3084202	3084702
chr1	3085011	3085511
chr1	3085538	3086038
chr1	3086310	3086810
chr1	3087148	3087648
chr1	3088359	3088859
chr1	3089850	3090350
chr1	3090362	3090862
chr1	3090934	3091434
chr1	3092108	3092608
chr1	3092734	3093234
chr1	3093656	3094156
chr1	3094214	3094714
chr1	3095034	3095534
chr1	3096412	3096912
chr1	3097135	3097635
chr1	3098021	3098521
chr1	3098991	3099491
chr1	3099827	3100327
chr1	3100342	3100842
chr1	3101047	3101547
chr1	3101963	3102463
chr1	3102489	3102989
chr1	3104084	3104584
chr1	3104885	3105385
chr1	3105457	3105957
chr1	3106536	3107036
chr1	3107089	3107589
chr1	3109080	3109580
chr1	3110568	3111068
chr1	3112168	3112668
chr1	3113010	3113510
chr1	3113875	3114375
chr1	3114842	3115342
chr1	3116050	3116550
chr1	3116558	3117058
chr1	3117549	3118049
chr1	3118136	3118636
chr1	3118736	3119236
chr1	3119253	3119753
chr1	3119784	3120284
chr1	3120427	3120927
chr1	3120984	3121484
chr1	3121714	3122214
chr1	3122334	3122834
chr1	3123290	3123790
chr1	3123898	3124398
chr1	3124450	3124950
chr1	3125109	3125609
chr1	3125638	3126138
chr1	3126249	3126749
chr1	3126759	3127259
chr1	3127270	3127770
chr1	3127812	3128312
chr1	3128624	3129124
chr1	3129141	3129641
chr1	3129994	3130494
chr1	3130775	3131275
chr1	3131627	3132127
chr1	3132171	3132671
chr1	3132898	3133398
chr1	3133512	3134012
chr1	3134581	3135081
chr1	3135294	3135794
chr1	3136057	3136557
chr1	3137059	3137559
chr1	3137913	3138413
chr1	3138545	3139045
chr1	3139545	3140045
chr1	3140107	3140607
chr1	3142110	3142610
chr1	3145307	3145807
chr1	3145880	3146380
chr1	3146689	3147189
chr1	3148502	3149002
chr1	3151452	3151952
chr1	3152768	3153268
chr1	3153978	3154478
chr1	3155360	3155860
chr1	3156855	3157355
chr1	3157431	3157931
chr1	3161082	3161582
chr1	3163776	3164276
chr1	3164831	3165331
chr1	3166547	3167047
chr1	3167200	3167700
chr1	3168208	3168708
chr1	3169659	3170159
chr1	3170449	3170949
chr1	3170955	3171455
chr1	3173216	3173716
chr1	3173966	3174466
chr1	3174803	3175303
chr1	3180960	3181460
chr1	3182355	3182855
chr1	3183627	3184127
chr1	3185841	3186341
chr1	3186350	3186850
chr1	3187244	3187744
chr1	3189009	3189509
chr1	3193754	3194254
chr1	3194298	3194798
chr1	3195690	3196190
chr1	3196490	3196990
chr1	3197798	3198298
chr1	3198505	3199005
chr1	3199186	3199686
chr1	3203321	3203821
chr1	3204621	3205121
chr1	3205444	3205944
chr1	3206783	3207283
chr1	3207620	3208120
chr1	3211933	3212433
chr1	3213620	3214120
chr1	3215612	3216112
chr1	3216587	3217087
chr1	3217118	3217618
chr1	3217862	3218362
chr1	3219123	3219623
chr1	3220070	3220570
chr1	3221419	3221919
chr1	3221930	3222430
chr1	3225814	3226314
chr1	3226579	3227079
chr1	3227313	3227813
chr1	3238347	3238847
chr1	3240674	3241174
chr1	3241195	3241695
chr1	3247441	3247941
chr1	3248905	3249405
chr1	3249459	3249959
chr1	3250420	3250920
chr1	3250968	3251468
chr1	3251545	3252045
chr1	3258662	3259162
chr1	3259537	3260037
chr1	3262087	3262587
chr1	3263745	3264245
chr1	3265174	3265674
chr1	3266083	3266583
chr1	3267965	3268465
chr1	3270727	3271227
chr1	3271419	3271919
chr1	3272356	3272856
chr1	3273658	3274158
chr1	3274184	3274684
chr1	3274801	3275301
chr1	3275454	3275954
chr1	3275993	3276493
chr1	3276646	3277146
chr1	3277941	3278441
chr1	3278704	3279204
chr1	3279436	3279936
chr1	3282073	3282573
chr1	3282640	3283140
chr1	3283341	3283841
chr1	3283883	3284383
chr1	3284694	3285194
chr1	3286473	3286973
chr1	3287934	3288434
chr1	3291980	3292480
chr1	3292516	3293016
chr1	3295759	3296259
chr1	3304061	3304561
chr1	3311735	3312235
chr1	3312442	3312942
chr1	3313062	3313562
chr1	3313585	3314085
chr1	3314597	3315097
chr1	3316613	3317113
chr1	3319877	3320377
chr1	3323038	3323538
chr1	3323546	3324046
chr1	3324992	3325492
chr1	3326436	3326936
chr1	3327117	3327617
chr1	3328224	3328724
chr1	3328943	3329443
chr1	3329630	3330130
chr1	3331406	3331906
chr1	3332115	3332615
chr1	3332776	3333276
chr1	3333901	3334401
chr1	3334564	3335064
chr1	3335273	3335773
chr1	3345700	3346200
chr1	3346205	3346705
chr1	3347493	3347993
chr1	3348281	3348781
chr1	3349098	3349598
chr1	3350797	3351297
chr1	3351545	3352045
chr1	3352340	3352840
chr1	3352889	3353389
chr1	3353617	3354117
chr1	3354277	3354777
chr1	3354982	3355482
chr1	3356710	3357210
chr1	3357441	3357941
chr1	3360464	3360964
chr1	3364456	3364956
chr1	3365919	3366419
chr1	3366442	3366942
chr1	3367178	3367678
chr1	3368472	3368972
chr1	3369765	3370265
chr1	3377761	3378261
chr1	3382576	3383076
chr1	3384570	3385070
chr1	3387322	3387822
chr1	3387888	3388388
chr1	3388667	3389167
chr1	3393134	3393634
chr1	3393681	3394181
chr1	3408730	3409230
chr1	3410072	3410572
chr1	3410683	3411183
chr1	3411538	3412038
chr1	3412392	3412892
chr1	3414853	3415353
chr1	3415436	3415936
chr1	3418908	3419408
chr1	3419691	3420191
chr1	3420217	3420717
chr1	3422584	3423084
chr1	3423286	3423786
chr1	3423870	3424370
chr1	3424608	3425108
chr1	3441393	3441893
chr1	3453058	3453558
chr1	3453702	3454202
chr1	3454219	3454719
chr1	3454724	3455224
chr1	3456172	3456672
chr1	3456682	3457182
chr1	3462016	3462516
chr1	3464608	3465108
chr1	3466182	3466682
chr1	3471674	3472174
chr1	3480909	3481409
chr1	3482045	3482545
chr1	3483793	3484293
chr1	3491190	3491690
chr1	3492848	3493348
chr1	3495095	3495595
chr1	3500317	3500817
chr1	3501822	3502322
chr1	3502729	3503229
chr1	3503351	3503851
chr1	3504019	3504519
chr1	3504551	3505051
chr1	3505094	3505594
chr1	3506251	3506751
chr1	3515322	3515822
chr1	3529510	3530010
chr1	3530254	3530754
chr1	3531196	3531696
chr1	3531749	3532249
chr1	3532540	3533040
chr1	3533775	3534275
chr1	3537577	3538077
chr1	3538431	3538931
chr1	3540075	3540575
chr1	3541876	3542376
chr1	3542618	3543118
chr1	3543333	3543833
chr1	3543838	3544338
chr1	3544460	3544960
chr1	3545638	3546138
chr1	3546433	3546933
chr1	3547125	3547625
chr1	3547800	3548300
chr1	3548326	3548826
chr1	3550026	3550526
chr1	3559786	3560286
chr1	3560428	3560928
chr1	3561478	3561978
chr1	3565307	3565807
chr1	3577676	3578176
chr1	3586223	3586723
chr1	3590260	3590760
chr1	3590803	3591303
chr1	3593346	3593846
chr1	3597416	3597916
chr1	3598105	3598605
chr1	3599081	3599581
chr1	3603694	3604194
chr1	3606162	3606662
chr1	3609068	3609568
chr1	3610141	3610641
chr1	3611458	3611958
chr1	3612383	3612883
chr1	3613324	3613824
chr1	3618863	3619363
chr1	3620963	3621463
chr1	3623229	3623729
chr1	3624027	3624527
chr1	3624615	3625115
chr1	3625400	3625900
chr1	3640102	3640602
chr1	3641349	3641849
chr1	3649894	3650394
chr1	3659699	3660199
chr1	3668769	3669269
chr1	3683945	3684445
chr1	3695559	3696059
chr1	3704811	3705311
chr1	3713044	3713544
chr1	3714314	3714814
chr1	3717959	3718459
chr1	3724338	3724838
chr1	3731470	3731970
chr1	3733463	3733963
chr1	3747153	3747653
chr1	3771072	3771572
chr1	3771656	3772156
chr1	3772307	3772807
chr1	3773310	3773810
chr1	3773951	3774451
chr1	3774545	3775045
chr1	3775354	3775854
chr1	3786957	3787457
chr1	3793357	3793857
chr1	3795801	3796301
chr1	3796308	3796808
chr1	3797208	3797708
chr1	3804118	3804618
chr1	3805004	3805504
chr1	3810103	3810603
chr1	3811326	3811826
chr1	3815009	3815509
chr1	3815750	3816250
chr1	3816362	3816862
chr1	3818160	3818660
chr1	3820988	3821488
chr1	3824098	3824598
chr1	3843023	3843523
chr1	3846476	3846976
chr1	3847008	3847508
chr1	3857094	3857594
chr1	3858166	3858666
chr1	3878132	3878632
chr1	3889935	3890435
chr1	3890842	3891342
chr1	3900028	3900528
chr1	3900573	3901073
chr1	3901130	3901630
chr1	3903113	3903613
chr1	3910716	3911216
chr1	3981225	3981725
chr1	4004148	4004648
chr1	4070490	4070990
chr1	4071221	4071721
chr1	4071902	4072402
chr1	4082312	4082812
chr1	4082845	4083345
chr1	4083820	4084320
chr1	4155926	4156426
chr1	4171650	4172150
chr1	4173153	4173653
chr1	4285325	4285825
chr1	4355367	4355867
chr1	4357821	4358321
chr1	4358815	4359315
chr1	4359517	4360017
chr1	4360798	4361298
chr1	4361566	4362066
chr1	4362214	4362714
chr1	4365243	4365743
chr1	4371327	4371827
chr1	4395457	4395957
chr1	4397176	4397676
chr1	4398032	4398532
chr1	4409808	4410308
chr1	4411780	4412280
chr1	4421202	4421702
chr1	4421822	4422322
chr1	4422409	4422909
chr1	4424354	4424854
chr1	4447782	4448282
chr1	4448376	4448876
chr1	4511431	4511931
chr1	4512037	4512537
chr1	4512581	4513081
chr1	4515623	4516123
chr1	4584401	4584901
chr1	4585041	4585541
chr1	4607910	4608410
chr1	4608423	4608923
chr1	4638187	4638687
chr1	4650520	4651020
chr1	4652454	4652954
chr1	4654258	4654758
chr1	4655458	4655958
chr1	4656221	4656721
chr1	4658644	4659144
chr1	4659258	4659758
chr1	4670229	4670729
chr1	4670867	4671367
chr1	4688658	4689158
chr1	4702811	4703311
chr1	4709469	4709969
chr1	4710856	4711356
chr1	4714721	4715221
chr1	4729822	4730322
chr1	4733720	4734220
chr1	4736101	4736601
chr1	4737407	4737907
chr1	4801394	4801894
chr1	4836546	4837046
chr1	4837321	4837821
chr1	4851663	4852163
chr1	4978748	4979248
chr1	5034860	5035360
chr1	5223236	5223736
chr1	5239750	5240250
chr1	5276389	5276889
chr1	5295919	5296419
chr1	5297249	5297749
chr1	5311553	5312053
chr1	5329073	5329573
chr1	5369959	5370459
chr1	5501214	5501714
chr1	5502418	5502918
chr1	5503219	5503719
chr1	5504347	5504847
chr1	5506522	5507022
chr1	5509812	5510312
chr1	5514509	5515009
chr1	5597355	5597855
chr1	5598051	5598551
chr1	5611369	5611869
chr1	5612164	5612664
chr1	5616205	5616705
chr1	5667793	5668293
chr1	5680688	5681188
chr1	5717673	5718173
chr1	5744741	5745241
chr1	5745725	5746225
chr1	5766480	5766980
chr1	5770448	5770948
chr1	5771189	5771689
chr1	5858757	5859257
chr1	5915385	5915885
chr1	5915929	5916429
chr1	5921199	5921699
chr1	5922837	5923337
chr1	5929070	5929570
chr1	5933643	5934143
chr1	5934246	5934746
chr1	5935234	5935734
chr1	5962773	5963273
chr1	5973622	5974122
chr1	5975104	5975604
chr1	5975937	5976437
chr1	5980350	5980850
chr1	5991350	5991850
chr1	5992275	5992775
chr1	5993097	5993597
chr1	5993841	5994341
chr1	5994621	5995121
chr1	5996142	5996642
chr1	6001048	6001548
chr1	6001903	6002403
chr1	6002866	6003366
chr1	6003733	6004233
chr1	6004272	6004772
chr1	6013041	6013541
chr1	6013925	6014425
chr1	6016149	6016649
chr1	6017120	6017620
chr1	6025159	6025659
chr1	6026035	6026535
chr1	6026597	6027097
chr1	6027250	6027750
chr1	6028059	6028559
chr1	6029548	6030048
chr1	6030055	6030555
chr1	6031677	6032177
chr1	6034382	6034882
chr1	6036942	6037442
chr1	6038644	6039144
chr1	6044774	6045274
chr1	6047531	6048031
chr1	6048509	6049009
chr1	6052382	6052882
chr1	6052918	6053418
chr1	6056485	6056985
chr1	6082388	6082888
chr1	6083954	6084454
chr1	6085947	6086447
chr1	6087354	6087854
chr1	6094916	6095416
chr1	6099517	6100017
chr1	6100546	6101046
chr1	6101204	6101704
chr1	6101791	6102291
chr1	6127602	6128102
chr1	6148555	6149055
chr1	6172503	6173003
chr1	6173158	6173658
chr1	6179733	6180233
chr1	6180320	6180820
chr1	6180844	6181344
chr1	6191457	6191957
chr1	6192159	6192659
chr1	6199463	6199963
chr1	6205096	6205596
chr1	6205789	6206289
chr1	6206669	6207169
chr1	6208573	6209073
chr1	6209087	6209587
chr1	6210907	6211407
chr1	6222881	6223381
chr1	6235123	6235623
chr1	6235750	6236250
chr1	6236423	6236923
chr1	6242193	6242693
chr1	6244966	6245466
chr1	6246619	6247119
chr1	6247244	6247744
chr1	6247755	6248255
chr1	6248442	6248942
chr1	6249239	6249739
chr1	6249949	6250449
chr1	6252051	6252551
chr1	6253392	6253892
chr1	6255879	6256379
chr1	6256608	6257108
chr1	6257475	6257975
chr1	6258300	6258800
chr1	6259874	6260374
chr1	6260860	6261360
chr1	6261557	6262057
chr1	6262533	6263033
chr1	6270962	6271462
chr1	6271468	6271968
chr1	6272352	6272852
chr1	6273279	6273779
chr1	6273836	6274336
chr1	6274645	6275145
chr1	6275426	6275926
chr1	6276455	6276955
chr1	6280685	6281185
chr1	6286882	6287382
chr1	6287441	6287941
chr1	6288488	6288988
chr1	6290131	6290631
chr1	6292005	6292505
chr1	6293934	6294434
chr1	6309535	6310035
chr1	6321772	6322272
chr1	6335882	6336382
chr1	6336412	6336912
chr1	6338580	6339080
chr1	6339326	6339826
chr1	6341568	6342068
chr1	6342101	6342601
chr1	6343323	6343823
chr1	6347960	6348460
chr1	6348461	6348961
chr1	6350363	6350863
chr1	6358883	6359383
chr1	6359592	6360092
chr1	6360141	6360641
chr1	6360815	6361315
chr1	6363014	6363514
chr1	6364981	6365481
chr1	6384845	6385345
chr1	6385633	6386133
chr1	6392665	6393165
chr1	6393552	6394052
chr1	6394208	6394708
chr1	6404568	6405068
chr1	6419764	6420264
chr1	6420474	6420974
chr1	6423391	6423891
chr1	6424752	6425252
chr1	6427488	6427988
chr1	6437948	6438448
chr1	6440228	6440728
chr1	6445298	6445798
chr1	6446391	6446891
chr1	6447064	6447564
chr1	6448584	6449084
chr1	6449260	6449760
chr1	6451258	6451758
chr1	6460342	6460842
chr1	6461457	6461957
chr1	6464381	6464881
chr1	6465236	6465736
chr1	6466111	6466611
chr1	6470520	6471020
chr1	6475440	6475940
chr1	6483075	6483575
chr1	6484428	6484928
chr1	6485226	6485726
chr1	6485780	6486280
chr1	6486400	6486900
chr1	6488471	6488971
chr1	6489799	6490299
chr1	6490363	6490863
chr1	6490977	6491477
chr1	6491660	6492160
chr1	6494709	6495209
chr1	6497284	6497784
chr1	6498404	6498904
chr1	6500982	6501482
chr1	6501850	6502350
chr1	6502357	6502857
chr1	6505789	6506289
chr1	6506940	6507440
chr1	6509196	6509696
chr1	6509971	6510471
chr1	6519923	6520423
chr1	6554292	6554792
chr1	6555212	6555712
chr1	6565475	6565975
chr1	6572613	6573113
chr1	6577744	6578244
chr1	6578979	6579479
chr1	6579661	6580161
chr1	6580242	6580742
chr1	6581273	6581773
chr1	6581853	6582353
chr1	6585243	6585743
chr1	6587156	6587656
chr1	6591194	6591694
chr1	6594228	6594728
chr1	6596521	6597021
chr1	6597098	6597598
chr1	6597749	6598249
chr1	6598500	6599000
chr1	6599643	6600143
chr1	6600452	6600952
chr1	6601071	6601571
chr1	6601807	6602307
chr1	6602764	6603264
chr1	6603378	6603878
chr1	6604169	6604669
chr1	6604786	6605286
chr1	6606150	6606650
chr1	6609617	6610117
chr1	6610658	6611158
chr1	6611980	6612480
chr1	6612549	6613049
chr1	6613315	6613815
chr1	6613968	6614468
chr1	6614567	6615067
chr1	6615088	6615588
chr1	6615696	6616196
chr1	6623073	6623573
chr1	6624288	6624788
chr1	6624921	6625421
chr1	6625788	6626288
chr1	6626514	6627014
chr1	6634562	6635062
chr1	6635977	6636477
chr1	6638261	6638761
chr1	6639017	6639517
chr1	6701022	6701522
chr1	6701652	6702152
chr1	6722677	6723177
chr1	6723747	6724247
chr1	6727370	6727870
chr1	6735009	6735509
chr1	6735547	6736047
chr1	6743751	6744251
chr1	6746354	6746854
chr1	6747219	6747719
chr1	6760168	6760668
chr1	6771882	6772382
chr1	6783734	6784234
chr1	6784349	6784849
chr1	6784908	6785408
chr1	6785668	6786168
chr1	6786667	6787167
chr1	6788971	6789471
chr1	6795483	6795983
chr1	6800707	6801207
chr1	6801996	6802496
chr1	6811522	6812022
chr1	6819802	6820302
chr1	6822414	6822914
chr1	6824573	6825073
chr1	6825955	6826455
chr1	6827022	6827522
chr1	6827525	6828025
chr1	6859958	6860458
chr1	6865324	6865824
chr1	6869017	6869517
chr1	6870012	6870512
chr1	6870526	6871026
chr1	6881247	6881747
chr1	6889816	6890316
chr1	6898856	6899356
chr1	6912003	6912503
chr1	6914785	6915285
chr1	6916130	6916630
chr1	6922553	6923053
chr1	6924665	6925165
chr1	6958409	6958909
chr1	6960242	6960742
chr1	6961058	6961558
chr1	6961849	6962349
chr1	6962664	6963164
chr1	6963929	6964429
chr1	7051025	7051525
chr1	7070290	7070790
chr1	7117454	7117954
chr1	7121533	7122033
chr1	7126098	7126598
chr1	7127740	7128240
chr1	7149280	7149780
chr1	7150876	7151376
chr1	7207864	7208364
chr1	7221429	7221929
chr1	7223969	7224469
chr1	7227984	7228484
chr1	7228577	7229077
chr1	7265648	7266148
chr1	7298568	7299068
chr1	7299198	7299698
chr1	7299922	7300422
chr1	7300948	7301448
chr1	7345489	7345989
chr1	7371870	7372370
chr1	7388837	7389337
chr1	7426348	7426848
chr1	7427008	7427508
chr1	7427649	7428149
chr1	7436186	7436686
chr1	7455177	7455677
chr1	7469200	7469700
chr1	7470843	7471343
chr1	7477953	7478453
chr1	7478751	7479251
chr1	7482443	7482943
chr1	7491711	7492211
chr1	7502078	7502578
chr1	7542808	7543308
chr1	7549272	7549772
chr1	7574255	7574755
chr1	7644321	7644821
chr1	7647159	7647659
chr1	7649033	7649533
chr1	7664376	7664876
chr1	7667466	7667966
chr1	7669424	7669924
chr1	7680253	7680753
chr1	7680764	7681264
chr1	7681404	7681904
chr1	7702100	7702600
chr1	7703866	7704366
chr1	7704397	7704897
chr1	7705244	7705744
chr1	7716651	7717151
chr1	7728184	7728684
chr1	7728740	7729240
chr1	7752753	7753253
chr1	7753620	7754120
chr1	7759880	7760380
chr1	7760621	7761121
chr1	7770462	7770962
chr1	7771030	7771530
chr1	7771543	7772043
chr1	7778127	7778627
chr1	7782346	7782846
chr1	7783289	7783789
chr1	7783867	7784367
chr1	7784487	7784987
chr1	7786780	7787280
chr1	7808157	7808657
chr1	7809015	7809515
chr1	7824635	7825135
chr1	7831337	7831837
chr1	7886261	7886761
chr1	7893030	7893530
chr1	7893802	7894302
chr1	7902045	7902545
chr1	7902719	7903219
chr1	7929678	7930178
chr1	7930528	7931028
chr1	7941349	7941849
chr1	7942329	7942829
chr1	7948909	7949409
chr1	7952749	7953249
chr1	7953477	7953977
chr1	7953988	7954488
chr1	7954532	7955032
chr1	7960665	7961165
chr1	7961283	7961783
chr1	7962179	7962679
chr1	7963188	7963688
chr1	7965020	7965520
chr1	7965688	7966188
chr1	7970955	7971455
chr1	7974106	7974606
chr1	7975217	7975717
chr1	7976911	7977411
chr1	7982235	7982735
chr1	8003993	8004493
chr1	8004938	8005438
chr1	8005519	8006019
chr1	8013593	8014093
chr1	8014454	8014954
chr1	8015036	8015536
chr1	8015723	8016223
chr1	8016612	8017112
chr1	8017841	8018341
chr1	8018822	8019322
chr1	8019402	8019902
chr1	8020011	8020511
chr1	8021610	8022110
chr1	8022869	8023369
chr1	8025015	8025515
chr1	8025651	8026151
chr1	8026154	8026654
chr1	8026695	8027195
chr1	8027266	8027766
chr1	8028333	8028833
chr1	8046980	8047480
chr1	8048063	8048563
chr1	8055928	8056428
chr1	8059275	8059775
chr1	8061215	8061715
chr1	8061992	8062492
chr1	8077128	8077628
chr1	8090059	8090559
chr1	8094468	8094968
chr1	8096600	8097100
chr1	8097294	8097794
chr1	8104518	8105018
chr1	8106709	8107209
chr1	8113209	8113709
chr1	8116154	8116654
chr1	8116875	8117375
chr1	8120659	8121159
chr1	8121277	8121777
chr1	8123175	8123675
chr1	8127270	8127770
chr1	8128524	8129024
chr1	8133580	8134080
chr1	8134586	8135086
chr1	8137126	8137626
chr1	8137786	8138286
chr1	8141663	8142163
chr1	8152412	8152912
chr1	8152947	8153447
chr1	8154552	8155052
chr1	8155444	8155944
chr1	8156716	8157216
chr1	8165612	8166112
chr1	8167303	8167803
chr1	8169030	8169530
chr1	8169683	8170183
chr1	8170428	8170928
chr1	8171443	8171943
chr1	8174253	8174753
chr1	8182369	8182869
chr1	8197626	8198126
chr1	8199761	8200261
chr1	8201991	8202491
chr1	8202495	8202995
chr1	8204280	8204780
chr1	8211022	8211522
chr1	8211785	8212285
chr1	8214669	8215169
chr1	8216000	8216500
chr1	8217085	8217585
chr1	8217641	8218141
chr1	8218676	8219176
chr1	8224670	8225170
chr1	8237997	8238497
chr1	8238897	8239397
chr1	8239566	8240066
chr1	8259334	8259834
chr1	8260753	8261253
chr1	8265775	8266275
chr1	8266370	8266870
chr1	8266928	8267428
chr1	8269285	8269785
chr1	8269803	8270303
chr1	8274033	8274533
chr1	8281720	8282220
chr1	8282228	8282728
chr1	8302044	8302544
chr1	8307529	8308029
chr1	8314231	8314731
chr1	8315139	8315639
chr1	8316698	8317198
chr1	8317834	8318334
chr1	8318388	8318888
chr1	8330150	8330650
chr1	8342832	8343332
chr1	8343374	8343874
chr1	8345300	8345800
chr1	8347588	8348088
chr1	8348148	8348648
chr1	8348900	8349400
chr1	8350586	8351086
chr1	8351638	8352138
chr1	8352182	8352682
chr1	8353276	8353776
chr1	8354981	8355481
chr1	8355613	8356113
chr1	8356379	8356879
chr1	8356984	8357484
chr1	8357658	8358158
chr1	8358459	8358959
chr1	8359052	8359552
chr1	8360543	8361043
chr1	8361450	8361950
chr1	8362466	8362966
chr1	8363133	8363633
chr1	8364099	8364599
chr1	8364770	8365270
chr1	8368855	8369355
chr1	8371381	8371881
chr1	8372024	8372524
chr1	8373490	8373990
chr1	8374216	8374716
chr1	8376355	8376855
chr1	8378445	8378945
chr1	8379057	8379557
chr1	8381609	8382109
chr1	8382207	8382707
chr1	8384140	8384640
chr1	8394980	8395480
chr1	8395573	8396073
chr1	8396192	8396692
chr1	8396953	8397453
chr1	8397467	8397967
chr1	8408000	8408500
chr1	8409126	8409626
chr1	8409894	8410394
chr1	8412176	8412676
chr1	8415679	8416179
chr1	8419011	8419511
chr1	8421715	8422215
chr1	8422752	8423252
chr1	8423520	8424020
chr1	8424533	8425033
chr1	8426773	8427273
chr1	8427462	8427962
chr1	8428005	8428505
chr1	8438881	8439381
chr1	8448760	8449260
chr1	8450134	8450634
chr1	8455388	8455888
chr1	8456278	8456778
chr1	8462787	8463287
chr1	8463429	8463929
chr1	8476223	8476723
chr1	8477009	8477509
chr1	8477531	8478031
chr1	8478374	8478874
chr1	8481665	8482165
chr1	8483027	8483527
chr1	8492650	8493150
chr1	8496373	8496873
chr1	8497451	8497951
chr1	8510130	8510630
chr1	8517236	8517736
chr1	8524591	8525091
chr1	8525096	8525596
chr1	8525839	8526339
chr1	8527630	8528130
chr1	8541905	8542405
chr1	8560927	8561427
chr1	8571124	8571624
chr1	8571991	8572491
chr1	8597980	8598480
chr1	8629061	8629561
chr1	8629712	8630212
chr1	8651353	8651853
chr1	8652273	8652773
chr1	8653861	8654361
chr1	8660337	8660837
chr1	8661679	8662179
chr1	8662875	8663375
chr1	8663999	8664499
chr1	8680948	8681448
chr1	8681842	8682342
chr1	8686738	8687238
chr1	8701100	8701600
chr1	8703173	8703673
chr1	8712654	8713154
chr1	8726315	8726815
chr1	8727098	8727598
chr1	8727814	8728314
chr1	8800938	8801438
chr1	8802217	8802717
chr1	8807310	8807810
chr1	8811602	8812102
chr1	8812952	8813452
chr1	8814329	8814829
chr1	8814863	8815363
chr1	8815826	8816326
chr1	8816682	8817182
chr1	8817481	8817981
chr1	8818344	8818844
chr1	8822642	8823142
chr1	8825767	8826267
chr1	8836189	8836689
chr1	8844394	8844894
chr1	8845450	8845950
chr1	8848791	8849291
chr1	8854146	8854646
chr1	8854689	8855189
chr1	8857942	8858442
chr1	8858828	8859328
chr1	8859336	8859836
chr1	8862681	8863181
chr1	8870523	8871023
chr1	8872787	8873287
chr1	8873539	8874039
chr1	8874510	8875010
chr1	8875263	8875763
chr1	8876483	8876983
chr1	8877181	8877681
chr1	8877828	8878328
chr1	8878531	8879031
chr1	8879039	8879539
chr1	8879974	8880474
chr1	8880526	8881026
chr1	8882003	8882503
chr1	8883100	8883600
chr1	8884725	8885225
chr1	8885582	8886082
chr1	8886415	8886915
chr1	8887722	8888222
chr1	8889299	8889799
chr1	8889880	8890380
chr1	8890616	8891116
chr1	8902707	8903207
chr1	8903831	8904331
chr1	8904860	8905360
chr1	8905852	8906352
chr1	8908270	8908770
chr1	8912998	8913498
chr1	8913594	8914094
chr1	8914380	8914880
chr1	8915313	8915813
chr1	8918002	8918502
chr1	8924052	8924552
chr1	8937581	8938081
chr1	8941758	8942258
chr1	8942349	8942849
chr1	8943467	8943967
chr1	8955533	8956033
chr1	8971061	8971561
chr1	8986172	8986672
chr1	8987936	8988436
chr1	9001758	9002258
chr1	9005050	9005550
chr1	9010748	9011248
chr1	9011405	9011905
chr1	9018294	9018794
chr1	9038649	9039149
chr1	9067146	9067646
chr1	9069536	9070036
chr1	9070099	9070599
chr1	9073062	9073562
chr1	9074735	9075235
chr1	9077768	9078268
chr1	9080650	9081150
chr1	9083227	9083727
chr1	9085456	9085956
chr1	9090492	9090992
chr1	9091327	9091827
chr1	9101478	9101978
chr1	9104792	9105292
chr1	9105503	9106003
chr1	9110720	9111220
chr1	9114021	9114521
chr1	9118071	9118571
chr1	9119655	9120155
chr1	9120283	9120783
chr1	9122834	9123334
chr1	9124945	9125445
chr1	9125527	9126027
chr1	9126937	9127437
chr1	9127438	9127938
chr1	9128274	9128774
chr1	9128981	9129481
chr1	9130184	9130684
chr1	9131316	9131816
chr1	9134883	9135383
chr1	9142160	9142660
chr1	9143273	9143773
chr1	9149854	9150354
chr1	9162653	9163153
chr1	9163258	9163758
chr1	9163905	9164405
chr1	9172151	9172651
chr1	9174175	9174675
chr1	9179422	9179922
chr1	9180017	9180517
chr1	9181230	9181730
chr1	9182149	9182649
chr1	9182938	9183438
chr1	9196184	9196684
chr1	9201209	9201709
chr1	9229913	9230413
chr1	9231532	9232032
chr1	9232061	9232561
chr1	9232565	9233065
chr1	9233298	9233798
chr1	9233863	9234363
chr1	9234443	9234943
chr1	9235080	9235580
chr1	9235665	9236165
chr1	9236638	9237138
chr1	9238517	9239017
chr1	9239603	9240103
chr1	9240664	9241164
chr1	9241509	9242009
chr1	9242462	9242962
chr1	9243648	9244148
chr1	9244688	9245188
chr1	9245496	9245996
chr1	9247519	9248019
chr1	9248624	9249124
chr1	9249250	9249750
chr1	9249762	9250262
chr1	9250431	9250931
chr1	9252884	9253384
chr1	9253739	9254239
chr1	9263587	9264087
chr1	9266270	9266770
chr1	9267019	9267519
chr1	9275513	9276013
chr1	9279112	9279612
chr1	9280273	9280773
chr1	9281674	9282174
chr1	9283795	9284295
chr1	9288944	9289444
chr1	9289488	9289988
chr1	9290121	9290621
chr1	9291952	9292452
chr1	9292555	9293055
chr1	9293298	9293798
chr1	9294276	9294776
chr1	9294987	9295487
chr1	9295586	9296086
chr1	9296711	9297211
chr1	9300078	9300578
chr1	9301474	9301974
chr1	9303050	9303550
chr1	9305951	9306451
chr1	9306525	9307025
chr1	9309897	9310397
chr1	9313679	9314179
chr1	9314711	9315211
chr1	9315512	9316012
chr1	9316139	9316639
chr1	9317878	9318378
chr1	9319402	9319902
chr1	9319984	9320484
chr1	9320654	9321154
chr1	9321341	9321841
chr1	9322722	9323222
chr1	9324404	9324904
chr1	9325004	9325504
chr1	9325602	9326102
chr1	9326505	9327005
chr1	9327487	9327987
chr1	9328391	9328891
chr1	9328949	9329449
chr1	9329980	9330480
chr1	9331335	9331835
chr1	9337947	9338447
chr1	9338451	9338951
chr1	9340108	9340608
chr1	9341005	9341505
chr1	9342417	9342917
chr1	9351653	9352153
chr1	9352963	9353463
chr1	9355029	9355529
[truncated: 239,538+ more rows]

## Sheet: RPE
chr1	826779	827279
chr1	827294	827794
chr1	869670	870170
chr1	904493	904993
chr1	905377	905877
chr1	909885	910385
chr1	913414	913914
chr1	921021	921521
chr1	923589	924089
chr1	924555	925055
chr1	933589	934089
chr1	940121	940621
chr1	941204	941704
chr1	941726	942226
chr1	942875	943375
chr1	959090	959590
chr1	959764	960264
chr1	960305	960805
chr1	975956	976456
chr1	978361	978861
chr1	984056	984556
chr1	998287	998787
chr1	998877	999377
chr1	999387	999887
chr1	999954	1000454
chr1	1000577	1001077
chr1	1001180	1001680
chr1	1001750	1002250
chr1	1013172	1013672
chr1	1018751	1019251
chr1	1019279	1019779
chr1	1019796	1020296
chr1	1020974	1021474
chr1	1023528	1024028
chr1	1024625	1025125
chr1	1032886	1033386
chr1	1040034	1040534
chr1	1040636	1041136
chr1	1041765	1042265
chr1	1059418	1059918
chr1	1063742	1064242
chr1	1068526	1069026
chr1	1069133	1069633
chr1	1074231	1074731
chr1	1079549	1080049
chr1	1080051	1080551
chr1	1100971	1101471
chr1	1116006	1116506
chr1	1116510	1117010
chr1	1122041	1122541
chr1	1128424	1128924
chr1	1130239	1130739
chr1	1137610	1138110
chr1	1156239	1156739
chr1	1157398	1157898
chr1	1158090	1158590
chr1	1158775	1159275
chr1	1159978	1160478
chr1	1160836	1161336
chr1	1201293	1201793
chr1	1231781	1232281
chr1	1232539	1233039
chr1	1269675	1270175
chr1	1273654	1274154
chr1	1281643	1282143
chr1	1290079	1290579
chr1	1291791	1292291
chr1	1304505	1305005
chr1	1305548	1306048
chr1	1307437	1307937
chr1	1308217	1308717
chr1	1308744	1309244
chr1	1324492	1324992
chr1	1325087	1325587
chr1	1334532	1335032
chr1	1348315	1348815
chr1	1349308	1349808
chr1	1355294	1355794
chr1	1355997	1356497
chr1	1356898	1357398
chr1	1358373	1358873
chr1	1371980	1372480
chr1	1375173	1375673
chr1	1375710	1376210
chr1	1398580	1399080
chr1	1399177	1399677
chr1	1402402	1402902
chr1	1407075	1407575
chr1	1419956	1420456
chr1	1435400	1435900
chr1	1440787	1441287
chr1	1462155	1462655
chr1	1471450	1471950
chr1	1505633	1506133
chr1	1511096	1511596
chr1	1511847	1512347
chr1	1539603	1540103
chr1	1540380	1540880
chr1	1543080	1543580
chr1	1543714	1544214
chr1	1545493	1545993
chr1	1550519	1551019
chr1	1552505	1553005
chr1	1573952	1574452
chr1	1574640	1575140
chr1	1575223	1575723
chr1	1599964	1600464
chr1	1614096	1614596
chr1	1615149	1615649
chr1	1615991	1616491
chr1	1622239	1622739
chr1	1658935	1659435
chr1	1683467	1683967
chr1	1692542	1693042
chr1	1724136	1724636
chr1	1746168	1746668
chr1	1747061	1747561
chr1	1755981	1756481
chr1	1757260	1757760
chr1	1757867	1758367
chr1	1758642	1759142
chr1	1759471	1759971
chr1	1775266	1775766
chr1	1775817	1776317
chr1	1776334	1776834
chr1	1777059	1777559
chr1	1778252	1778752
chr1	1778932	1779432
chr1	1779642	1780142
chr1	1781108	1781608
chr1	1781997	1782497
chr1	1782627	1783127
chr1	1827457	1827957
chr1	1832077	1832577
chr1	1839637	1840137
chr1	1841185	1841685
chr1	1841725	1842225
chr1	1846953	1847453
chr1	1859181	1859681
chr1	1873203	1873703
chr1	1878093	1878593
chr1	1881499	1881999
chr1	1889645	1890145
chr1	1890228	1890728
chr1	1890892	1891392
chr1	1891461	1891961
chr1	1892773	1893273
chr1	1893825	1894325
chr1	1894372	1894872
chr1	1894998	1895498
chr1	1906144	1906644
chr1	1908310	1908810
chr1	1908907	1909407
chr1	1910037	1910537
chr1	1916330	1916830
chr1	1917014	1917514
chr1	1918512	1919012
chr1	1919127	1919627
chr1	1919707	1920207
chr1	1920367	1920867
chr1	1920952	1921452
chr1	1928187	1928687
chr1	1943497	1943997
chr1	1946577	1947077
chr1	1959941	1960441
chr1	1994368	1994868
chr1	2003535	2004035
chr1	2044765	2045265
chr1	2046391	2046891
chr1	2049370	2049870
chr1	2050082	2050582
chr1	2051174	2051674
chr1	2088467	2088967
chr1	2126069	2126569
chr1	2126588	2127088
chr1	2127304	2127804
chr1	2128142	2128642
chr1	2128696	2129196
chr1	2129340	2129840
chr1	2130785	2131285
chr1	2132171	2132671
chr1	2133060	2133560
chr1	2135384	2135884
chr1	2137786	2138286
chr1	2139652	2140152
chr1	2156804	2157304
chr1	2157368	2157868
chr1	2174177	2174677
chr1	2178915	2179415
chr1	2179424	2179924
chr1	2189411	2189911
chr1	2190599	2191099
chr1	2192073	2192573
chr1	2193780	2194280
chr1	2194528	2195028
chr1	2195104	2195604
chr1	2199187	2199687
chr1	2203718	2204218
chr1	2204239	2204739
chr1	2205001	2205501
chr1	2206848	2207348
chr1	2207558	2208058
chr1	2212552	2213052
chr1	2213161	2213661
chr1	2214019	2214519
chr1	2214914	2215414
chr1	2215993	2216493
chr1	2220020	2220520
chr1	2220677	2221177
chr1	2226339	2226839
chr1	2227029	2227529
chr1	2227575	2228075
chr1	2228494	2228994
chr1	2229133	2229633
chr1	2229969	2230469
chr1	2230712	2231212
chr1	2231286	2231786
chr1	2231872	2232372
chr1	2232448	2232948
chr1	2234407	2234907
chr1	2237674	2238174
chr1	2240145	2240645
chr1	2248722	2249222
chr1	2251811	2252311
chr1	2267347	2267847
chr1	2269040	2269540
chr1	2270426	2270926
chr1	2271228	2271728
chr1	2271949	2272449
chr1	2279597	2280097
chr1	2311561	2312061
chr1	2312610	2313110
chr1	2313740	2314240
chr1	2314260	2314760
chr1	2315065	2315565
chr1	2315630	2316130
chr1	2316491	2316991
chr1	2317424	2317924
chr1	2322096	2322596
chr1	2322650	2323150
chr1	2326262	2326762
chr1	2381661	2382161
chr1	2391427	2391927
chr1	2392131	2392631
chr1	2398530	2399030
chr1	2412433	2412933
chr1	2413051	2413551
chr1	2414303	2414803
chr1	2443827	2444327
chr1	2445761	2446261
chr1	2446289	2446789
chr1	2459662	2460162
chr1	2460943	2461443
chr1	2464954	2465454
chr1	2465474	2465974
chr1	2466737	2467237
chr1	2467952	2468452
chr1	2474193	2474693
chr1	2474987	2475487
chr1	2476017	2476517
chr1	2476526	2477026
chr1	2504945	2505445
chr1	2505813	2506313
chr1	2519285	2519785
chr1	2523078	2523578
chr1	2523841	2524341
chr1	2526054	2526554
chr1	2526678	2527178
chr1	2530960	2531460
chr1	2534673	2535173
chr1	2539916	2540416
chr1	2540772	2541272
chr1	2541929	2542429
chr1	2542608	2543108
chr1	2543403	2543903
chr1	2544273	2544773
chr1	2544821	2545321
chr1	2545869	2546369
chr1	2546747	2547247
chr1	2547294	2547794
chr1	2547944	2548444
chr1	2548911	2549411
chr1	2554846	2555346
chr1	2555432	2555932
chr1	2556123	2556623
chr1	2556717	2557217
chr1	2557360	2557860
chr1	2558381	2558881
chr1	2559155	2559655
chr1	2559774	2560274
chr1	2560608	2561108
chr1	2561144	2561644
chr1	2561860	2562360
chr1	2562453	2562953
chr1	2563908	2564408
chr1	2564535	2565035
chr1	2575366	2575866
chr1	2578324	2578824
chr1	2585594	2586094
chr1	2586337	2586837
chr1	2611137	2611637
chr1	2628829	2629329
chr1	2642398	2642898
chr1	2642988	2643488
chr1	2652046	2652546
chr1	2653106	2653606
chr1	2653874	2654374
chr1	2655959	2656459
chr1	2688012	2688512
chr1	2811174	2811674
chr1	2821866	2822366
chr1	2855586	2856086
chr1	2906005	2906505
chr1	2914695	2915195
chr1	2921977	2922477
chr1	2947253	2947753
chr1	2968824	2969324
chr1	2969999	2970499
chr1	2979571	2980071
chr1	2980191	2980691
chr1	2987772	2988272
chr1	3012404	3012904
chr1	3013437	3013937
chr1	3028768	3029268
chr1	3054548	3055048
chr1	3055068	3055568
chr1	3056183	3056683
chr1	3057148	3057648
chr1	3058232	3058732
chr1	3059083	3059583
chr1	3060289	3060789
chr1	3060925	3061425
chr1	3061814	3062314
chr1	3062328	3062828
chr1	3062928	3063428
chr1	3063590	3064090
chr1	3064185	3064685
chr1	3065248	3065748
chr1	3066130	3066630
chr1	3066777	3067277
chr1	3067769	3068269
chr1	3068726	3069226
chr1	3069342	3069842
chr1	3070189	3070689
chr1	3070724	3071224
chr1	3071449	3071949
chr1	3072127	3072627
chr1	3072633	3073133
chr1	3073672	3074172
chr1	3074230	3074730
chr1	3074835	3075335
chr1	3075885	3076385
chr1	3076473	3076973
chr1	3077512	3078012
chr1	3078252	3078752
chr1	3079132	3079632
chr1	3079721	3080221
chr1	3080531	3081031
chr1	3081229	3081729
chr1	3082182	3082682
chr1	3082850	3083350
chr1	3083647	3084147
chr1	3084202	3084702
chr1	3085011	3085511
chr1	3085538	3086038
chr1	3086310	3086810
chr1	3087148	3087648
chr1	3088359	3088859
chr1	3089850	3090350
chr1	3090362	3090862
chr1	3090934	3091434
chr1	3092108	3092608
chr1	3092734	3093234
chr1	3094244	3094744
chr1	3095034	3095534
chr1	3096412	3096912
chr1	3097135	3097635
chr1	3098021	3098521
chr1	3098991	3099491
chr1	3099827	3100327
chr1	3100342	3100842
chr1	3101047	3101547
chr1	3101963	3102463
chr1	3102489	3102989
chr1	3104084	3104584
chr1	3104885	3105385
chr1	3105457	3105957
chr1	3106536	3107036
chr1	3107089	3107589
chr1	3109080	3109580
chr1	3110568	3111068
chr1	3112168	3112668
chr1	3113010	3113510
chr1	3113875	3114375
chr1	3114842	3115342
chr1	3116050	3116550
chr1	3116558	3117058
chr1	3117549	3118049
chr1	3118136	3118636
chr1	3118736	3119236
chr1	3119253	3119753
chr1	3119784	3120284
chr1	3120427	3120927
chr1	3120984	3121484
chr1	3121714	3122214
chr1	3122334	3122834
chr1	3123290	3123790
chr1	3123898	3124398
chr1	3124450	3124950
chr1	3125109	3125609
chr1	3125638	3126138
chr1	3126249	3126749
chr1	3126759	3127259
chr1	3127812	3128312
chr1	3128624	3129124
chr1	3129141	3129641
chr1	3129994	3130494
chr1	3130775	3131275
chr1	3131627	3132127
chr1	3132171	3132671
chr1	3132898	3133398
chr1	3133512	3134012
chr1	3134581	3135081
chr1	3135294	3135794
chr1	3136057	3136557
chr1	3137059	3137559
chr1	3137913	3138413
chr1	3138545	3139045
chr1	3139545	3140045
chr1	3140107	3140607
chr1	3142110	3142610
chr1	3145307	3145807
chr1	3145880	3146380
chr1	3146689	3147189
chr1	3151452	3151952
chr1	3152768	3153268
chr1	3153978	3154478
chr1	3156855	3157355
chr1	3157431	3157931
chr1	3161411	3161911
chr1	3163776	3164276
chr1	3164831	3165331
chr1	3166547	3167047
chr1	3167200	3167700
chr1	3168208	3168708
chr1	3169659	3170159
chr1	3170449	3170949
chr1	3170959	3171459
chr1	3173216	3173716
chr1	3173966	3174466
chr1	3174795	3175295
chr1	3182355	3182855
chr1	3183627	3184127
chr1	3186397	3186897
chr1	3189009	3189509
chr1	3193754	3194254
chr1	3194298	3194798
chr1	3195690	3196190
chr1	3198505	3199005
chr1	3199186	3199686
chr1	3203321	3203821
chr1	3204621	3205121
chr1	3205444	3205944
chr1	3206783	3207283
chr1	3207620	3208120
chr1	3211933	3212433
chr1	3213620	3214120
chr1	3215261	3215761
chr1	3216587	3217087
chr1	3217118	3217618
chr1	3217862	3218362
chr1	3219123	3219623
chr1	3220070	3220570
chr1	3221419	3221919
chr1	3221930	3222430
chr1	3225814	3226314
chr1	3226579	3227079
chr1	3227313	3227813
chr1	3240674	3241174
chr1	3247441	3247941
chr1	3248905	3249405
chr1	3249459	3249959
chr1	3250420	3250920
chr1	3250968	3251468
chr1	3251545	3252045
chr1	3259537	3260037
chr1	3262087	3262587
chr1	3263745	3264245
chr1	3265174	3265674
chr1	3266083	3266583
chr1	3267965	3268465
chr1	3270727	3271227
chr1	3271419	3271919
chr1	3273658	3274158
chr1	3274184	3274684
chr1	3274801	3275301
chr1	3275500	3276000
chr1	3279436	3279936
chr1	3282073	3282573
chr1	3283883	3284383
chr1	3284694	3285194
chr1	3286473	3286973
chr1	3287934	3288434
chr1	3291980	3292480
chr1	3295759	3296259
chr1	3304061	3304561
chr1	3311735	3312235
chr1	3312303	3312803
chr1	3312989	3313489
chr1	3313561	3314061
chr1	3314101	3314601
chr1	3319877	3320377
chr1	3323038	3323538
chr1	3323546	3324046
chr1	3324992	3325492
chr1	3326436	3326936
chr1	3327117	3327617
chr1	3328356	3328856
chr1	3328943	3329443
chr1	3329630	3330130
chr1	3331406	3331906
chr1	3332115	3332615
chr1	3332776	3333276
chr1	3333901	3334401
chr1	3334564	3335064
chr1	3335150	3335650
chr1	3345700	3346200
chr1	3346205	3346705
chr1	3347493	3347993
chr1	3348317	3348817
chr1	3349098	3349598
chr1	3350446	3350946
chr1	3351906	3352406
chr1	3352963	3353463
chr1	3354277	3354777
chr1	3354982	3355482
chr1	3356710	3357210
chr1	3357249	3357749
chr1	3360464	3360964
chr1	3365919	3366419
chr1	3366583	3367083
chr1	3367178	3367678
chr1	3377761	3378261
chr1	3382576	3383076
chr1	3384570	3385070
chr1	3387322	3387822
chr1	3387888	3388388
chr1	3388667	3389167
chr1	3393134	3393634
chr1	3393681	3394181
chr1	3408730	3409230
chr1	3410072	3410572
chr1	3410683	3411183
chr1	3411538	3412038
chr1	3418549	3419049
chr1	3419412	3419912
chr1	3420039	3420539
chr1	3422584	3423084
chr1	3423286	3423786
chr1	3423870	3424370
chr1	3424608	3425108
chr1	3453058	3453558
chr1	3453702	3454202
chr1	3454219	3454719
chr1	3454791	3455291
chr1	3456682	3457182
chr1	3471705	3472205
chr1	3483793	3484293
chr1	3491153	3491653
chr1	3501809	3502309
chr1	3531183	3531683
chr1	3532338	3532838
chr1	3539910	3540410
chr1	3590285	3590785
chr1	3611428	3611928
chr1	3618433	3618933
chr1	3618942	3619442
chr1	3624121	3624621
chr1	3624682	3625182
chr1	3649881	3650381
chr1	3659699	3660199
chr1	3668769	3669269
chr1	3695559	3696059
chr1	3704811	3705311
chr1	3713044	3713544
chr1	3714314	3714814
chr1	3724348	3724848
chr1	3747153	3747653
chr1	3772365	3772865
chr1	3774846	3775346
chr1	3796315	3796815
chr1	3804118	3804618
chr1	3805004	3805504
chr1	3810103	3810603
chr1	3811326	3811826
chr1	3815009	3815509
chr1	3815750	3816250
chr1	3816362	3816862
chr1	3818160	3818660
chr1	3820988	3821488
chr1	3846476	3846976
chr1	3847008	3847508
chr1	3857094	3857594
chr1	3858166	3858666
chr1	3878132	3878632
chr1	3899633	3900133
chr1	3900158	3900658
chr1	3901156	3901656
chr1	3910716	3911216
chr1	3981225	3981725
chr1	4004148	4004648
chr1	4070490	4070990
chr1	4071221	4071721
chr1	4071902	4072402
chr1	4083394	4083894
chr1	4155926	4156426
chr1	4171650	4172150
chr1	4173153	4173653
chr1	4285325	4285825
chr1	4355367	4355867
chr1	4357821	4358321
chr1	4358815	4359315
chr1	4359517	4360017
chr1	4360798	4361298
chr1	4361566	4362066
chr1	4365243	4365743
chr1	4371327	4371827
chr1	4395457	4395957
chr1	4397176	4397676
chr1	4398032	4398532
chr1	4409808	4410308
chr1	4424354	4424854
chr1	4447782	4448282
chr1	4448376	4448876
chr1	4607910	4608410
chr1	4608423	4608923
chr1	4654307	4654807
chr1	4655040	4655540
chr1	4656190	4656690
chr1	4658644	4659144
chr1	4659258	4659758
chr1	4670229	4670729
chr1	4709469	4709969
chr1	4714721	4715221
chr1	4736101	4736601
chr1	5239750	5240250
chr1	5276389	5276889
chr1	5295919	5296419
chr1	5297324	5297824
chr1	5311553	5312053
chr1	5667793	5668293
chr1	5991523	5992023
chr1	5992243	5992743
chr1	6001048	6001548
chr1	6001903	6002403
chr1	6002866	6003366
chr1	6003733	6004233
chr1	6004272	6004772
chr1	6025209	6025709
chr1	6025950	6026450
chr1	6034382	6034882
chr1	6052858	6053358
chr1	6083954	6084454
chr1	6101292	6101792
chr1	6127602	6128102
chr1	6172503	6173003
chr1	6173158	6173658
chr1	6179733	6180233
chr1	6180320	6180820
chr1	6180844	6181344
chr1	6191457	6191957
chr1	6192159	6192659
chr1	6199463	6199963
chr1	6205096	6205596
chr1	6206051	6206551
chr1	6209087	6209587
chr1	6235123	6235623
chr1	6235730	6236230
chr1	6244982	6245482
chr1	6246641	6247141
chr1	6259828	6260328
chr1	6260863	6261363
chr1	6276425	6276925
chr1	6287441	6287941
chr1	6288488	6288988
chr1	6309535	6310035
chr1	6335882	6336382
chr1	6336412	6336912
chr1	6343390	6343890
chr1	6350363	6350863
chr1	6363014	6363514
chr1	6384845	6385345
chr1	6392566	6393066
chr1	6393231	6393731
chr1	6393823	6394323
chr1	6404568	6405068
chr1	6420506	6421006
chr1	6423391	6423891
chr1	6424757	6425257
chr1	6437948	6438448
chr1	6439978	6440478
chr1	6440555	6441055
chr1	6445298	6445798
chr1	6446391	6446891
chr1	6447064	6447564
chr1	6448085	6448585
chr1	6449260	6449760
chr1	6451258	6451758
chr1	6461457	6461957
chr1	6464381	6464881
chr1	6470520	6471020
chr1	6475427	6475927
chr1	6483075	6483575
chr1	6486378	6486878
chr1	6489819	6490319
chr1	6490363	6490863
chr1	6490977	6491477
chr1	6494709	6495209
chr1	6497237	6497737
chr1	6519923	6520423
chr1	6554305	6554805
chr1	6555309	6555809
chr1	6565475	6565975
chr1	6572613	6573113
chr1	6577744	6578244
chr1	6578979	6579479
chr1	6579661	6580161
chr1	6580641	6581141
chr1	6581388	6581888
chr1	6585243	6585743
chr1	6587156	6587656
chr1	6594228	6594728
chr1	6597098	6597598
chr1	6597749	6598249
chr1	6599480	6599980
chr1	6600452	6600952
chr1	6600995	6601495
chr1	6601794	6602294
chr1	6602759	6603259
chr1	6603383	6603883
chr1	6604169	6604669
chr1	6606150	6606650
chr1	6609617	6610117
chr1	6612541	6613041
chr1	6613290	6613790
chr1	6613980	6614480
chr1	6614537	6615037
chr1	6624904	6625404
chr1	6625555	6626055
chr1	6634562	6635062
chr1	6637809	6638309
chr1	6638723	6639223
chr1	6701678	6702178
chr1	6722677	6723177
chr1	6727370	6727870
chr1	6735134	6735634
chr1	6746354	6746854
chr1	6747219	6747719
chr1	6771882	6772382
chr1	6784435	6784935
chr1	6785071	6785571
chr1	6785609	6786109
chr1	6786151	6786651
chr1	6811522	6812022
chr1	6865324	6865824
chr1	6898856	6899356
chr1	6912032	6912532
chr1	6914785	6915285
chr1	6922446	6922946
chr1	6960251	6960751
chr1	7051025	7051525
chr1	7117454	7117954
chr1	7121533	7122033
chr1	7126098	7126598
chr1	7127740	7128240
chr1	7149280	7149780
chr1	7150876	7151376
chr1	7207864	7208364
chr1	7221429	7221929
chr1	7223969	7224469
chr1	7299198	7299698
chr1	7300948	7301448
chr1	7345489	7345989
chr1	7426348	7426848
chr1	7427008	7427508
chr1	7427649	7428149
chr1	7436186	7436686
chr1	7470797	7471297
chr1	7478432	7478932
chr1	7482443	7482943
chr1	7502078	7502578
chr1	7644321	7644821
chr1	7646857	7647357
chr1	7667489	7667989
chr1	7680102	7680602
chr1	7704429	7704929
chr1	7705296	7705796
chr1	7752766	7753266
chr1	7770498	7770998
chr1	7771015	7771515
chr1	7778127	7778627
chr1	7783013	7783513
chr1	7783777	7784277
chr1	7784593	7785093
chr1	7808157	7808657
chr1	7809015	7809515
chr1	7824635	7825135
chr1	7886261	7886761
chr1	7902688	7903188
chr1	7954020	7954520
chr1	7961317	7961817
chr1	7970955	7971455
chr1	7975217	7975717
chr1	7982218	7982718
chr1	8004293	8004793
chr1	8014454	8014954
chr1	8015036	8015536
chr1	8015723	8016223
chr1	8016612	8017112
chr1	8017841	8018341
chr1	8018822	8019322
chr1	8019402	8019902
chr1	8020012	8020512
chr1	8021610	8022110
chr1	8022869	8023369
chr1	8026154	8026654
chr1	8154552	8155052
chr1	8155444	8155944
chr1	8156716	8157216
chr1	8169688	8170188
chr1	8174253	8174753
chr1	8217085	8217585
chr1	8217699	8218199
chr1	8239566	8240066
chr1	8258836	8259336
chr1	8259612	8260112
chr1	8260753	8261253
chr1	8265775	8266275
chr1	8266370	8266870
chr1	8266928	8267428
chr1	8269285	8269785
chr1	8269803	8270303
chr1	8274033	8274533
chr1	8302118	8302618
chr1	8314231	8314731
chr1	8317826	8318326
chr1	8330150	8330650
chr1	8348911	8349411
chr1	8363136	8363636
chr1	8371278	8371778
chr1	8373554	8374054
chr1	8374255	8374755
chr1	8381609	8382109
chr1	8382207	8382707
chr1	8395854	8396354
chr1	8408000	8408500
chr1	8409126	8409626
chr1	8412129	8412629
chr1	8415679	8416179
chr1	8419136	8419636
chr1	8421642	8422142
chr1	8422184	8422684
chr1	8422752	8423252
chr1	8423585	8424085
chr1	8438881	8439381
chr1	8477009	8477509
chr1	8477531	8478031
chr1	8492650	8493150
chr1	8496373	8496873
chr1	8497469	8497969
chr1	8525172	8525672
chr1	8525839	8526339
chr1	8541905	8542405
chr1	8561053	8561553
chr1	8571991	8572491
chr1	8629061	8629561
chr1	8651353	8651853
chr1	8653861	8654361
chr1	8681842	8682342
chr1	8703153	8703653
chr1	8726458	8726958
chr1	8727098	8727598
chr1	8727814	8728314
chr1	8800938	8801438
chr1	8802497	8802997
chr1	8807310	8807810
chr1	8813056	8813556
chr1	8814329	8814829
chr1	8814863	8815363
chr1	8815609	8816109
chr1	8816682	8817182
chr1	8817481	8817981
chr1	8825767	8826267
chr1	8848791	8849291
chr1	8854146	8854646
chr1	8854689	8855189
chr1	8858051	8858551
chr1	8859336	8859836
chr1	8862681	8863181
chr1	8870851	8871351
chr1	8873536	8874036
chr1	8874512	8875012
chr1	8877820	8878320
chr1	8878531	8879031
chr1	8879039	8879539
chr1	8879942	8880442
chr1	8883100	8883600
chr1	8885582	8886082
chr1	8886415	8886915
chr1	8889880	8890380
chr1	8903800	8904300
chr1	8904860	8905360
chr1	8913594	8914094
chr1	8914380	8914880
chr1	8918048	8918548
chr1	8937581	8938081
chr1	8941730	8942230
chr1	8955533	8956033
chr1	9005019	9005519
chr1	9038649	9039149
chr1	9077768	9078268
chr1	9080650	9081150
chr1	9083227	9083727
chr1	9090492	9090992
chr1	9091327	9091827
chr1	9104792	9105292
chr1	9105503	9106003
chr1	9110720	9111220
chr1	9114021	9114521
chr1	9118071	9118571
chr1	9119655	9120155
chr1	9120543	9121043
chr1	9122834	9123334
chr1	9124945	9125445
chr1	9125527	9126027
chr1	9126937	9127437
chr1	9127438	9127938
chr1	9128135	9128635
chr1	9128981	9129481
chr1	9129806	9130306
chr1	9142171	9142671
chr1	9181205	9181705
chr1	9182155	9182655
chr1	9196380	9196880
chr1	9229913	9230413
chr1	9232565	9233065
chr1	9233183	9233683
chr1	9234443	9234943
chr1	9235080	9235580
chr1	9235665	9236165
chr1	9236638	9237138
chr1	9238188	9238688
chr1	9239570	9240070
chr1	9240095	9240595
chr1	9240664	9241164
chr1	9241509	9242009
chr1	9242462	9242962
chr1	9244564	9245064
chr1	9247519	9248019
chr1	9248624	9249124
chr1	9249250	9249750
chr1	9249762	9250262
chr1	9250431	9250931
chr1	9252884	9253384
chr1	9253739	9254239
chr1	9266270	9266770
chr1	9267001	9267501
chr1	9275513	9276013
chr1	9288944	9289444
chr1	9290032	9290532
chr1	9291624	9292124
chr1	9292556	9293056
chr1	9293320	9293820
chr1	9320654	9321154
chr1	9324404	9324904
chr1	9326534	9327034
chr1	9412993	9413493
chr1	9413778	9414278
chr1	9428764	9429264
chr1	9437975	9438475
chr1	9440760	9441260
chr1	9441790	9442290
chr1	9483485	9483985
chr1	9490967	9491467
chr1	9495169	9495669
chr1	9503170	9503670
chr1	9505221	9505721
chr1	9508406	9508906
chr1	9531047	9531547
chr1	9532721	9533221
chr1	9539072	9539572
chr1	9539854	9540354
chr1	9540650	9541150
chr1	9541252	9541752
chr1	9542029	9542529
chr1	9546753	9547253
chr1	9552002	9552502
chr1	9552742	9553242
chr1	9557254	9557754
chr1	9558048	9558548
chr1	9561343	9561843
chr1	9563248	9563748
chr1	9565285	9565785
chr1	9566070	9566570
chr1	9567773	9568273
chr1	9569697	9570197
chr1	9570723	9571223
chr1	9573639	9574139
chr1	9576534	9577034
chr1	9577139	9577639
chr1	9579299	9579799
chr1	9588475	9588975
chr1	9589437	9589937
chr1	9590405	9590905
chr1	9591627	9592127
chr1	9592189	9592689
chr1	9592707	9593207
chr1	9593326	9593826
chr1	9594172	9594672
chr1	9595321	9595821
chr1	9596227	9596727
chr1	9596835	9597335
chr1	9597738	9598238
chr1	9601049	9601549
chr1	9615744	9616244
chr1	9626932	9627432
chr1	9651522	9652022
chr1	9681683	9682183
chr1	9686135	9686635
chr1	9687377	9687877
chr1	9689249	9689749
chr1	9689819	9690319
chr1	9702179	9702679
chr1	9716983	9717483
chr1	9717532	9718032
chr1	9719148	9719648
chr1	9721726	9722226
chr1	9724938	9725438
chr1	9732312	9732812
chr1	9746521	9747021
chr1	9784482	9784982
chr1	9791590	9792090
chr1	9792215	9792715
chr1	9794215	9794715
chr1	9798383	9798883
chr1	9799005	9799505
chr1	9804727	9805227
chr1	9808909	9809409
chr1	9809938	9810438
chr1	9810674	9811174
chr1	9811205	9811705
chr1	9811888	9812388
chr1	9817379	9817879
chr1	9822962	9823462
chr1	9823888	9824388
chr1	9825249	9825749
chr1	9836835	9837335
chr1	9842066	9842566
chr1	9842776	9843276
chr1	9843620	9844120
chr1	9849476	9849976
chr1	9852458	9852958
chr1	9859412	9859912
chr1	9863769	9864269
chr1	9867425	9867925
chr1	9874832	9875332
chr1	9875571	9876071
chr1	9876684	9877184
chr1	9884045	9884545
chr1	9887602	9888102
chr1	9890093	9890593
chr1	9891149	9891649
chr1	9891953	9892453
chr1	9892521	9893021
chr1	9893499	9893999
chr1	9895859	9896359
chr1	9900333	9900833
chr1	9901030	9901530
chr1	9901826	9902326
chr1	9902400	9902900
chr1	9904546	9905046
chr1	9909505	9910005
chr1	9910195	9910695
chr1	9929418	9929918
chr1	9942341	9942841
chr1	9943135	9943635
chr1	9950271	9950771
chr1	9951523	9952023
chr1	9958840	9959340
chr1	9974071	9974571
chr1	10032588	10033088
chr1	10033417	10033917
chr1	10039488	10039988
chr1	10057829	10058329
chr1	10066921	10067421
chr1	10204285	10204785
chr1	10209688	10210188
chr1	10210265	10210765
chr1	10210818	10211318
chr1	10211354	10211854
chr1	10250728	10251228
chr1	10253650	10254150
chr1	10257742	10258242
chr1	10377400	10377900
chr1	10380796	10381296
chr1	10387504	10388004
chr1	10388060	10388560
chr1	10397918	10398418
chr1	10398663	10399163
chr1	10399188	10399688
chr1	10400072	10400572
chr1	10401179	10401679
chr1	10402183	10402683
chr1	10405735	10406235
chr1	10406459	10406959
chr1	10409091	10409591
chr1	10427961	10428461
chr1	10430470	10430970
chr1	10472307	10472807
chr1	10474655	10475155
chr1	10494596	10495096
chr1	10507424	10507924
chr1	10508584	10509084
chr1	10537564	10538064
chr1	10540556	10541056
chr1	10640213	10640713
chr1	10677665	10678165
chr1	10679528	10680028
chr1	10692334	10692834
chr1	10694008	10694508
chr1	10694618	10695118
chr1	10714420	10714920
chr1	10724999	10725499
chr1	10726371	10726871
chr1	10744806	10745306
chr1	10751449	10751949
chr1	10753261	10753761
chr1	10754542	10755042
chr1	10774137	10774637
chr1	10793938	10794438
chr1	10795416	10795916
chr1	10796484	10796984
chr1	10813650	10814150
chr1	10831289	10831789
chr1	10840963	10841463
chr1	10850933	10851433
chr1	10851535	10852035
chr1	10867046	10867546
chr1	10944359	10944859
chr1	10960939	10961439
chr1	10962449	10962949
chr1	10979196	10979696
chr1	10979941	10980441
chr1	10984204	10984704
chr1	10998194	10998694
chr1	11012107	11012607
chr1	11012828	11013328
chr1	11037542	11038042
chr1	11056575	11057075
chr1	11059899	11060399
chr1	11060986	11061486
chr1	11061538	11062038
chr1	11062252	11062752
chr1	11080090	11080590
chr1	11080628	11081128
chr1	11099612	11100112
chr1	11157361	11157861
chr1	11158082	11158582
chr1	11158631	11159131
chr1	11174260	11174760
chr1	11176405	11176905
chr1	11178011	11178511
chr1	11179073	11179573
chr1	11180168	11180668
chr1	11184895	11185395
chr1	11186494	11186994
chr1	11187322	11187822
chr1	11187851	11188351
chr1	11188981	11189481
chr1	11215544	11216044
chr1	11262445	11262945
chr1	11272677	11273177
chr1	11273186	11273686
chr1	11281220	11281720
chr1	11281996	11282496
chr1	11328371	11328871
chr1	11478606	11479106
chr1	11518515	11519015
chr1	11550603	11551103
chr1	11647894	11648394
chr1	11648796	11649296
chr1	11650347	11650847
chr1	11652454	11652954
chr1	11653533	11654033
chr1	11654613	11655113
chr1	11663907	11664407
chr1	11664533	11665033
chr1	11680957	11681457
chr1	11701478	11701978
chr1	11707640	11708140
chr1	11719711	11720211
chr1	11735825	11736325
chr1	11747073	11747573
chr1	11785090	11785590
chr1	11787530	11788030
chr1	11802493	11802993
chr1	11803375	11803875
chr1	11804752	11805252
chr1	11805772	11806272
chr1	11840610	11841110
chr1	11859217	11859717
chr1	11907624	11908124
chr1	11908213	11908713
chr1	11908720	11909220
chr1	11909676	11910176
chr1	11910378	11910878
chr1	11926219	11926719
chr1	11934410	11934910
chr1	11940473	11940973
chr1	11961208	11961708
chr1	11980100	11980600
chr1	12019097	12019597
chr1	12124741	12125241
chr1	12170088	12170588
chr1	12193352	12193852
chr1	12208775	12209275
chr1	12229774	12230274
chr1	12230861	12231361
chr1	12257585	12258085
chr1	12258157	12258657
chr1	12259574	12260074
chr1	12277639	12278139
chr1	12289300	12289800
chr1	12309730	12310230
chr1	12310346	12310846
chr1	12342334	12342834
chr1	12344987	12345487
chr1	12353942	12354442
chr1	12369213	12369713
chr1	12380624	12381124
chr1	12381200	12381700
chr1	12392842	12393342
chr1	12406624	12407124
chr1	12407399	12407899
chr1	12408249	12408749
chr1	12409729	12410229
chr1	12416369	12416869
chr1	12425782	12426282
chr1	12426484	12426984
chr1	12433641	12434141
chr1	12435537	12436037
chr1	12447459	12447959
chr1	12448650	12449150
chr1	12450336	12450836
chr1	12450954	12451454
chr1	12453911	12454411
chr1	12454492	12454992
chr1	12460934	12461434
chr1	12464093	12464593
chr1	12470016	12470516
chr1	12473680	12474180
chr1	12475180	12475680
chr1	12477423	12477923
chr1	12477995	12478495
chr1	12479048	12479548
chr1	12480846	12481346
chr1	12505206	12505706
chr1	12510190	12510690
chr1	12510808	12511308
chr1	12511595	12512095
chr1	12512374	12512874
chr1	12518806	12519306
chr1	12519496	12519996
chr1	12523907	12524407
chr1	12525305	12525805
chr1	12526236	12526736
chr1	12528314	12528814
chr1	12531089	12531589
chr1	12531638	12532138
chr1	12541636	12542136
chr1	12542520	12543020
chr1	12543426	12543926
chr1	12551698	12552198
chr1	12552202	12552702
chr1	12553657	12554157
chr1	12555527	12556027
chr1	12556485	12556985
chr1	12561090	12561590
chr1	12565207	12565707
chr1	12565937	12566437
chr1	12566787	12567287
chr1	12568424	12568924
chr1	12570208	12570708
chr1	12571004	12571504
chr1	12572967	12573467
chr1	12573735	12574235
chr1	12577021	12577521
chr1	12578559	12579059
chr1	12579181	12579681
chr1	12580167	12580667
chr1	12581171	12581671
chr1	12581703	12582203
chr1	12582807	12583307
chr1	12585118	12585618
chr1	12585725	12586225
chr1	12586709	12587209
chr1	12587673	12588173
chr1	12589715	12590215
chr1	12590472	12590972
chr1	12591187	12591687
chr1	12592373	12592873
chr1	12593005	12593505
chr1	12594536	12595036
chr1	12595060	12595560
chr1	12595755	12596255
chr1	12596364	12596864
chr1	12597131	12597631
chr1	12597662	12598162
chr1	12598402	12598902
chr1	12598924	12599424
chr1	12599578	12600078
chr1	12600263	12600763
chr1	12601222	12601722
chr1	12601895	12602395
chr1	12602608	12603108
chr1	12604345	12604845
chr1	12607092	12607592
chr1	12608258	12608758
chr1	12608870	12609370
chr1	12609379	12609879
chr1	12610026	12610526
chr1	12610725	12611225
chr1	12612033	12612533
chr1	12612614	12613114
chr1	12613279	12613779
chr1	12613828	12614328
chr1	12614708	12615208
chr1	12615752	12616252
chr1	12616289	12616789
chr1	12616956	12617456
chr1	12617516	12618016
chr1	12618137	12618637
chr1	12619183	12619683
chr1	12619789	12620289
chr1	12620884	12621384
chr1	12621855	12622355
chr1	12622494	12622994
chr1	12623073	12623573
chr1	12626179	12626679
chr1	12626758	12627258
chr1	12627274	12627774
chr1	12630310	12630810
chr1	12636539	12637039
chr1	12643607	12644107
chr1	12644148	12644648
chr1	12653409	12653909
chr1	12653924	12654424
chr1	12658887	12659387
chr1	13450877	13451377
chr1	13451538	13452038
chr1	13456280	13456780
chr1	13456902	13457402
chr1	13462653	13463153
chr1	13464599	13465099
chr1	13540786	13541286
chr1	13543607	13544107
chr1	13549496	13549996
chr1	13583472	13583972
chr1	13584006	13584506
chr1	13584596	13585096
chr1	13585200	13585700
chr1	13585916	13586416
chr1	13587141	13587641
chr1	13589265	13589765
chr1	13616230	13616730
chr1	13619827	13620327
chr1	13661490	13661990
chr1	13662296	13662796
chr1	13665574	13666074
chr1	13699930	13700430
chr1	13748540	13749040
chr1	13749101	13749601
chr1	13828813	13829313
chr1	13892734	13893234
chr1	13900901	13901401
chr1	13901403	13901903
chr1	13905743	13906243
chr1	13908197	13908697
chr1	13960316	13960816
chr1	13965768	13966268
chr1	13988422	13988922
chr1	13994294	13994794
chr1	13996128	13996628
chr1	14016932	14017432
chr1	14017566	14018066
chr1	14019550	14020050
chr1	14140751	14141251
chr1	14366280	14366780
chr1	14441261	14441761
chr1	14443357	14443857
chr1	14599344	14599844
chr1	14602222	14602722
chr1	14650948	14651448
chr1	14659861	14660361
chr1	14667124	14667624
chr1	14667724	14668224
chr1	14707767	14708267
chr1	14724206	14724706
chr1	14731785	14732285
chr1	14732962	14733462
chr1	14895170	14895670
chr1	14923867	14924367
chr1	14924394	14924894
chr1	14968395	14968895
chr1	14971554	14972054
chr1	14974947	14975447
chr1	15046408	15046908
chr1	15090297	15090797
chr1	15112168	15112668
chr1	15128447	15128947
chr1	15152268	15152768
chr1	15152774	15153274
chr1	15153411	15153911
chr1	15153952	15154452
chr1	15154541	15155041
chr1	15155550	15156050
chr1	15157031	15157531
chr1	15159125	15159625
chr1	15160653	15161153
chr1	15162391	15162891
chr1	15163144	15163644
chr1	15172326	15172826
chr1	15174271	15174771
chr1	15174780	15175280
chr1	15176488	15176988
chr1	15177860	15178360
chr1	15178787	15179287
chr1	15179482	15179982
chr1	15180084	15180584
chr1	15207048	15207548
chr1	15212688	15213188
chr1	15213361	15213861
chr1	15245527	15246027
chr1	15246921	15247421
chr1	15272447	15272947
chr1	15301039	15301539
chr1	15301609	15302109
chr1	15304653	15305153
chr1	15305174	15305674
chr1	15323463	15323963
chr1	15347631	15348131
chr1	15408888	15409388
chr1	15409611	15410111
chr1	15431084	15431584
chr1	15522409	15522909
chr1	15523516	15524016
chr1	15524219	15524719
chr1	15524785	15525285
chr1	15525377	15525877
chr1	15525939	15526439
chr1	15526539	15527039
chr1	15527261	15527761
chr1	15584747	15585247
chr1	15593220	15593720
chr1	15603398	15603898
chr1	15616617	15617117
chr1	15617157	15617657
chr1	15617857	15618357
chr1	15618744	15619244
chr1	15622349	15622849
chr1	15622970	15623470
chr1	15625475	15625975
chr1	15634336	15634836
chr1	15637843	15638343
chr1	15672379	15672879
chr1	15684329	15684829
chr1	15697021	15697521
chr1	15703041	15703541
chr1	15703542	15704042
chr1	15710601	15711101
chr1	15714258	15714758
chr1	15732260	15732760
chr1	15735107	15735607
chr1	15735889	15736389
chr1	15736780	15737280
chr1	15737595	15738095
chr1	15741291	15741791
chr1	15756262	15756762
chr1	15791945	15792445
chr1	15803334	15803834
chr1	15809871	15810371
chr1	15834198	15834698
chr1	15834701	15835201
chr1	15835735	15836235
chr1	15836703	15837203
chr1	15838640	15839140
chr1	15843737	15844237
chr1	15846876	15847376
chr1	15847379	15847879
chr1	15848253	15848753
chr1	15849250	15849750
chr1	15849943	15850443
chr1	15885000	15885500
chr1	15885539	15886039
chr1	15886232	15886732
chr1	15949035	15949535
chr1	15949708	15950208
chr1	15951241	15951741
chr1	15958842	15959342
chr1	15966224	15966724
chr1	15975867	15976367
chr1	16008957	16009457
chr1	16012697	16013197
chr1	16013861	16014361
chr1	16032778	16033278
chr1	16048463	16048963
chr1	16056016	16056516
chr1	16057469	16057969
chr1	16058633	16059133
chr1	16073379	16073879
chr1	16075186	16075686
chr1	16078813	16079313
chr1	16082259	16082759
chr1	16100218	16100718
chr1	16112927	16113427
chr1	16115382	16115882
chr1	16115883	16116383
chr1	16117689	16118189
chr1	16118247	16118747
chr1	16122269	16122769
chr1	16141513	16142013
chr1	16145073	16145573
chr1	16145798	16146298
chr1	16146881	16147381
chr1	16151030	16151530
chr1	16151764	16152264
chr1	16152268	16152768
chr1	16152769	16153269
chr1	16153846	16154346
chr1	16154989	16155489
chr1	16155870	16156370
chr1	16167269	16167769
chr1	16167793	16168293
chr1	16174786	16175286
chr1	16175752	16176252
chr1	16176272	16176772
chr1	16187659	16188159
chr1	16189813	16190313
chr1	16204160	16204660
chr1	16205217	16205717
chr1	16205729	16206229
chr1	16206417	16206917
chr1	16207278	16207778
chr1	16216131	16216631
chr1	16217293	16217793
chr1	16226747	16227247
chr1	16232140	16232640
chr1	16236323	16236823
chr1	16236976	16237476
chr1	16244304	16244804
chr1	16248487	16248987
chr1	16286080	16286580
chr1	16351138	16351638
chr1	16352237	16352737
chr1	16366899	16367399
chr1	16367508	16368008
chr1	16368034	16368534
chr1	16390882	16391382
chr1	16440397	16440897
chr1	16491489	16491989
chr1	16498341	16498841
chr1	16499026	16499526
chr1	16499584	16500084
chr1	16513746	16514246
chr1	16514308	16514808
chr1	16535096	16535596
chr1	16606115	16606615
chr1	16612732	16613232
chr1	16613370	16613870
chr1	16617626	16618126
chr1	16620939	16621439
chr1	16622022	16622522
chr1	16623914	16624414
chr1	16625325	16625825
chr1	16625826	16626326
chr1	16628693	16629193
chr1	16631187	16631687
chr1	16637163	16637663
chr1	16640291	16640791
chr1	16642066	16642566
chr1	16642780	16643280
chr1	16644462	16644962
chr1	16645052	16645552
chr1	16647759	16648259
chr1	16696437	16696937
chr1	16772358	16772858
chr1	16796488	16796988
chr1	16796994	16797494
chr1	16872565	16873065
chr1	16873252	16873752
chr1	16889274	16889774
chr1	16895482	16895982
chr1	16896008	16896508
chr1	16902098	16902598
chr1	16902715	16903215
chr1	16903862	16904362
chr1	16904675	16905175
chr1	16905368	16905868
chr1	16913782	16914282
chr1	16914374	16914874
chr1	16915358	16915858
chr1	16920867	16921367
chr1	16921410	16921910
chr1	16922517	16923017
chr1	16923769	16924269
chr1	16948949	16949449
chr1	16951622	16952122
chr1	16955626	16956126
chr1	16960732	16961232
chr1	16963410	16963910
chr1	16967190	16967690
chr1	16971869	16972369
chr1	16978547	16979047
chr1	16980393	16980893
chr1	16982356	16982856
chr1	16987767	16988267
chr1	17011748	17012248
chr1	17016258	17016758
chr1	17023014	17023514
chr1	17027347	17027847
chr1	17028105	17028605
chr1	17044322	17044822
chr1	17045347	17045847
chr1	17046036	17046536
chr1	17046697	17047197
chr1	17047904	17048404
chr1	17049195	17049695
chr1	17053235	17053735
chr1	17053944	17054444
chr1	17055659	17056159
chr1	17059584	17060084
chr1	17089474	17089974
chr1	17098927	17099427
chr1	17107205	17107705
chr1	17109782	17110282
chr1	17113903	17114403
chr1	17117695	17118195
chr1	17118211	17118711
chr1	17119258	17119758
chr1	17120929	17121429
chr1	17125703	17126203
chr1	17130274	17130774
chr1	17149022	17149522
chr1	17149712	17150212
chr1	17220557	17221057
chr1	17236981	17237481
chr1	17239347	17239847
chr1	17392617	17393117
chr1	17401559	17402059
chr1	17404281	17404781
chr1	17405340	17405840
chr1	17406095	17406595
chr1	17406686	17407186
chr1	17408049	17408549
chr1	17409247	17409747
chr1	17419793	17420293
chr1	17420389	17420889
chr1	17430041	17430541
chr1	17437463	17437963
chr1	17438288	17438788
chr1	17439071	17439571
chr1	17439577	17440077
chr1	17440101	17440601
chr1	17494199	17494699
chr1	17502223	17502723
chr1	17525972	17526472
chr1	17526539	17527039
chr1	17527146	17527646
chr1	17531645	17532145
chr1	17537695	17538195
chr1	17538295	17538795
chr1	17538804	17539304
chr1	17539459	17539959
chr1	17540200	17540700
chr1	17540781	17541281
chr1	17541466	17541966
chr1	17543005	17543505
chr1	17545193	17545693
chr1	17547207	17547707
chr1	17550548	17551048
chr1	17551170	17551670
chr1	17551781	17552281
chr1	17554209	17554709
chr1	17554814	17555314
chr1	17555517	17556017
chr1	17556442	17556942
chr1	17559763	17560263
chr1	17561414	17561914
chr1	17562262	17562762
chr1	17563848	17564348
chr1	17565029	17565529
chr1	17565644	17566144
chr1	17567715	17568215
chr1	17568318	17568818
chr1	17569507	17570007
chr1	17570211	17570711
chr1	17572332	17572832
chr1	17573608	17574108
chr1	17574487	17574987
chr1	17575283	17575783
chr1	17576055	17576555
chr1	17577458	17577958
chr1	17579480	17579980
chr1	17580158	17580658
chr1	17581041	17581541
chr1	17586103	17586603
chr1	17587024	17587524
chr1	17587996	17588496
chr1	17592047	17592547
chr1	17595502	17596002
chr1	17596023	17596523
chr1	17597154	17597654
chr1	17602336	17602836
chr1	17606745	17607245
chr1	17631228	17631728
chr1	17653683	17654183
chr1	17657559	17658059
chr1	17661504	17662004
chr1	17672595	17673095
chr1	17673271	17673771
chr1	17682359	17682859
chr1	17683339	17683839
chr1	17688473	17688973
chr1	17689248	17689748
chr1	17692278	17692778
chr1	17693619	17694119
chr1	17696388	17696888
chr1	17773029	17773529
chr1	17773613	17774113
chr1	17984508	17985008
chr1	17994028	17994528
chr1	18100437	18100937
chr1	18107243	18107743
chr1	18107758	18108258
chr1	18108973	18109473
chr1	18109895	18110395
chr1	18256230	18256730
chr1	18361276	18361776
chr1	18480617	18481117
chr1	18481170	18481670
chr1	18646503	18647003
chr1	18653678	18654178
chr1	18707789	18708289
chr1	18820708	18821208
chr1	18866560	18867060
chr1	18868795	18869295
chr1	18870127	18870627
chr1	18875141	18875641
chr1	18884064	18884564
chr1	18888474	18888974
chr1	18889642	18890142
chr1	18890653	18891153
chr1	18892092	18892592
chr1	18894434	18894934
chr1	18898539	18899039
chr1	18900416	18900916
chr1	18900946	18901446
chr1	18901509	18902009
chr1	18902623	18903123
chr1	18904997	18905497
chr1	18906983	18907483
chr1	18907892	18908392
chr1	18913002	18913502
chr1	18914071	18914571
chr1	18922161	18922661
chr1	18923039	18923539
chr1	18940127	18940627
chr1	18941149	18941649
chr1	18955693	18956193
chr1	18956557	18957057
chr1	18957852	18958352
chr1	18962280	18962780
chr1	19011058	19011558
chr1	19015479	19015979
chr1	19049205	19049705
chr1	19064272	19064772
chr1	19064867	19065367
chr1	19066040	19066540
chr1	19066919	19067419
chr1	19067745	19068245
chr1	19069558	19070058
chr1	19070133	19070633
chr1	19073764	19074264
chr1	19074316	19074816
chr1	19075032	19075532
chr1	19078411	19078911
chr1	19079579	19080079
chr1	19080120	19080620
chr1	19080949	19081449
chr1	19086253	19086753
chr1	19094977	19095477
chr1	19095850	19096350
chr1	19097456	19097956
chr1	19122586	19123086
chr1	19126288	19126788
chr1	19126946	19127446
chr1	19133780	19134280
chr1	19148162	19148662
chr1	19148669	19149169
chr1	19156643	19157143
chr1	19157684	19158184
chr1	19162275	19162775
chr1	19200205	19200705
chr1	19201132	19201632
chr1	19202350	19202850
chr1	19210120	19210620
chr1	19210799	19211299
chr1	19221538	19222038
chr1	19241180	19241680
chr1	19251300	19251800
chr1	19287293	19287793
chr1	19287890	19288390
chr1	19288903	19289403
chr1	19309954	19310454
chr1	19311466	19311966
chr1	19311979	19312479
chr1	19312936	19313436
chr1	19341386	19341886
chr1	19361717	19362217
chr1	19405396	19405896
chr1	19405983	19406483
chr1	19457161	19457661
chr1	19485357	19485857
chr1	19596738	19597238
chr1	19597470	19597970
chr1	19651033	19651533
chr1	19653621	19654121
chr1	19715475	19715975
chr1	19754332	19754832
chr1	19758260	19758760
chr1	19799156	19799656
chr1	19799698	19800198
chr1	19882059	19882559
chr1	19988231	19988731
chr1	19998072	19998572
chr1	19998778	19999278
chr1	20000242	20000742
chr1	20003814	20004314
chr1	20028677	20029177
chr1	20031729	20032229
chr1	20032290	20032790
chr1	20037790	20038290
chr1	20047013	20047513
chr1	20058111	20058611
chr1	20063692	20064192
chr1	20069220	20069720
chr1	20069924	20070424
chr1	20071099	20071599
chr1	20071613	20072113
chr1	20072339	20072839
chr1	20073215	20073715
chr1	20074527	20075027
chr1	20075413	20075913
chr1	20076123	20076623
chr1	20076723	20077223
chr1	20077852	20078352
chr1	20080122	20080622
chr1	20080807	20081307
chr1	20083083	20083583
chr1	20151612	20152112
chr1	20152280	20152780
chr1	20212840	20213340
chr1	20223446	20223946
chr1	20290563	20291063
chr1	20325727	20326227
chr1	20343292	20343792
chr1	20358631	20359131
chr1	20365929	20366429
chr1	20386639	20387139
chr1	20485370	20485870
chr1	20486066	20486566
chr1	20486599	20487099
chr1	20507937	20508437
chr1	20522242	20522742
chr1	20633245	20633745
chr1	20633749	20634249
chr1	20634713	20635213
chr1	20661266	20661766
chr1	20696784	20697284
chr1	20717839	20718339
chr1	20731293	20731793
chr1	20731987	20732487
chr1	20732995	20733495
chr1	20785944	20786444
chr1	20786485	20786985
chr1	20787094	20787594
chr1	20863661	20864161
chr1	20896956	20897456
chr1	20934987	20935487
chr1	20935649	20936149
chr1	21012815	21013315
chr1	21022163	21022663
chr1	21112802	21113302
chr1	21117403	21117903
chr1	21128505	21129005
chr1	21129315	21129815
chr1	21152002	21152502
chr1	21170851	21171351
chr1	21173483	21173983
chr1	21174540	21175040
chr1	21175622	21176122
chr1	21176725	21177225
chr1	21195097	21195597
chr1	21254139	21254639
chr1	21268435	21268935
chr1	21290208	21290708
chr1	21335745	21336245
chr1	21345330	21345830
chr1	21368389	21368889
chr1	21371545	21372045
chr1	21436547	21437047
chr1	21439804	21440304
chr1	21440437	21440937
chr1	21508992	21509492
chr1	21517111	21517611
chr1	21536221	21536721
chr1	21537474	21537974
chr1	21538201	21538701
chr1	21547058	21547558
chr1	21564579	21565079
chr1	21574010	21574510
chr1	21586103	21586603
chr1	21590408	21590908
chr1	21591805	21592305
chr1	21597485	21597985
chr1	21606024	21606524
chr1	21622374	21622874
chr1	21651731	21652231
chr1	21659072	21659572
chr1	21669090	21669590
chr1	21669651	21670151
chr1	21670212	21670712
chr1	21671893	21672393
chr1	21706341	21706841
chr1	21746586	21747086
chr1	21747118	21747618
chr1	21757234	21757734
chr1	21764359	21764859
chr1	21764927	21765427
chr1	21765843	21766343
chr1	21766968	21767468
chr1	21775316	21775816
chr1	21776002	21776502
chr1	21781741	21782241
chr1	21782344	21782844
chr1	21782974	21783474
chr1	21783944	21784444
chr1	21814217	21814717
chr1	21815175	21815675
chr1	21826664	21827164
chr1	21848681	21849181
chr1	21880158	21880658
chr1	21883938	21884438
chr1	21885313	21885813
chr1	21887603	21888103
chr1	21890185	21890685
chr1	21890799	21891299
chr1	21896767	21897267
chr1	21901886	21902386
chr1	21902413	21902913
chr1	21933072	21933572
chr1	21933775	21934275
chr1	21935504	21936004
chr1	21936439	21936939
chr1	21937198	21937698
chr1	21939633	21940133
chr1	21955545	21956045
chr1	21956067	21956567
chr1	21956739	21957239
chr1	21963897	21964397
chr1	21995699	21996199
chr1	22022764	22023264
chr1	22024660	22025160
chr1	22025198	22025698
chr1	22048482	22048982
chr1	22052401	22052901
chr1	22053061	22053561
chr1	22053919	22054419
chr1	22102714	22103214
chr1	22105555	22106055
chr1	22142145	22142645
chr1	22143176	22143676
chr1	22207883	22208383
chr1	22236616	22237116
chr1	22248728	22249228
chr1	22264964	22265464
chr1	22275777	22276277
chr1	22350138	22350638
chr1	22420394	22420894
chr1	22451576	22452076
[truncated: 95,406 more rows]

## Sheet: Fibroblast
chr1	818721	819221
chr1	819623	820123
chr1	820349	820849
chr1	826426	826926
chr1	827290	827790
chr1	869694	870194
chr1	904506	905006
chr1	905194	905694
chr1	906008	906508
chr1	906606	907106
chr1	907156	907656
chr1	907692	908192
chr1	909854	910354
chr1	910386	910886
chr1	919597	920097
chr1	920438	920938
chr1	920979	921479
chr1	923536	924036
chr1	924803	925303
chr1	925429	925929
chr1	926562	927062
chr1	931783	932283
chr1	935711	936211
chr1	936409	936909
chr1	937757	938257
chr1	938279	938779
chr1	939439	939939
chr1	940087	940587
chr1	940684	941184
chr1	941482	941982
chr1	942450	942950
chr1	943037	943537
chr1	943974	944474
chr1	944918	945418
chr1	955767	956267
chr1	959068	959568
chr1	959734	960234
chr1	960335	960835
chr1	961596	962096
chr1	963833	964333
chr1	965281	965781
chr1	966162	966662
chr1	966759	967259
chr1	975836	976336
chr1	976377	976877
chr1	978651	979151
chr1	984088	984588
chr1	995858	996358
chr1	997509	998009
chr1	998125	998625
chr1	998862	999362
chr1	999906	1000406
chr1	1000602	1001102
chr1	1001204	1001704
chr1	1001743	1002243
chr1	1003799	1004299
chr1	1004491	1004991
chr1	1005408	1005908
chr1	1010740	1011240
chr1	1013203	1013703
chr1	1013937	1014437
chr1	1014579	1015079
chr1	1018688	1019188
chr1	1019289	1019789
chr1	1019878	1020378
chr1	1021019	1021519
chr1	1022752	1023252
chr1	1026289	1026789
chr1	1031941	1032441
chr1	1032873	1033373
chr1	1033674	1034174
chr1	1036317	1036817
chr1	1038279	1038779
chr1	1039150	1039650
chr1	1039723	1040223
chr1	1040588	1041088
chr1	1041193	1041693
chr1	1058654	1059154
chr1	1059416	1059916
chr1	1063329	1063829
chr1	1064126	1064626
chr1	1066532	1067032
chr1	1068570	1069070
chr1	1069126	1069626
chr1	1069729	1070229
chr1	1079593	1080093
chr1	1080098	1080598
chr1	1083113	1083613
chr1	1084072	1084572
chr1	1085048	1085548
chr1	1115979	1116479
chr1	1122026	1122526
chr1	1133300	1133800
chr1	1153730	1154230
chr1	1156208	1156708
chr1	1156726	1157226
chr1	1157277	1157777
chr1	1157816	1158316
chr1	1160322	1160822
chr1	1182427	1182927
chr1	1200477	1200977
chr1	1201217	1201717
chr1	1207865	1208365
chr1	1208417	1208917
chr1	1210716	1211216
chr1	1231326	1231826
chr1	1231859	1232359
chr1	1232622	1233122
chr1	1242141	1242641
chr1	1246450	1246950
chr1	1254725	1255225
chr1	1273640	1274140
chr1	1290907	1291407
chr1	1291773	1292273
chr1	1293271	1293771
chr1	1293801	1294301
chr1	1304642	1305142
chr1	1305496	1305996
chr1	1306237	1306737
chr1	1307104	1307604
chr1	1307703	1308203
chr1	1308210	1308710
chr1	1308803	1309303
chr1	1309345	1309845
chr1	1311222	1311722
chr1	1311749	1312249
chr1	1313091	1313591
chr1	1313674	1314174
chr1	1318186	1318686
chr1	1324467	1324967
chr1	1327838	1328338
chr1	1330515	1331015
chr1	1332278	1332778
chr1	1333372	1333872
chr1	1335525	1336025
chr1	1336097	1336597
chr1	1339538	1340038
chr1	1343755	1344255
chr1	1344552	1345052
chr1	1345239	1345739
chr1	1346855	1347355
chr1	1347875	1348375
chr1	1349271	1349771
chr1	1351369	1351869
chr1	1351962	1352462
chr1	1353497	1353997
chr1	1354534	1355034
chr1	1355290	1355790
chr1	1355906	1356406
chr1	1356620	1357120
chr1	1357789	1358289
chr1	1358365	1358865
chr1	1359191	1359691
chr1	1359695	1360195
chr1	1360446	1360946
chr1	1361315	1361815
chr1	1371963	1372463
chr1	1374562	1375062
chr1	1375160	1375660
chr1	1375845	1376345
chr1	1376422	1376922
chr1	1398616	1399116
chr1	1399266	1399766
chr1	1403693	1404193
chr1	1407084	1407584
chr1	1407604	1408104
chr1	1419954	1420454
chr1	1427384	1427884
chr1	1429516	1430016
chr1	1430414	1430914
chr1	1431111	1431611
chr1	1431708	1432208
chr1	1433137	1433637
chr1	1433736	1434236
chr1	1434268	1434768
chr1	1435455	1435955
chr1	1440780	1441280
chr1	1462335	1462835
chr1	1469056	1469556
chr1	1471468	1471968
chr1	1504670	1505170
chr1	1505219	1505719
chr1	1511804	1512304
chr1	1512349	1512849
chr1	1539468	1539968
chr1	1540399	1540899
chr1	1542112	1542612
chr1	1543684	1544184
chr1	1544589	1545089
chr1	1547744	1548244
chr1	1548391	1548891
chr1	1550882	1551382
chr1	1551638	1552138
chr1	1552723	1553223
chr1	1553288	1553788
chr1	1554739	1555239
chr1	1573683	1574183
chr1	1574431	1574931
chr1	1597538	1598038
chr1	1611288	1611788
chr1	1614314	1614814
chr1	1615172	1615672
chr1	1615811	1616311
chr1	1616346	1616846
chr1	1627838	1628338
chr1	1629304	1629804
chr1	1630262	1630762
chr1	1630887	1631387
chr1	1631683	1632183
chr1	1658915	1659415
chr1	1662316	1662816
chr1	1662841	1663341
chr1	1664963	1665463
chr1	1686160	1686660
chr1	1692559	1693059
chr1	1693141	1693641
chr1	1724166	1724666
chr1	1728276	1728776
chr1	1745862	1746362
chr1	1747247	1747747
chr1	1749933	1750433
chr1	1755660	1756160
chr1	1757585	1758085
chr1	1777456	1777956
chr1	1778239	1778739
chr1	1778951	1779451
chr1	1779527	1780027
chr1	1780318	1780818
chr1	1781041	1781541
chr1	1781976	1782476
chr1	1782897	1783397
chr1	1784933	1785433
chr1	1832165	1832665
chr1	1858645	1859145
chr1	1890226	1890726
chr1	1890897	1891397
chr1	1891490	1891990
chr1	1894485	1894985
chr1	1895594	1896094
chr1	1906147	1906647
chr1	1908273	1908773
chr1	1908890	1909390
chr1	1909575	1910075
chr1	1910155	1910655
chr1	1917502	1918002
chr1	1918534	1919034
chr1	1919180	1919680
chr1	1920015	1920515
chr1	1920925	1921425
chr1	1921536	1922036
chr1	1989244	1989744
chr1	1990295	1990795
chr1	2003485	2003985
chr1	2019451	2019951
chr1	2044776	2045276
chr1	2050145	2050645
chr1	2052927	2053427
chr1	2132545	2133045
chr1	2133323	2133823
chr1	2134531	2135031
chr1	2135453	2135953
chr1	2136001	2136501
chr1	2136601	2137101
chr1	2137838	2138338
chr1	2151263	2151763
chr1	2174238	2174738
chr1	2175932	2176432
chr1	2184460	2184960
chr1	2188319	2188819
chr1	2189328	2189828
chr1	2190021	2190521
chr1	2191557	2192057
chr1	2192132	2192632
chr1	2193553	2194053
chr1	2194114	2194614
chr1	2194828	2195328
chr1	2195941	2196441
chr1	2197215	2197715
chr1	2198229	2198729
chr1	2199170	2199670
chr1	2204259	2204759
chr1	2205004	2205504
chr1	2205596	2206096
chr1	2206143	2206643
chr1	2206667	2207167
chr1	2207624	2208124
chr1	2208230	2208730
chr1	2208756	2209256
chr1	2209320	2209820
chr1	2210150	2210650
chr1	2210770	2211270
chr1	2211489	2211989
chr1	2212151	2212651
chr1	2212685	2213185
chr1	2213249	2213749
chr1	2214013	2214513
chr1	2214582	2215082
chr1	2226748	2227248
chr1	2227496	2227996
chr1	2228275	2228775
chr1	2229071	2229571
chr1	2229834	2230334
chr1	2230499	2230999
chr1	2231254	2231754
chr1	2231827	2232327
chr1	2232656	2233156
chr1	2233816	2234316
chr1	2234364	2234864
chr1	2234930	2235430
chr1	2236863	2237363
chr1	2238594	2239094
chr1	2240226	2240726
chr1	2240749	2241249
chr1	2248006	2248506
chr1	2250125	2250625
chr1	2255630	2256130
chr1	2267362	2267862
chr1	2268836	2269336
chr1	2269425	2269925
chr1	2270243	2270743
chr1	2273424	2273924
chr1	2274393	2274893
chr1	2275036	2275536
chr1	2275779	2276279
chr1	2277120	2277620
chr1	2277978	2278478
chr1	2278546	2279046
chr1	2279173	2279673
chr1	2279901	2280401
chr1	2283261	2283761
chr1	2284229	2284729
chr1	2289558	2290058
chr1	2290562	2291062
chr1	2291248	2291748
chr1	2297448	2297948
chr1	2299130	2299630
chr1	2300192	2300692
chr1	2300845	2301345
chr1	2302513	2303013
chr1	2305629	2306129
chr1	2308884	2309384
chr1	2310282	2310782
chr1	2310866	2311366
chr1	2311410	2311910
chr1	2312057	2312557
chr1	2312708	2313208
chr1	2313823	2314323
chr1	2314616	2315116
chr1	2315720	2316220
chr1	2320006	2320506
chr1	2320922	2321422
chr1	2321470	2321970
chr1	2322062	2322562
chr1	2323509	2324009
chr1	2328615	2329115
chr1	2329285	2329785
chr1	2329873	2330373
chr1	2330784	2331284
chr1	2331355	2331855
chr1	2352920	2353420
chr1	2381671	2382171
chr1	2382926	2383426
chr1	2390563	2391063
chr1	2391368	2391868
chr1	2393283	2393783
chr1	2406252	2406752
chr1	2408376	2408876
chr1	2411745	2412245
chr1	2412367	2412867
chr1	2413164	2413664
chr1	2414307	2414807
chr1	2459765	2460265
chr1	2473924	2474424
chr1	2474851	2475351
chr1	2506668	2507168
chr1	2526015	2526515
chr1	2526811	2527311
chr1	2527551	2528051
chr1	2529719	2530219
chr1	2543443	2543943
chr1	2544553	2545053
chr1	2545399	2545899
chr1	2545908	2546408
chr1	2546820	2547320
chr1	2547467	2547967
chr1	2547991	2548491
chr1	2548622	2549122
chr1	2549160	2549660
chr1	2554014	2554514
chr1	2555493	2555993
chr1	2556172	2556672
chr1	2556988	2557488
chr1	2564107	2564607
chr1	2564636	2565136
chr1	2578191	2578691
chr1	2585001	2585501
chr1	2585598	2586098
chr1	2586225	2586725
chr1	2586765	2587265
chr1	2587692	2588192
chr1	2593882	2594382
chr1	2610940	2611440
chr1	2639834	2640334
chr1	2641527	2642027
chr1	2642405	2642905
chr1	2642989	2643489
chr1	2643511	2644011
chr1	2652137	2652637
chr1	2653870	2654370
chr1	2811457	2811957
chr1	2821851	2822351
chr1	2855340	2855840
chr1	2875863	2876363
chr1	2923250	2923750
chr1	2925889	2926389
chr1	2985255	2985755
chr1	3012439	3012939
chr1	3029380	3029880
chr1	3031086	3031586
chr1	3031693	3032193
chr1	3035249	3035749
chr1	3060882	3061382
chr1	3061731	3062231
chr1	3062994	3063494
chr1	3063681	3064181
chr1	3066443	3066943
chr1	3067714	3068214
chr1	3068533	3069033
chr1	3069528	3070028
chr1	3070097	3070597
chr1	3070873	3071373
chr1	3074825	3075325
chr1	3082204	3082704
chr1	3105222	3105722
chr1	3125216	3125716
chr1	3126939	3127439
chr1	3127868	3128368
chr1	3129446	3129946
chr1	3133713	3134213
chr1	3134600	3135100
chr1	3148502	3149002
chr1	3170387	3170887
chr1	3170994	3171494
chr1	3174803	3175303
chr1	3185841	3186341
chr1	3186433	3186933
chr1	3203696	3204196
chr1	3219126	3219626
chr1	3238347	3238847
chr1	3240375	3240875
chr1	3240931	3241431
chr1	3258662	3259162
chr1	3272356	3272856
chr1	3275454	3275954
chr1	3275993	3276493
chr1	3277941	3278441
chr1	3283940	3284440
chr1	3292516	3293016
chr1	3312442	3312942
chr1	3313062	3313562
chr1	3313576	3314076
chr1	3314597	3315097
chr1	3335273	3335773
chr1	3346049	3346549
chr1	3349049	3349549
chr1	3350797	3351297
chr1	3351723	3352223
chr1	3352340	3352840
chr1	3352889	3353389
chr1	3357441	3357941
chr1	3364456	3364956
chr1	3366442	3366942
chr1	3368472	3368972
chr1	3369765	3370265
chr1	3393744	3394244
chr1	3410044	3410544
chr1	3412392	3412892
chr1	3419691	3420191
chr1	3420217	3420717
chr1	3423258	3423758
chr1	3424616	3425116
chr1	3453055	3453555
chr1	3454089	3454589
chr1	3454619	3455119
chr1	3456172	3456672
chr1	3456814	3457314
chr1	3464608	3465108
chr1	3480909	3481409
chr1	3491179	3491679
chr1	3501822	3502322
chr1	3530195	3530695
chr1	3531221	3531721
chr1	3531726	3532226
chr1	3532254	3532754
chr1	3537577	3538077
chr1	3539970	3540470
chr1	3542618	3543118
chr1	3543333	3543833
chr1	3543838	3544338
chr1	3544887	3545387
chr1	3545638	3546138
chr1	3546433	3546933
chr1	3547125	3547625
chr1	3547800	3548300
chr1	3548326	3548826
chr1	3559786	3560286
chr1	3560428	3560928
chr1	3561478	3561978
chr1	3565152	3565652
chr1	3586223	3586723
chr1	3590260	3590760
chr1	3590803	3591303
chr1	3597512	3598012
chr1	3598105	3598605
chr1	3599081	3599581
chr1	3606162	3606662
chr1	3610141	3610641
chr1	3611459	3611959
chr1	3612383	3612883
chr1	3613324	3613824
chr1	3618863	3619363
chr1	3620963	3621463
chr1	3624150	3624650
chr1	3624655	3625155
chr1	3625428	3625928
chr1	3649882	3650382
chr1	3668787	3669287
chr1	3683945	3684445
chr1	3717959	3718459
chr1	3724338	3724838
chr1	3747155	3747655
chr1	3771072	3771572
chr1	3771656	3772156
chr1	3772405	3772905
chr1	3773652	3774152
chr1	3774764	3775264
chr1	3786957	3787457
chr1	3795801	3796301
chr1	3796308	3796808
chr1	3797208	3797708
chr1	3856947	3857447
chr1	3857553	3858053
chr1	3858131	3858631
chr1	3899940	3900440
chr1	3900573	3901073
chr1	3901130	3901630
chr1	4511431	4511931
chr1	4512037	4512537
chr1	4512581	4513081
chr1	4656221	4656721
chr1	4710856	4711356
chr1	4729822	4730322
chr1	4737407	4737907
chr1	4801394	4801894
chr1	5501214	5501714
chr1	5502418	5502918
chr1	5503219	5503719
chr1	5504347	5504847
chr1	5506522	5507022
chr1	5509812	5510312
chr1	5514509	5515009
chr1	5597355	5597855
chr1	5598051	5598551
chr1	5611369	5611869
chr1	5612164	5612664
chr1	5616205	5616705
chr1	5680688	5681188
chr1	5717673	5718173
chr1	5744741	5745241
chr1	5745725	5746225
chr1	5770448	5770948
chr1	5771189	5771689
chr1	5915385	5915885
chr1	5915929	5916429
chr1	5921199	5921699
chr1	5922837	5923337
chr1	5933643	5934143
chr1	5934246	5934746
chr1	5935234	5935734
chr1	5975084	5975584
chr1	5980350	5980850
chr1	5991377	5991877
chr1	5992294	5992794
chr1	6044774	6045274
chr1	6082388	6082888
chr1	6127625	6128125
chr1	6180145	6180645
chr1	6181255	6181755
chr1	6199470	6199970
chr1	6205054	6205554
chr1	6205789	6206289
chr1	6210907	6211407
chr1	6222881	6223381
chr1	6235762	6236262
chr1	6244966	6245466
chr1	6246642	6247142
chr1	6259874	6260374
chr1	6260922	6261422
chr1	6261557	6262057
chr1	6275426	6275926
chr1	6276356	6276856
chr1	6286882	6287382
chr1	6287620	6288120
chr1	6343358	6343858
chr1	6358883	6359383
chr1	6359592	6360092
chr1	6385488	6385988
chr1	6392665	6393165
chr1	6393537	6394037
chr1	6424742	6425242
chr1	6437965	6438465
chr1	6440228	6440728
chr1	6445025	6445525
chr1	6460342	6460842
chr1	6465236	6465736
chr1	6466099	6466599
chr1	6475440	6475940
chr1	6485695	6486195
chr1	6486420	6486920
chr1	6488471	6488971
chr1	6489799	6490299
chr1	6490356	6490856
chr1	6490914	6491414
chr1	6491660	6492160
chr1	6497083	6497583
chr1	6498404	6498904
chr1	6500982	6501482
chr1	6519914	6520414
chr1	6554292	6554792
chr1	6555212	6555712
chr1	6579656	6580156
chr1	6599459	6599959
chr1	6600001	6600501
chr1	6601007	6601507
chr1	6601880	6602380
chr1	6602764	6603264
chr1	6603378	6603878
chr1	6604124	6604624
chr1	6604786	6605286
chr1	6610658	6611158
chr1	6611980	6612480
chr1	6612549	6613049
chr1	6613332	6613832
chr1	6613968	6614468
chr1	6614567	6615067
chr1	6615088	6615588
chr1	6615696	6616196
chr1	6624118	6624618
chr1	6624921	6625421
chr1	6625783	6626283
chr1	6634510	6635010
chr1	6635977	6636477
chr1	6638261	6638761
chr1	6639017	6639517
chr1	6701652	6702152
chr1	6784349	6784849
chr1	6784993	6785493
chr1	6785668	6786168
chr1	6800707	6801207
chr1	6801996	6802496
chr1	6819802	6820302
chr1	6822425	6822925
chr1	6824573	6825073
chr1	6825955	6826455
chr1	6827022	6827522
chr1	6827525	6828025
chr1	6859958	6860458
chr1	6889816	6890316
chr1	6912003	6912503
chr1	6916130	6916630
chr1	6922553	6923053
chr1	6924665	6925165
chr1	6958409	6958909
chr1	6960242	6960742
chr1	6961061	6961561
chr1	6961878	6962378
chr1	6962448	6962948
chr1	6963564	6964064
chr1	7070290	7070790
chr1	7117445	7117945
chr1	7227984	7228484
chr1	7228577	7229077
chr1	7298568	7299068
chr1	7299152	7299652
chr1	7299922	7300422
chr1	7455177	7455677
chr1	7469200	7469700
chr1	7470843	7471343
chr1	7478751	7479251
chr1	7482476	7482976
chr1	7491711	7492211
chr1	7574255	7574755
chr1	7647159	7647659
chr1	7648856	7649356
chr1	7664376	7664876
chr1	7667466	7667966
chr1	7680253	7680753
chr1	7680764	7681264
chr1	7681404	7681904
chr1	7704397	7704897
chr1	7705181	7705681
chr1	7752753	7753253
chr1	7771015	7771515
chr1	7783306	7783806
chr1	7784015	7784515
chr1	7784574	7785074
chr1	7893030	7893530
chr1	7893802	7894302
chr1	7902712	7903212
chr1	7942140	7942640
chr1	7954011	7954511
chr1	7961283	7961783
chr1	7962179	7962679
chr1	7963188	7963688
chr1	7974106	7974606
chr1	7975188	7975688
chr1	7976911	7977411
chr1	7982234	7982734
chr1	8004171	8004671
chr1	8004938	8005438
chr1	8005519	8006019
chr1	8013593	8014093
chr1	8014848	8015348
chr1	8017569	8018069
chr1	8020011	8020511
chr1	8025015	8025515
chr1	8025651	8026151
chr1	8026169	8026669
chr1	8026695	8027195
chr1	8027266	8027766
chr1	8028333	8028833
chr1	8047042	8047542
chr1	8048063	8048563
chr1	8055928	8056428
chr1	8059275	8059775
chr1	8061215	8061715
chr1	8061992	8062492
chr1	8077128	8077628
chr1	8090059	8090559
chr1	8094468	8094968
chr1	8096519	8097019
chr1	8113209	8113709
chr1	8116875	8117375
chr1	8120659	8121159
chr1	8121277	8121777
chr1	8127242	8127742
chr1	8133580	8134080
chr1	8134586	8135086
chr1	8137126	8137626
chr1	8137858	8138358
chr1	8169030	8169530
chr1	8169683	8170183
chr1	8197626	8198126
chr1	8201991	8202491
chr1	8202495	8202995
chr1	8204377	8204877
chr1	8216000	8216500
chr1	8217052	8217552
chr1	8217606	8218106
chr1	8224670	8225170
chr1	8237997	8238497
chr1	8238897	8239397
chr1	8259334	8259834
chr1	8282228	8282728
chr1	8314222	8314722
chr1	8315139	8315639
chr1	8316698	8317198
chr1	8317834	8318334
chr1	8343374	8343874
chr1	8345300	8345800
chr1	8347588	8348088
chr1	8348148	8348648
chr1	8348900	8349400
chr1	8350586	8351086
chr1	8351638	8352138
chr1	8352182	8352682
chr1	8353276	8353776
chr1	8355306	8355806
chr1	8360921	8361421
chr1	8361450	8361950
chr1	8362466	8362966
chr1	8363133	8363633
chr1	8364099	8364599
chr1	8368855	8369355
chr1	8372024	8372524
chr1	8373490	8373990
chr1	8374216	8374716
chr1	8376355	8376855
chr1	8378110	8378610
chr1	8379057	8379557
chr1	8381578	8382078
chr1	8384262	8384762
chr1	8396192	8396692
chr1	8396953	8397453
chr1	8407617	8408117
chr1	8408163	8408663
chr1	8409156	8409656
chr1	8409894	8410394
chr1	8412130	8412630
chr1	8419011	8419511
chr1	8421715	8422215
chr1	8422379	8422879
chr1	8423219	8423719
chr1	8423970	8424470
chr1	8449041	8449541
chr1	8455388	8455888
chr1	8456278	8456778
chr1	8463303	8463803
chr1	8477559	8478059
chr1	8478374	8478874
chr1	8481665	8482165
chr1	8497451	8497951
chr1	8510130	8510630
chr1	8517236	8517736
chr1	8525160	8525660
chr1	8525744	8526244
chr1	8560969	8561469
chr1	8571124	8571624
chr1	8597980	8598480
chr1	8629105	8629605
chr1	8660337	8660837
chr1	8662875	8663375
chr1	8663999	8664499
chr1	8703230	8703730
chr1	8712314	8712814
chr1	8726400	8726900
chr1	8802217	8802717
chr1	8811602	8812102
chr1	8816319	8816819
chr1	8816897	8817397
chr1	8817462	8817962
chr1	8822627	8823127
chr1	8848707	8849207
chr1	8859215	8859715
chr1	8873529	8874029
chr1	8876483	8876983
chr1	8877828	8878328
chr1	8878531	8879031
chr1	8879053	8879553
chr1	8879974	8880474
chr1	8882003	8882503
chr1	8885618	8886118
chr1	8887722	8888222
chr1	8889305	8889805
chr1	8890204	8890704
chr1	8902705	8903205
chr1	8903796	8904296
chr1	8905852	8906352
chr1	8908270	8908770
chr1	8918045	8918545
chr1	9001758	9002258
chr1	9005019	9005519
chr1	9085456	9085956
chr1	9101478	9101978
chr1	9110683	9111183
chr1	9128004	9128504
chr1	9128992	9129492
chr1	9134883	9135383
chr1	9142272	9142772
chr1	9162710	9163210
chr1	9163905	9164405
chr1	9181221	9181721
chr1	9182132	9182632
chr1	9182887	9183387
chr1	9196184	9196684
chr1	9201209	9201709
chr1	9231532	9232032
chr1	9232061	9232561
chr1	9232646	9233146
chr1	9233298	9233798
chr1	9234387	9234887
chr1	9235035	9235535
chr1	9242291	9242791
chr1	9242794	9243294
chr1	9243935	9244435
chr1	9244515	9245015
chr1	9245496	9245996
chr1	9253379	9253879
chr1	9264040	9264540
chr1	9267019	9267519
chr1	9279112	9279612
chr1	9280273	9280773
chr1	9281674	9282174
chr1	9283795	9284295
chr1	9288928	9289428
chr1	9289488	9289988
chr1	9290121	9290621
chr1	9291952	9292452
chr1	9292555	9293055
chr1	9293298	9293798
chr1	9294276	9294776
chr1	9294987	9295487
chr1	9295586	9296086
chr1	9296888	9297388
chr1	9300078	9300578
chr1	9303029	9303529
chr1	9305951	9306451
chr1	9306525	9307025
chr1	9313679	9314179
chr1	9314711	9315211
chr1	9315512	9316012
chr1	9316139	9316639
chr1	9317878	9318378
chr1	9319078	9319578
chr1	9319984	9320484
chr1	9320491	9320991
chr1	9321341	9321841
chr1	9322622	9323122
chr1	9325004	9325504
chr1	9325602	9326102
chr1	9326505	9327005
chr1	9327487	9327987
chr1	9328391	9328891
chr1	9328949	9329449
chr1	9329980	9330480
chr1	9331335	9331835
chr1	9337947	9338447
chr1	9338451	9338951
chr1	9340108	9340608
chr1	9340743	9341243
chr1	9342417	9342917
chr1	9351653	9352153
chr1	9355029	9355529
chr1	9365913	9366413
chr1	9368617	9369117
chr1	9371563	9372063
chr1	9372339	9372839
chr1	9373163	9373663
chr1	9376765	9377265
chr1	9388801	9389301
chr1	9397724	9398224
chr1	9401729	9402229
chr1	9410939	9411439
chr1	9412482	9412982
chr1	9412994	9413494
chr1	9413745	9414245
chr1	9428731	9429231
chr1	9429265	9429765
chr1	9437424	9437924
chr1	9438330	9438830
chr1	9439007	9439507
chr1	9441261	9441761
chr1	9443503	9444003
chr1	9444038	9444538
chr1	9455675	9456175
chr1	9466888	9467388
chr1	9472925	9473425
chr1	9490971	9491471
chr1	9495191	9495691
chr1	9539088	9539588
chr1	9539810	9540310
chr1	9588409	9588909
chr1	9589509	9590009
chr1	9591284	9591784
chr1	9592628	9593128
chr1	9593298	9593798
chr1	9603320	9603820
chr1	9626911	9627411
chr1	9651625	9652125
chr1	9652208	9652708
chr1	9662558	9663058
chr1	9681672	9682172
chr1	9684893	9685393
chr1	9685589	9686089
chr1	9686312	9686812
chr1	9687266	9687766
chr1	9687790	9688290
chr1	9689260	9689760
chr1	9689837	9690337
chr1	9690342	9690842
chr1	9717507	9718007
chr1	9719030	9719530
chr1	9746232	9746732
chr1	9776116	9776616
chr1	9804609	9805109
chr1	9816104	9816604
chr1	9822988	9823488
chr1	9823894	9824394
chr1	9825362	9825862
chr1	9842666	9843166
chr1	9847957	9848457
chr1	9859429	9859929
chr1	9867420	9867920
chr1	9874803	9875303
chr1	9875558	9876058
chr1	9890346	9890846
chr1	9910254	9910754
chr1	9910930	9911430
chr1	9943144	9943644
chr1	9950254	9950754
chr1	9950811	9951311
chr1	9997504	9998004
chr1	10032524	10033024
chr1	10033096	10033596
chr1	10066974	10067474
chr1	10122894	10123394
chr1	10209659	10210159
chr1	10210194	10210694
chr1	10210719	10211219
chr1	10211389	10211889
chr1	10216426	10216926
chr1	10220765	10221265
chr1	10301013	10301513
chr1	10308093	10308593
chr1	10337999	10338499
chr1	10377349	10377849
chr1	10377902	10378402
chr1	10380572	10381072
chr1	10387472	10387972
chr1	10387989	10388489
chr1	10398655	10399155
chr1	10400537	10401037
chr1	10427957	10428457
chr1	10429301	10429801
chr1	10430470	10430970
chr1	10433324	10433824
chr1	10471751	10472251
chr1	10472313	10472813
chr1	10474684	10475184
chr1	10494579	10495079
chr1	10507357	10507857
chr1	10514342	10514842
chr1	10515528	10516028
chr1	10638222	10638722
chr1	10638897	10639397
chr1	10650873	10651373
chr1	10662933	10663433
chr1	10663584	10664084
chr1	10664276	10664776
chr1	10679519	10680019
chr1	10685978	10686478
chr1	10686661	10687161
chr1	10687708	10688208
chr1	10691264	10691764
chr1	10691832	10692332
chr1	10693854	10694354
chr1	10694400	10694900
chr1	10703884	10704384
chr1	10704448	10704948
chr1	10719943	10720443
chr1	10724813	10725313
chr1	10751696	10752196
chr1	10796480	10796980
chr1	10867054	10867554
chr1	10975654	10976154
chr1	10979410	10979910
chr1	11012102	11012602
chr1	11012825	11013325
chr1	11029148	11029648
chr1	11037537	11038037
chr1	11054068	11054568
chr1	11059902	11060402
chr1	11060794	11061294
chr1	11099631	11100131
chr1	11150698	11151198
chr1	11151242	11151742
chr1	11157750	11158250
chr1	11158535	11159035
chr1	11169099	11169599
chr1	11174136	11174636
chr1	11180595	11181095
chr1	11187914	11188414
chr1	11188456	11188956
chr1	11262419	11262919
chr1	11272272	11272772
chr1	11272922	11273422
chr1	11281733	11282233
chr1	11286187	11286687
chr1	11287019	11287519
chr1	11530366	11530866
chr1	11594125	11594625
chr1	11648746	11649246
chr1	11650370	11650870
chr1	11653222	11653722
chr1	11653797	11654297
chr1	11654584	11655084
chr1	11663943	11664443
chr1	11664517	11665017
chr1	11680329	11680829
chr1	11680944	11681444
chr1	11730302	11730802
chr1	11731705	11732205
chr1	11732535	11733035
chr1	11735082	11735582
chr1	11735709	11736209
chr1	11736807	11737307
chr1	11738823	11739323
chr1	11751958	11752458
chr1	11752526	11753026
chr1	11765628	11766128
chr1	11784491	11784991
chr1	11785098	11785598
chr1	11785691	11786191
chr1	11786254	11786754
chr1	11786938	11787438
chr1	11787442	11787942
chr1	11788243	11788743
chr1	11789084	11789584
chr1	11789590	11790090
chr1	11790127	11790627
chr1	11790832	11791332
chr1	11791537	11792037
chr1	11793886	11794386
chr1	11794813	11795313
chr1	11796377	11796877
chr1	11797067	11797567
chr1	11797689	11798189
chr1	11800796	11801296
chr1	11803444	11803944
chr1	11804211	11804711
chr1	11804793	11805293
chr1	11805720	11806220
chr1	11806478	11806978
chr1	11807061	11807561
chr1	11838607	11839107
chr1	11880821	11881321
chr1	11907604	11908104
chr1	11908687	11909187
chr1	11909689	11910189
chr1	11910326	11910826
chr1	11926255	11926755
chr1	11929772	11930272
chr1	11934400	11934900
chr1	11940402	11940902
chr1	11961172	11961672
chr1	11979979	11980479
chr1	12019110	12019610
chr1	12039066	12039566
chr1	12051990	12052490
chr1	12063042	12063542
chr1	12063849	12064349
chr1	12067585	12068085
chr1	12068359	12068859
chr1	12075596	12076096
chr1	12079470	12079970
chr1	12089256	12089756
chr1	12112878	12113378
chr1	12124727	12125227
chr1	12125536	12126036
chr1	12127324	12127824
chr1	12129407	12129907
chr1	12130439	12130939
chr1	12131519	12132019
chr1	12132055	12132555
chr1	12133178	12133678
chr1	12135025	12135525
chr1	12135601	12136101
chr1	12136841	12137341
chr1	12139638	12140138
chr1	12140785	12141285
chr1	12141331	12141831
chr1	12142802	12143302
chr1	12143545	12144045
chr1	12144110	12144610
chr1	12146429	12146929
chr1	12147133	12147633
chr1	12147972	12148472
chr1	12153394	12153894
chr1	12157260	12157760
chr1	12157812	12158312
chr1	12161737	12162237
chr1	12166677	12167177
chr1	12168118	12168618
chr1	12168682	12169182
chr1	12170142	12170642
chr1	12175340	12175840
chr1	12177763	12178263
chr1	12178529	12179029
chr1	12180288	12180788
chr1	12181041	12181541
chr1	12182363	12182863
chr1	12183090	12183590
chr1	12184031	12184531
chr1	12184586	12185086
chr1	12185802	12186302
chr1	12186859	12187359
chr1	12196780	12197280
chr1	12206668	12207168
chr1	12207677	12208177
chr1	12208784	12209284
chr1	12211777	12212277
chr1	12229765	12230265
chr1	12230330	12230830
chr1	12231196	12231696
chr1	12271850	12272350
chr1	12303226	12303726
chr1	12309781	12310281
chr1	12310429	12310929
chr1	12314990	12315490
chr1	12344495	12344995
chr1	12345005	12345505
chr1	12355977	12356477
chr1	12392583	12393083
chr1	12400518	12401018
chr1	12401776	12402276
chr1	12405866	12406366
chr1	12406681	12407181
chr1	12407331	12407831
chr1	12424179	12424679
chr1	12426000	12426500
chr1	12433304	12433804
chr1	12434117	12434617
chr1	12435567	12436067
chr1	12436874	12437374
chr1	12447211	12447711
chr1	12447813	12448313
chr1	12448665	12449165
chr1	12449382	12449882
chr1	12454585	12455085
chr1	12455129	12455629
chr1	12457010	12457510
chr1	12457762	12458262
chr1	12461228	12461728
chr1	12461957	12462457
chr1	12462577	12463077
chr1	12463999	12464499
chr1	12464511	12465011
chr1	12470864	12471364
chr1	12473489	12473989
chr1	12474073	12474573
chr1	12475846	12476346
chr1	12477976	12478476
chr1	12478597	12479097
chr1	12480665	12481165
chr1	12486216	12486716
chr1	12486797	12487297
chr1	12496297	12496797
chr1	12499818	12500318
chr1	12504760	12505260
chr1	12510133	12510633
chr1	12510634	12511134
chr1	12512032	12512532
chr1	12512633	12513133
chr1	12513259	12513759
chr1	12518851	12519351
chr1	12525286	12525786
chr1	12528202	12528702
chr1	12531245	12531745
chr1	12539156	12539656
chr1	12539886	12540386
chr1	12540393	12540893
chr1	12541465	12541965
chr1	12542203	12542703
chr1	12543532	12544032
chr1	12544913	12545413
chr1	12547054	12547554
chr1	12547721	12548221
chr1	12548422	12548922
chr1	12548977	12549477
chr1	12549508	12550008
chr1	12550454	12550954
chr1	12551765	12552265
chr1	12552530	12553030
chr1	12555670	12556170
chr1	12556531	12557031
chr1	12565054	12565554
chr1	12567246	12567746
chr1	12568333	12568833
chr1	12578577	12579077
chr1	12580135	12580635
chr1	12586975	12587475
chr1	12591131	12591631
chr1	12592056	12592556
chr1	12593034	12593534
chr1	12593584	12594084
chr1	12594468	12594968
chr1	12595077	12595577
chr1	12595810	12596310
chr1	12596390	12596890
chr1	12598944	12599444
chr1	12600167	12600667
chr1	12601240	12601740
chr1	12601962	12602462
chr1	12602638	12603138
chr1	12603667	12604167
chr1	12604341	12604841
chr1	12607704	12608204
chr1	12608215	12608715
chr1	12609243	12609743
chr1	12610056	12610556
chr1	12611988	12612488
chr1	12613802	12614302
chr1	12614647	12615147
chr1	12615263	12615763
chr1	12616224	12616724
chr1	12616902	12617402
chr1	12617787	12618287
chr1	12618936	12619436
chr1	12619775	12620275
chr1	12620359	12620859
chr1	12620987	12621487
chr1	12621674	12622174
chr1	12622492	12622992
chr1	12623022	12623522
chr1	12623644	12624144
chr1	12650626	12651126
chr1	12658917	12659417
chr1	12708873	12709373
chr1	13462725	13463225
chr1	13513167	13513667
chr1	13543259	13543759
chr1	13543845	13544345
chr1	13548780	13549280
chr1	13549507	13550007
chr1	13550569	13551069
chr1	13564045	13564545
chr1	13573612	13574112
chr1	13576700	13577200
chr1	13583516	13584016
chr1	13584030	13584530
chr1	13584613	13585113
chr1	13585190	13585690
chr1	13586056	13586556
chr1	13587391	13587891
chr1	13588105	13588605
chr1	13593411	13593911
chr1	13594168	13594668
chr1	13597133	13597633
chr1	13605102	13605602
chr1	13605899	13606399
chr1	13606607	13607107
chr1	13617125	13617625
chr1	13619876	13620376
chr1	13636476	13636976
chr1	13661471	13661971
chr1	13662485	13662985
chr1	13665122	13665622
chr1	13665632	13666132
chr1	13700369	13700869
chr1	13707171	13707671
chr1	13723759	13724259
chr1	13725446	13725946
chr1	13748981	13749481
chr1	13749676	13750176
chr1	13782238	13782738
chr1	13799558	13800058
chr1	13808743	13809243
chr1	13813564	13814064
chr1	13828807	13829307
chr1	13891851	13892351
chr1	13892922	13893422
chr1	13893484	13893984
chr1	13898659	13899159
chr1	13899952	13900452
chr1	13900541	13901041
chr1	13901200	13901700
chr1	13905141	13905641
chr1	13905764	13906264
chr1	13948711	13949211
chr1	13949719	13950219
chr1	13950608	13951108
chr1	13951295	13951795
chr1	13951815	13952315
chr1	13952480	13952980
chr1	13965754	13966254
chr1	14017493	14017993
chr1	14055253	14055753
chr1	14113799	14114299
chr1	14140805	14141305
chr1	14141509	14142009
chr1	14185296	14185796
chr1	14242095	14242595
chr1	14259107	14259607
chr1	14261920	14262420
chr1	14265522	14266022
chr1	14282719	14283219
chr1	14304575	14305075
chr1	14319387	14319887
chr1	14320406	14320906
chr1	14334295	14334795
chr1	14334940	14335440
chr1	14340205	14340705
chr1	14345946	14346446
chr1	14350313	14350813
chr1	14365345	14365845
chr1	14368153	14368653
chr1	14379574	14380074
chr1	14422039	14422539
chr1	14485619	14486119
chr1	14486260	14486760
chr1	14486792	14487292
chr1	14488097	14488597
chr1	14509597	14510097
chr1	14513077	14513577
chr1	14515378	14515878
chr1	14517168	14517668
chr1	14519630	14520130
chr1	14520405	14520905
chr1	14521653	14522153
chr1	14522232	14522732
chr1	14522768	14523268
chr1	14542587	14543087
chr1	14543466	14543966
chr1	14544025	14544525
chr1	14553765	14554265
chr1	14593647	14594147
chr1	14594194	14594694
chr1	14597915	14598415
chr1	14598444	14598944
chr1	14599204	14599704
chr1	14600656	14601156
chr1	14601476	14601976
chr1	14602112	14602612
chr1	14697142	14697642
chr1	14731835	14732335
chr1	14732341	14732841
chr1	14732900	14733400
chr1	14733571	14734071
chr1	14742108	14742608
chr1	14745697	14746197
chr1	14756880	14757380
chr1	14768884	14769384
chr1	14825620	14826120
chr1	14826159	14826659
chr1	14826874	14827374
chr1	14835676	14836176
chr1	14891378	14891878
chr1	14910427	14910927
chr1	14911088	14911588
chr1	14913472	14913972
chr1	14915300	14915800
chr1	14917092	14917592
chr1	14920213	14920713
chr1	14922119	14922619
chr1	14922857	14923357
chr1	14923822	14924322
chr1	14924334	14924834
chr1	14924926	14925426
chr1	14926378	14926878
chr1	14928354	14928854
chr1	14929224	14929724
chr1	14929867	14930367
chr1	14930539	14931039
chr1	14935872	14936372
chr1	14939285	14939785
chr1	14939933	14940433
chr1	14942809	14943309
chr1	14943529	14944029
chr1	14944530	14945030
chr1	14945116	14945616
chr1	14945784	14946284
chr1	14946818	14947318
chr1	14948104	14948604
chr1	14949145	14949645
chr1	14949710	14950210
chr1	14950213	14950713
chr1	14954314	14954814
chr1	14955183	14955683
chr1	14966797	14967297
chr1	14968404	14968904
chr1	14970081	14970581
chr1	14988002	14988502
chr1	14994977	14995477
chr1	14995493	14995993
chr1	14996155	14996655
chr1	14999526	15000026
chr1	15001604	15002104
chr1	15008016	15008516
chr1	15008794	15009294
chr1	15016879	15017379
chr1	15027868	15028368
chr1	15028530	15029030
chr1	15046447	15046947
chr1	15088128	15088628
chr1	15090350	15090850
chr1	15093995	15094495
chr1	15112179	15112679
chr1	15128481	15128981
chr1	15146996	15147496
chr1	15151084	15151584
chr1	15152578	15153078
chr1	15153434	15153934
chr1	15153942	15154442
chr1	15154606	15155106
chr1	15156298	15156798
chr1	15156824	15157324
chr1	15157439	15157939
chr1	15158174	15158674
chr1	15158717	15159217
chr1	15168438	15168938
chr1	15171524	15172024
chr1	15172569	15173069
chr1	15173105	15173605
chr1	15173851	15174351
chr1	15177719	15178219
chr1	15178747	15179247
chr1	15179862	15180362
chr1	15190033	15190533
chr1	15200421	15200921
chr1	15203800	15204300
chr1	15206704	15207204
chr1	15208882	15209382
chr1	15210895	15211395
chr1	15212138	15212638
chr1	15213257	15213757
chr1	15213912	15214412
chr1	15214547	15215047
chr1	15218460	15218960
chr1	15219165	15219665
chr1	15220966	15221466
chr1	15231660	15232160
chr1	15245478	15245978
chr1	15246375	15246875
chr1	15246968	15247468
chr1	15248480	15248980
chr1	15249006	15249506
chr1	15251170	15251670
chr1	15252242	15252742
chr1	15254483	15254983
chr1	15260448	15260948
chr1	15261097	15261597
chr1	15272431	15272931
chr1	15275347	15275847
chr1	15284377	15284877
chr1	15284935	15285435
chr1	15294119	15294619
chr1	15304618	15305118
chr1	15305281	15305781
chr1	15323446	15323946
chr1	15324434	15324934
chr1	15332548	15333048
chr1	15337569	15338069
chr1	15341933	15342433
chr1	15370633	15371133
chr1	15379464	15379964
chr1	15407111	15407611
chr1	15408963	15409463
chr1	15409634	15410134
chr1	15410406	15410906
chr1	15411565	15412065
chr1	15412554	15413054
chr1	15415848	15416348
chr1	15417474	15417974
chr1	15421487	15421987
chr1	15427081	15427581
chr1	15429768	15430268
chr1	15431073	15431573
chr1	15459880	15460380
chr1	15472499	15472999
chr1	15521738	15522238
chr1	15522470	15522970
chr1	15523407	15523907
chr1	15524238	15524738
chr1	15524856	15525356
chr1	15525953	15526453
chr1	15526462	15526962
chr1	15535707	15536207
chr1	15584697	15585197
chr1	15603404	15603904
chr1	15617198	15617698
chr1	15617766	15618266
chr1	15618668	15619168
chr1	15637722	15638222
chr1	15680579	15681079
chr1	15681743	15682243
chr1	15684078	15684578
chr1	15684767	15685267
chr1	15691418	15691918
chr1	15701383	15701883
chr1	15702922	15703422
chr1	15703526	15704026
chr1	15704106	15704606
chr1	15733490	15733990
chr1	15734323	15734823
chr1	15735070	15735570
chr1	15737026	15737526
chr1	15740910	15741410
chr1	15741424	15741924
chr1	15743044	15743544
chr1	15749591	15750091
chr1	15753692	15754192
chr1	15756319	15756819
chr1	15757431	15757931
chr1	15758477	15758977
chr1	15759146	15759646
chr1	15760156	15760656
chr1	15760736	15761236
chr1	15765799	15766299
chr1	15786453	15786953
chr1	15787985	15788485
chr1	15791932	15792432
chr1	15793069	15793569
chr1	15799002	15799502
chr1	15799975	15800475
chr1	15824525	15825025
chr1	15830896	15831396
chr1	15831506	15832006
chr1	15833013	15833513
chr1	15833560	15834060
chr1	15834177	15834677
chr1	15834711	15835211
chr1	15835674	15836174
chr1	15836833	15837333
chr1	15837728	15838228
chr1	15839576	15840076
chr1	15847455	15847955
chr1	15848367	15848867
chr1	15849140	15849640
chr1	15885563	15886063
chr1	15886259	15886759
chr1	15887436	15887936
chr1	15926390	15926890
chr1	15938753	15939253
chr1	15948846	15949346
chr1	15949463	15949963
chr1	15950191	15950691
chr1	15951077	15951577
chr1	15966030	15966530
chr1	15975361	15975861
chr1	15975878	15976378
chr1	15994490	15994990
chr1	16008955	16009455
chr1	16012640	16013140
chr1	16013165	16013665
chr1	16014727	16015227
chr1	16018008	16018508
chr1	16018666	16019166
chr1	16019625	16020125
chr1	16020262	16020762
chr1	16023433	16023933
chr1	16025683	16026183
chr1	16026715	16027215
chr1	16028461	16028961
chr1	16032765	16033265
chr1	16048480	16048980
chr1	16056042	16056542
chr1	16063265	16063765
chr1	16071414	16071914
chr1	16072136	16072636
chr1	16073385	16073885
chr1	16075066	16075566
chr1	16078835	16079335
chr1	16079421	16079921
chr1	16082262	16082762
chr1	16111639	16112139
chr1	16112919	16113419
chr1	16113527	16114027
chr1	16122777	16123277
chr1	16128058	16128558
chr1	16140818	16141318
chr1	16141560	16142060
chr1	16142154	16142654
chr1	16142887	16143387
chr1	16144939	16145439
chr1	16145502	16146002
chr1	16146264	16146764
chr1	16146868	16147368
chr1	16152641	16153141
chr1	16153267	16153767
chr1	16154026	16154526
chr1	16154965	16155465
chr1	16155841	16156341
chr1	16156742	16157242
chr1	16157272	16157772
chr1	16164207	16164707
chr1	16164784	16165284
chr1	16165445	16165945
chr1	16166253	16166753
chr1	16167279	16167779
chr1	16167781	16168281
chr1	16168597	16169097
chr1	16171922	16172422
chr1	16172802	16173302
chr1	16173404	16173904
chr1	16174272	16174772
chr1	16174829	16175329
chr1	16175818	16176318
chr1	16176460	16176960
chr1	16180251	16180751
chr1	16181840	16182340
chr1	16183091	16183591
chr1	16183608	16184108
chr1	16184153	16184653
chr1	16185230	16185730
chr1	16186375	16186875
chr1	16187645	16188145
chr1	16188394	16188894
chr1	16188950	16189450
chr1	16189748	16190248
chr1	16191274	16191774
chr1	16202368	16202868
chr1	16204952	16205452
chr1	16205741	16206241
chr1	16206449	16206949
chr1	16207456	16207956
chr1	16216132	16216632
chr1	16217316	16217816
chr1	16226741	16227241
chr1	16236440	16236940
chr1	16236952	16237452
chr1	16243785	16244285
chr1	16244292	16244792
chr1	16248770	16249270
chr1	16249852	16250352
chr1	16250390	16250890
chr1	16251144	16251644
chr1	16258818	16259318
chr1	16275459	16275959
chr1	16280530	16281030
chr1	16293665	16294165
chr1	16298625	16299125
chr1	16321074	16321574
chr1	16324260	16324760
chr1	16348830	16349330
chr1	16350297	16350797
chr1	16350910	16351410
chr1	16351421	16351921
chr1	16352263	16352763
chr1	16352840	16353340
chr1	16363294	16363794
chr1	16364547	16365047
chr1	16365059	16365559
chr1	16365648	16366148
chr1	16366224	16366724
chr1	16366843	16367343
chr1	16367491	16367991
chr1	16368145	16368645
chr1	16370980	16371480
chr1	16440409	16440909
chr1	16498497	16498997
chr1	16499016	16499516
chr1	16514025	16514525
chr1	16535117	16535617
chr1	16611850	16612350
chr1	16612446	16612946
chr1	16613342	16613842
chr1	16620900	16621400
chr1	16621685	16622185
chr1	16624861	16625361
chr1	16625604	16626104
chr1	16629921	16630421
chr1	16630845	16631345
chr1	16631602	16632102
chr1	16640699	16641199
chr1	16642193	16642693
chr1	16644456	16644956
chr1	16646127	16646627
chr1	16764953	16765453
chr1	16765651	16766151
chr1	16796625	16797125
chr1	16872366	16872866
chr1	16888633	16889133
chr1	16889366	16889866
chr1	16895483	16895983
chr1	16896438	16896938
chr1	16901926	16902426
chr1	16902920	16903420
chr1	16903891	16904391
chr1	16904675	16905175
chr1	16911775	16912275
chr1	16912911	16913411
chr1	16913769	16914269
chr1	16914292	16914792
chr1	16915269	16915769
chr1	16921643	16922143
chr1	16951601	16952101
chr1	16960608	16961108
chr1	16963428	16963928
chr1	16967185	16967685
chr1	16970015	16970515
chr1	16971837	16972337
chr1	16972386	16972886
chr1	16978654	16979154
chr1	16979328	16979828
chr1	16979909	16980409
chr1	16980410	16980910
chr1	16984669	16985169
chr1	16991964	16992464
chr1	17003785	17004285
chr1	17009999	17010499
chr1	17011111	17011611
chr1	17011754	17012254
chr1	17015670	17016170
chr1	17016201	17016701
chr1	17045598	17046098
chr1	17050748	17051248
chr1	17053871	17054371
chr1	17054408	17054908
chr1	17054928	17055428
chr1	17119241	17119741
chr1	17125690	17126190
chr1	17128364	17128864
chr1	17239303	17239803
chr1	17406110	17406610
chr1	17419784	17420284
chr1	17437419	17437919
chr1	17438354	17438854
chr1	17439593	17440093
chr1	17502263	17502763
chr1	17526577	17527077
chr1	17527548	17528048
chr1	17528064	17528564
chr1	17531590	17532090
chr1	17532142	17532642
chr1	17538680	17539180
chr1	17539524	17540024
chr1	17540163	17540663
chr1	17545293	17545793
chr1	17551743	17552243
chr1	17554364	17554864
chr1	17564568	17565068
chr1	17565207	17565707
chr1	17569553	17570053
chr1	17570150	17570650
chr1	17571831	17572331
chr1	17573875	17574375
chr1	17574714	17575214
chr1	17575989	17576489
chr1	17587683	17588183
chr1	17605920	17606420
chr1	17606808	17607308
chr1	17614258	17614758
chr1	17629264	17629764
chr1	17629986	17630486
chr1	17631449	17631949
chr1	17661474	17661974
chr1	17682247	17682747
chr1	17696327	17696827
chr1	17866388	17866888
chr1	17874579	17875079
chr1	17915792	17916292
chr1	17957541	17958041
chr1	17984537	17985037
chr1	18091990	18092490
chr1	18100423	18100923
chr1	18109933	18110433
chr1	18597332	18597832
chr1	18764180	18764680
chr1	18820658	18821158
chr1	18874063	18874563
chr1	18890893	18891393
chr1	18900380	18900880
chr1	18901778	18902278
chr1	18902622	18903122
chr1	18904034	18904534
chr1	18907038	18907538
chr1	18907843	18908343
chr1	18912977	18913477
chr1	18922163	18922663
chr1	18923104	18923604
chr1	18924110	18924610
chr1	18926539	18927039
chr1	18932244	18932744
chr1	18932841	18933341
chr1	18939284	18939784
chr1	18940222	18940722
chr1	18944608	18945108
chr1	18945191	18945691
chr1	18945886	18946386
chr1	18948984	18949484
chr1	18949641	18950141
chr1	18950524	18951024
chr1	18951133	18951633
chr1	18954273	18954773
chr1	18954791	18955291
chr1	18955391	18955891
chr1	18956039	18956539
chr1	18956558	18957058
chr1	18957138	18957638
chr1	18962226	18962726
chr1	18998471	18998971
chr1	19010955	19011455
chr1	19011573	19012073
chr1	19036128	19036628
chr1	19064217	19064717
chr1	19067145	19067645
chr1	19081166	19081666
chr1	19081896	19082396
chr1	19086090	19086590
chr1	19095098	19095598
chr1	19162220	19162720
chr1	19163211	19163711
chr1	19199917	19200417
chr1	19208634	19209134
chr1	19209514	19210014
chr1	19210113	19210613
chr1	19241177	19241677
chr1	19251298	19251798
chr1	19288240	19288740
chr1	19288882	19289382
chr1	19310491	19310991
chr1	19311409	19311909
chr1	19311944	19312444
chr1	19312491	19312991
chr1	19323932	19324432
chr1	19341400	19341900
chr1	19343368	19343868
chr1	19344298	19344798
chr1	19361839	19362339
chr1	19386046	19386546
chr1	19390147	19390647
chr1	19391259	19391759
chr1	19398358	19398858
chr1	19420844	19421344
chr1	19430071	19430571
chr1	19433595	19434095
chr1	19435048	19435548
chr1	19435792	19436292
chr1	19437037	19437537
chr1	19437893	19438393
chr1	19438462	19438962
chr1	19444385	19444885
chr1	19445930	19446430
chr1	19448325	19448825
chr1	19449111	19449611
chr1	19450735	19451235
chr1	19451763	19452263
chr1	19452371	19452871
chr1	19469360	19469860
chr1	19484745	19485245
chr1	19485434	19485934
chr1	19486158	19486658
chr1	19504890	19505390
chr1	19563550	19564050
chr1	19564194	19564694
chr1	19596688	19597188
chr1	19597434	19597934
chr1	19605809	19606309
chr1	19643496	19643996
chr1	19644022	19644522
chr1	19644560	19645060
chr1	19645072	19645572
chr1	19645853	19646353
chr1	19651071	19651571
chr1	19659652	19660152
chr1	19676445	19676945
chr1	19704475	19704975
chr1	19705635	19706135
chr1	19715533	19716033
chr1	19735755	19736255
chr1	19798860	19799360
chr1	19799745	19800245
chr1	19882140	19882640
chr1	19882736	19883236
chr1	19917983	19918483
chr1	19974757	19975257
chr1	19976319	19976819
chr1	19979485	19979985
chr1	19987539	19988039
chr1	19988175	19988675
chr1	19998782	19999282
chr1	20008429	20008929
chr1	20069918	20070418
chr1	20093825	20094325
chr1	20100861	20101361
chr1	20102852	20103352
chr1	20103438	20103938
chr1	20152265	20152765
chr1	20154617	20155117
chr1	20185783	20186283
chr1	20186338	20186838
chr1	20195106	20195606
chr1	20213041	20213541
chr1	20291623	20292123
chr1	20343255	20343755
chr1	20343824	20344324
chr1	20358682	20359182
chr1	20361731	20362231
chr1	20380618	20381118
chr1	20409042	20409542
chr1	20411144	20411644
chr1	20426778	20427278
chr1	20473057	20473557
chr1	20477704	20478204
chr1	20483962	20484462
chr1	20484920	20485420
chr1	20485585	20486085
chr1	20486106	20486606
chr1	20493697	20494197
chr1	20507884	20508384
chr1	20522301	20522801
chr1	20551937	20552437
chr1	20553178	20553678
chr1	20633205	20633705
chr1	20633740	20634240
chr1	20634368	20634868
chr1	20661368	20661868
chr1	20696135	20696635
chr1	20696783	20697283
chr1	20717846	20718346
chr1	20718617	20719117
chr1	20721911	20722411
chr1	20727355	20727855
chr1	20729043	20729543
chr1	20729953	20730453
chr1	20730725	20731225
chr1	20731452	20731952
chr1	20731985	20732485
chr1	20732525	20733025
chr1	20733085	20733585
chr1	20733667	20734167
chr1	20735811	20736311
chr1	20739094	20739594
chr1	20785928	20786428
chr1	20786563	20787063
chr1	20787156	20787656
chr1	20869508	20870008
chr1	20870195	20870695
chr1	20896741	20897241
chr1	21012872	21013372
[truncated: 106,482 more rows]

## Sheet: Melanocyte
chr1	817116	817616
chr1	827281	827781
chr1	869600	870100
chr1	904532	905032
chr1	910134	910634
chr1	921257	921757
chr1	923644	924144
chr1	940016	940516
chr1	940729	941229
chr1	941448	941948
chr1	956602	957102
chr1	959102	959602
chr1	960317	960817
chr1	965682	966182
chr1	966734	967234
chr1	975990	976490
chr1	981066	981566
chr1	984077	984577
chr1	996819	997319
chr1	998434	998934
chr1	998935	999435
chr1	999916	1000416
chr1	1000606	1001106
chr1	1001244	1001744
chr1	1001752	1002252
chr1	1013179	1013679
chr1	1019280	1019780
chr1	1019848	1020348
chr1	1020434	1020934
chr1	1021045	1021545
chr1	1023691	1024191
chr1	1024892	1025392
chr1	1031339	1031839
chr1	1032871	1033371
chr1	1033898	1034398
chr1	1040613	1041113
chr1	1059396	1059896
chr1	1064101	1064601
chr1	1069133	1069633
chr1	1079300	1079800
chr1	1079866	1080366
chr1	1085185	1085685
chr1	1085773	1086273
chr1	1104113	1104613
chr1	1113084	1113584
chr1	1116060	1116560
chr1	1116659	1117159
chr1	1122035	1122535
chr1	1156773	1157273
chr1	1157275	1157775
chr1	1158071	1158571
chr1	1201295	1201795
chr1	1213123	1213623
chr1	1227986	1228486
chr1	1231041	1231541
chr1	1231829	1232329
chr1	1246446	1246946
chr1	1270728	1271228
chr1	1273667	1274167
chr1	1290142	1290642
chr1	1290848	1291348
chr1	1291768	1292268
chr1	1303299	1303799
chr1	1303813	1304313
chr1	1304637	1305137
chr1	1305487	1305987
chr1	1306004	1306504
chr1	1306533	1307033
chr1	1307318	1307818
chr1	1307836	1308336
chr1	1308393	1308893
chr1	1308941	1309441
chr1	1309482	1309982
chr1	1310022	1310522
chr1	1310626	1311126
chr1	1324465	1324965
chr1	1325099	1325599
chr1	1341670	1342170
chr1	1344273	1344773
chr1	1347874	1348374
chr1	1348663	1349163
chr1	1349172	1349672
chr1	1349698	1350198
chr1	1351902	1352402
chr1	1354412	1354912
chr1	1355281	1355781
chr1	1357065	1357565
chr1	1358379	1358879
chr1	1361920	1362420
chr1	1371972	1372472
chr1	1374529	1375029
chr1	1375124	1375624
chr1	1375649	1376149
chr1	1398645	1399145
chr1	1399221	1399721
chr1	1399746	1400246
chr1	1401138	1401638
chr1	1407093	1407593
chr1	1409703	1410203
chr1	1419694	1420194
chr1	1422759	1423259
chr1	1426068	1426568
chr1	1427442	1427942
chr1	1429017	1429517
chr1	1430069	1430569
chr1	1430584	1431084
chr1	1431271	1431771
chr1	1432461	1432961
chr1	1433091	1433591
chr1	1433688	1434188
chr1	1434299	1434799
chr1	1434882	1435382
chr1	1435411	1435911
chr1	1436611	1437111
chr1	1440781	1441281
chr1	1462431	1462931
chr1	1471452	1471952
chr1	1471973	1472473
chr1	1504856	1505356
chr1	1505369	1505869
chr1	1511882	1512382
chr1	1512392	1512892
chr1	1539627	1540127
chr1	1540401	1540901
chr1	1540975	1541475
chr1	1542364	1542864
chr1	1542945	1543445
chr1	1543776	1544276
chr1	1544522	1545022
chr1	1545216	1545716
chr1	1545811	1546311
chr1	1546902	1547402
chr1	1548621	1549121
chr1	1549148	1549648
chr1	1550732	1551232
chr1	1551836	1552336
chr1	1552528	1553028
chr1	1553174	1553674
chr1	1554018	1554518
chr1	1554826	1555326
chr1	1555339	1555839
chr1	1558844	1559344
chr1	1560083	1560583
chr1	1561888	1562388
chr1	1563085	1563585
chr1	1564373	1564873
chr1	1566849	1567349
chr1	1567450	1567950
chr1	1567968	1568468
chr1	1569530	1570030
chr1	1570977	1571477
chr1	1573356	1573856
chr1	1573993	1574493
chr1	1574583	1575083
chr1	1575092	1575592
chr1	1579601	1580101
chr1	1580184	1580684
chr1	1597355	1597855
chr1	1598562	1599062
chr1	1599870	1600370
chr1	1600623	1601123
chr1	1601718	1602218
chr1	1611366	1611866
chr1	1614278	1614778
chr1	1615168	1615668
chr1	1615838	1616338
chr1	1616861	1617361
chr1	1618455	1618955
chr1	1623014	1623514
chr1	1630895	1631395
chr1	1631414	1631914
chr1	1631917	1632417
chr1	1658903	1659403
chr1	1659603	1660103
chr1	1686316	1686816
chr1	1692299	1692799
chr1	1692864	1693364
chr1	1724175	1724675
chr1	1740876	1741376
chr1	1741758	1742258
chr1	1745904	1746404
chr1	1746427	1746927
chr1	1747080	1747580
chr1	1753365	1753865
chr1	1758303	1758803
chr1	1777446	1777946
chr1	1778282	1778782
chr1	1779475	1779975
chr1	1781940	1782440
chr1	1847085	1847585
chr1	1853814	1854314
chr1	1858503	1859003
chr1	1859185	1859685
chr1	1889633	1890133
chr1	1890188	1890688
chr1	1890875	1891375
chr1	1891477	1891977
chr1	1906173	1906673
chr1	1906764	1907264
chr1	1908017	1908517
chr1	1908890	1909390
chr1	1909476	1909976
chr1	1910089	1910589
chr1	1910913	1911413
chr1	1911764	1912264
chr1	1917861	1918361
chr1	1918522	1919022
chr1	1919228	1919728
chr1	1919934	1920434
chr1	1922609	1923109
chr1	1969565	1970065
chr1	1997524	1998024
chr1	2044730	2045230
chr1	2050030	2050530
chr1	2105062	2105562
chr1	2105673	2106173
chr1	2127955	2128455
chr1	2130851	2131351
chr1	2132429	2132929
chr1	2133047	2133547
chr1	2134177	2134677
chr1	2134681	2135181
chr1	2135351	2135851
chr1	2135903	2136403
chr1	2139854	2140354
chr1	2142404	2142904
chr1	2158126	2158626
chr1	2174224	2174724
chr1	2187561	2188061
chr1	2189414	2189914
chr1	2190053	2190553
chr1	2190589	2191089
chr1	2191506	2192006
chr1	2193805	2194305
chr1	2194520	2195020
chr1	2195102	2195602
chr1	2195787	2196287
chr1	2198507	2199007
chr1	2199204	2199704
chr1	2203038	2203538
chr1	2203763	2204263
chr1	2204624	2205124
chr1	2205659	2206159
chr1	2207035	2207535
chr1	2207667	2208167
chr1	2208541	2209041
chr1	2209550	2210050
chr1	2212355	2212855
chr1	2212988	2213488
chr1	2214003	2214503
chr1	2214827	2215327
chr1	2220820	2221320
chr1	2224183	2224683
chr1	2226226	2226726
chr1	2226991	2227491
chr1	2227585	2228085
chr1	2228114	2228614
chr1	2229047	2229547
chr1	2229791	2230291
chr1	2231152	2231652
chr1	2231868	2232368
chr1	2232541	2233041
chr1	2233377	2233877
chr1	2234392	2234892
chr1	2235211	2235711
chr1	2236594	2237094
chr1	2238001	2238501
chr1	2239554	2240054
chr1	2240376	2240876
chr1	2241162	2241662
chr1	2243158	2243658
chr1	2246535	2247035
chr1	2248728	2249228
chr1	2255729	2256229
chr1	2256784	2257284
chr1	2257287	2257787
chr1	2267328	2267828
chr1	2270272	2270772
chr1	2271293	2271793
chr1	2273322	2273822
chr1	2276755	2277255
chr1	2278071	2278571
chr1	2278576	2279076
chr1	2279192	2279692
chr1	2287415	2287915
chr1	2290578	2291078
chr1	2299066	2299566
chr1	2300956	2301456
chr1	2302513	2303013
chr1	2305590	2306090
chr1	2307147	2307647
chr1	2308570	2309070
chr1	2310126	2310626
chr1	2310960	2311460
chr1	2312176	2312676
chr1	2312857	2313357
chr1	2313650	2314150
chr1	2314216	2314716
chr1	2315024	2315524
chr1	2315715	2316215
chr1	2316744	2317244
chr1	2321331	2321831
chr1	2322088	2322588
chr1	2326398	2326898
chr1	2329437	2329937
chr1	2330087	2330587
chr1	2331002	2331502
chr1	2344622	2345122
chr1	2381675	2382175
chr1	2391490	2391990
chr1	2392106	2392606
chr1	2411180	2411680
chr1	2411743	2412243
chr1	2412425	2412925
chr1	2412955	2413455
chr1	2413543	2414043
chr1	2414318	2414818
chr1	2415526	2416026
chr1	2440252	2440752
chr1	2472331	2472831
chr1	2473542	2474042
chr1	2474331	2474831
chr1	2474910	2475410
chr1	2481818	2482318
chr1	2482527	2483027
chr1	2499874	2500374
chr1	2504333	2504833
chr1	2509165	2509665
chr1	2518217	2518717
chr1	2522666	2523166
chr1	2526045	2526545
chr1	2526956	2527456
chr1	2527488	2527988
chr1	2528009	2528509
chr1	2528525	2529025
chr1	2529416	2529916
chr1	2530330	2530830
chr1	2533248	2533748
chr1	2535632	2536132
chr1	2539281	2539781
chr1	2539971	2540471
chr1	2540510	2541010
chr1	2541495	2541995
chr1	2542498	2542998
chr1	2543019	2543519
chr1	2543592	2544092
chr1	2544325	2544825
chr1	2545046	2545546
chr1	2545879	2546379
chr1	2546814	2547314
chr1	2547432	2547932
chr1	2547982	2548482
chr1	2548641	2549141
chr1	2549197	2549697
chr1	2551445	2551945
chr1	2554828	2555328
chr1	2555456	2555956
chr1	2556146	2556646
chr1	2556772	2557272
chr1	2557343	2557843
chr1	2557860	2558360
chr1	2559081	2559581
chr1	2559592	2560092
chr1	2560593	2561093
chr1	2561098	2561598
chr1	2561846	2562346
chr1	2563214	2563714
chr1	2563919	2564419
chr1	2565170	2565670
chr1	2566192	2566692
chr1	2567124	2567624
chr1	2569657	2570157
chr1	2578297	2578797
chr1	2585328	2585828
chr1	2586413	2586913
chr1	2587149	2587649
chr1	2587672	2588172
chr1	2593936	2594436
chr1	2632855	2633355
chr1	2642161	2642661
chr1	2642987	2643487
chr1	2652007	2652507
chr1	2653746	2654246
chr1	2925547	2926047
chr1	2967899	2968399
chr1	2968447	2968947
chr1	2969157	2969657
chr1	2982272	2982772
chr1	2982878	2983378
chr1	2985204	2985704
chr1	2987817	2988317
chr1	3170413	3170913
chr1	3173001	3173501
chr1	3173502	3174002
chr1	3174828	3175328
chr1	3186350	3186850
chr1	3215612	3216112
chr1	3219158	3219658
chr1	3266008	3266508
chr1	3270981	3271481
chr1	3312237	3312737
chr1	3335046	3335546
chr1	3349531	3350031
chr1	3350752	3351252
chr1	3352203	3352703
chr1	3366426	3366926
chr1	3441393	3441893
chr1	3453041	3453541
chr1	3454169	3454669
chr1	3471659	3472159
chr1	3491137	3491637
chr1	3495095	3495595
chr1	3500317	3500817
chr1	3501813	3502313
chr1	3502729	3503229
chr1	3503351	3503851
chr1	3504019	3504519
chr1	3504551	3505051
chr1	3505094	3505594
chr1	3506251	3506751
chr1	3529510	3530010
chr1	3530254	3530754
chr1	3531196	3531696
chr1	3531775	3532275
chr1	3532540	3533040
chr1	3533775	3534275
chr1	3538431	3538931
chr1	3541876	3542376
chr1	3565166	3565666
chr1	3577676	3578176
chr1	3593346	3593846
chr1	3599343	3599843
chr1	3611511	3612011
chr1	3618941	3619441
chr1	3623229	3623729
chr1	3624027	3624527
chr1	3624615	3625115
chr1	3625400	3625900
chr1	3640102	3640602
chr1	3649901	3650401
chr1	3724327	3724827
chr1	3731470	3731970
chr1	3733463	3733963
chr1	3747180	3747680
chr1	3771126	3771626
chr1	3772307	3772807
chr1	3773310	3773810
chr1	3773951	3774451
chr1	3774545	3775045
chr1	3775398	3775898
chr1	3796267	3796767
chr1	3856964	3857464
chr1	3858106	3858606
chr1	3899576	3900076
chr1	3900522	3901022
chr1	3901166	3901666
chr1	3903113	3903613
chr1	3910706	3911206
chr1	4082312	4082812
chr1	4082845	4083345
chr1	4083820	4084320
chr1	4397142	4397642
chr1	4411780	4412280
chr1	4421202	4421702
chr1	4421822	4422322
chr1	4422409	4422909
chr1	4584401	4584901
chr1	4585041	4585541
chr1	4650520	4651020
chr1	4652454	4652954
chr1	5034860	5035360
chr1	5297453	5297953
chr1	5509707	5510207
chr1	5915667	5916167
chr1	5929070	5929570
chr1	5962773	5963273
chr1	5973622	5974122
chr1	5975104	5975604
chr1	5991350	5991850
chr1	5992275	5992775
chr1	5993097	5993597
chr1	6003666	6004166
chr1	6013041	6013541
chr1	6013925	6014425
chr1	6016149	6016649
chr1	6017120	6017620
chr1	6025159	6025659
chr1	6026035	6026535
chr1	6026597	6027097
chr1	6027250	6027750
chr1	6027939	6028439
chr1	6029548	6030048
chr1	6030055	6030555
chr1	6031677	6032177
chr1	6034389	6034889
chr1	6036942	6037442
chr1	6038644	6039144
chr1	6047531	6048031
chr1	6048509	6049009
chr1	6052382	6052882
chr1	6052918	6053418
chr1	6085947	6086447
chr1	6087354	6087854
chr1	6094916	6095416
chr1	6099517	6100017
chr1	6100546	6101046
chr1	6101204	6101704
chr1	6101791	6102291
chr1	6127627	6128127
chr1	6148555	6149055
chr1	6199466	6199966
chr1	6205025	6205525
chr1	6208573	6209073
chr1	6209148	6209648
chr1	6235750	6236250
chr1	6242193	6242693
chr1	6244997	6245497
chr1	6246639	6247139
chr1	6247244	6247744
chr1	6247755	6248255
chr1	6248442	6248942
chr1	6249239	6249739
chr1	6249949	6250449
chr1	6253392	6253892
chr1	6255879	6256379
chr1	6256608	6257108
chr1	6257475	6257975
chr1	6258300	6258800
chr1	6259837	6260337
chr1	6260860	6261360
chr1	6261750	6262250
chr1	6262533	6263033
chr1	6270962	6271462
chr1	6271468	6271968
chr1	6272352	6272852
chr1	6273279	6273779
chr1	6273836	6274336
chr1	6274645	6275145
chr1	6275236	6275736
chr1	6276455	6276955
chr1	6280685	6281185
chr1	6290131	6290631
chr1	6292005	6292505
chr1	6321772	6322272
chr1	6338580	6339080
chr1	6339326	6339826
chr1	6341568	6342068
chr1	6342101	6342601
chr1	6343323	6343823
chr1	6358843	6359343
chr1	6359593	6360093
chr1	6360141	6360641
chr1	6360815	6361315
chr1	6363000	6363500
chr1	6384953	6385453
chr1	6385633	6386133
chr1	6393218	6393718
chr1	6393856	6394356
chr1	6404585	6405085
chr1	6420474	6420974
chr1	6423560	6424060
chr1	6424728	6425228
chr1	6440268	6440768
chr1	6486401	6486901
chr1	6497066	6497566
chr1	6519890	6520390
chr1	6554274	6554774
chr1	6579647	6580147
chr1	6580303	6580803
chr1	6581273	6581773
chr1	6596521	6597021
chr1	6597349	6597849
chr1	6598500	6599000
chr1	6599177	6599677
chr1	6600456	6600956
chr1	6600986	6601486
chr1	6602006	6602506
chr1	6602771	6603271
chr1	6603333	6603833
chr1	6603841	6604341
chr1	6604668	6605168
chr1	6612544	6613044
chr1	6613260	6613760
chr1	6613870	6614370
chr1	6614442	6614942
chr1	6615080	6615580
chr1	6623073	6623573
chr1	6624915	6625415
chr1	6625788	6626288
chr1	6626514	6627014
chr1	6634552	6635052
chr1	6701022	6701522
chr1	6701673	6702173
chr1	6735009	6735509
chr1	6784352	6784852
chr1	6784908	6785408
chr1	6785654	6786154
chr1	6786667	6787167
chr1	6795920	6796420
chr1	6869017	6869517
chr1	6870012	6870512
chr1	6870526	6871026
chr1	6881247	6881747
chr1	6889832	6890332
chr1	6961849	6962349
chr1	6962664	6963164
chr1	6963929	6964429
chr1	7647178	7647678
chr1	7667487	7667987
chr1	7669001	7669501
chr1	7680291	7680791
chr1	7702100	7702600
chr1	7703866	7704366
chr1	7704438	7704938
chr1	7705244	7705744
chr1	7770979	7771479
chr1	7782346	7782846
chr1	7783761	7784261
chr1	7784487	7784987
chr1	7809020	7809520
chr1	7902045	7902545
chr1	7902676	7903176
chr1	7942294	7942794
chr1	7953477	7953977
chr1	7954035	7954535
chr1	7960665	7961165
chr1	7961306	7961806
chr1	7982235	7982735
chr1	8004165	8004665
chr1	8004939	8005439
chr1	8005599	8006099
chr1	8017556	8018056
chr1	8025508	8026008
chr1	8026012	8026512
chr1	8026516	8027016
chr1	8120970	8121470
chr1	8128524	8129024
chr1	8137786	8138286
chr1	8154600	8155100
chr1	8165612	8166112
chr1	8169700	8170200
chr1	8217076	8217576
chr1	8274236	8274736
chr1	8281720	8282220
chr1	8314201	8314701
chr1	8317870	8318370
chr1	8343270	8343770
chr1	8347470	8347970
chr1	8348914	8349414
chr1	8360543	8361043
chr1	8408017	8408517
chr1	8422280	8422780
chr1	8423520	8424020
chr1	8438892	8439392
chr1	8463429	8463929
chr1	8483027	8483527
chr1	8524591	8525091
chr1	8525342	8525842
chr1	8525869	8526369
chr1	8527630	8528130
chr1	8560927	8561427
chr1	8598005	8598505
chr1	8660378	8660878
chr1	8661679	8662179
chr1	8664015	8664515
chr1	8686738	8687238
chr1	8701160	8701660
chr1	8703173	8703673
chr1	8712642	8713142
chr1	8726315	8726815
chr1	8812952	8813452
chr1	8815826	8816326
chr1	8816679	8817179
chr1	8817482	8817982
chr1	8818344	8818844
chr1	8822704	8823204
chr1	8836189	8836689
chr1	8844394	8844894
chr1	8845450	8845950
chr1	8848748	8849248
chr1	8858828	8859328
chr1	8859386	8859886
chr1	8872787	8873287
chr1	8873523	8874023
chr1	8875263	8875763
chr1	8876005	8876505
chr1	8877840	8878340
chr1	8878522	8879022
chr1	8889299	8889799
chr1	8889839	8890339
chr1	8890380	8890880
chr1	8902707	8903207
chr1	8903863	8904363
chr1	8915313	8915813
chr1	8918002	8918502
chr1	8937660	8938160
chr1	8941758	8942258
chr1	8987936	8988436
chr1	9004986	9005486
chr1	9110662	9111162
chr1	9120283	9120783
chr1	9127206	9127706
chr1	9128274	9128774
chr1	9129023	9129523
chr1	9130184	9130684
chr1	9162679	9163179
chr1	9179892	9180392
chr1	9181213	9181713
chr1	9182185	9182685
chr1	9182938	9183438
chr1	9196085	9196585
chr1	9233217	9233717
chr1	9234427	9234927
chr1	9234979	9235479
chr1	9244688	9245188
chr1	9266979	9267479
chr1	9280092	9280592
chr1	9289891	9290391
chr1	9291909	9292409
chr1	9292579	9293079
chr1	9293306	9293806
chr1	9295203	9295703
chr1	9296711	9297211
chr1	9302972	9303472
chr1	9313958	9314458
chr1	9319402	9319902
chr1	9321742	9322242
chr1	9324428	9324928
chr1	9326395	9326895
chr1	9352963	9353463
chr1	9362478	9362978
chr1	9363367	9363867
chr1	9371576	9372076
chr1	9373988	9374488
chr1	9374973	9375473
chr1	9376006	9376506
chr1	9376848	9377348
chr1	9384686	9385186
chr1	9385420	9385920
chr1	9412852	9413352
chr1	9413770	9414270
chr1	9428147	9428647
chr1	9428712	9429212
chr1	9433647	9434147
chr1	9434249	9434749
chr1	9437782	9438282
chr1	9438557	9439057
chr1	9439246	9439746
chr1	9440850	9441350
chr1	9441506	9442006
chr1	9442081	9442581
chr1	9443805	9444305
chr1	9448117	9448617
chr1	9448715	9449215
chr1	9449240	9449740
chr1	9472942	9473442
chr1	9476188	9476688
chr1	9476766	9477266
chr1	9490985	9491485
chr1	9495146	9495646
chr1	9505021	9505521
chr1	9532668	9533168
chr1	9539096	9539596
chr1	9539722	9540222
chr1	9542301	9542801
chr1	9561412	9561912
chr1	9572495	9572995
chr1	9588455	9588955
chr1	9589416	9589916
chr1	9590212	9590712
chr1	9591587	9592087
chr1	9593391	9593891
chr1	9594054	9594554
chr1	9626912	9627412
chr1	9651518	9652018
chr1	9652639	9653139
chr1	9687396	9687896
chr1	9688304	9688804
chr1	9689290	9689790
chr1	9689805	9690305
chr1	9691031	9691531
chr1	9702172	9702672
chr1	9716062	9716562
chr1	9716762	9717262
chr1	9717499	9717999
chr1	9719058	9719558
chr1	9721157	9721657
chr1	9721741	9722241
chr1	9724911	9725411
chr1	9729518	9730018
chr1	9736966	9737466
chr1	9755432	9755932
chr1	9765757	9766257
chr1	9766726	9767226
chr1	9774803	9775303
chr1	9792089	9792589
chr1	9798411	9798911
chr1	9822004	9822504
chr1	9823013	9823513
chr1	9823810	9824310
chr1	9824372	9824872
chr1	9825431	9825931
chr1	9831139	9831639
chr1	9835925	9836425
chr1	9847911	9848411
chr1	9859379	9859879
chr1	9867391	9867891
chr1	9874732	9875232
chr1	9900323	9900823
chr1	9900949	9901449
chr1	9908126	9908626
chr1	9908981	9909481
chr1	9909560	9910060
chr1	9910203	9910703
chr1	9910917	9911417
chr1	9912548	9913048
chr1	9925246	9925746
chr1	9929323	9929823
chr1	9942536	9943036
chr1	9943163	9943663
chr1	9950246	9950746
chr1	9990959	9991459
chr1	9996903	9997403
chr1	9997601	9998101
chr1	10001007	10001507
chr1	10012716	10013216
chr1	10015480	10015980
chr1	10032586	10033086
chr1	10033119	10033619
chr1	10046267	10046767
chr1	10057244	10057744
chr1	10065236	10065736
chr1	10066945	10067445
chr1	10074310	10074810
chr1	10209589	10210089
chr1	10210242	10210742
chr1	10210914	10211414
chr1	10211648	10212148
chr1	10253651	10254151
chr1	10257747	10258247
chr1	10295433	10295933
chr1	10377371	10377871
chr1	10387727	10388227
chr1	10398639	10399139
chr1	10399410	10399910
chr1	10427955	10428455
chr1	10428549	10429049
chr1	10430141	10430641
chr1	10472338	10472838
chr1	10474649	10475149
chr1	10494579	10495079
chr1	10685859	10686359
chr1	10693664	10694164
chr1	10694531	10695031
chr1	10695401	10695901
chr1	10695974	10696474
chr1	10796447	10796947
chr1	10867060	10867560
chr1	10874619	10875119
chr1	10940040	10940540
chr1	10941901	10942401
chr1	10960934	10961434
chr1	10975681	10976181
chr1	10979351	10979851
chr1	10980095	10980595
chr1	11012085	11012585
chr1	11012829	11013329
chr1	11037551	11038051
chr1	11058816	11059316
chr1	11059920	11060420
chr1	11099633	11100133
chr1	11109327	11109827
chr1	11147280	11147780
chr1	11174118	11174618
chr1	11179952	11180452
chr1	11186733	11187233
chr1	11187902	11188402
chr1	11188443	11188943
chr1	11262366	11262866
chr1	11263005	11263505
chr1	11268509	11269009
chr1	11272192	11272692
chr1	11272884	11273384
chr1	11273462	11273962
chr1	11478597	11479097
chr1	11642354	11642854
chr1	11645609	11646109
chr1	11647061	11647561
chr1	11647990	11648490
chr1	11648766	11649266
chr1	11649408	11649908
chr1	11650371	11650871
chr1	11653545	11654045
chr1	11654086	11654586
chr1	11654601	11655101
chr1	11663967	11664467
chr1	11664487	11664987
chr1	11665656	11666156
chr1	11680944	11681444
chr1	11719699	11720199
chr1	11730291	11730791
chr1	11731669	11732169
chr1	11735201	11735701
chr1	11735796	11736296
chr1	11736794	11737294
chr1	11752666	11753166
chr1	11770310	11770810
chr1	11774219	11774719
chr1	11780038	11780538
chr1	11785050	11785550
chr1	11787450	11787950
chr1	11787988	11788488
chr1	11788743	11789243
chr1	11790837	11791337
chr1	11796354	11796854
chr1	11797748	11798248
chr1	11801596	11802096
chr1	11802529	11803029
chr1	11803427	11803927
chr1	11804061	11804561
chr1	11805002	11805502
chr1	11805754	11806254
chr1	11806426	11806926
chr1	11806959	11807459
chr1	11823662	11824162
chr1	11824209	11824709
chr1	11838590	11839090
chr1	11839585	11840085
chr1	11841187	11841687
chr1	11841909	11842409
chr1	11853056	11853556
chr1	11858965	11859465
chr1	11874050	11874550
chr1	11879384	11879884
chr1	11880162	11880662
chr1	11881073	11881573
chr1	11881790	11882290
chr1	11882848	11883348
chr1	11893820	11894320
chr1	11906470	11906970
chr1	11907041	11907541
chr1	11907977	11908477
chr1	11908818	11909318
chr1	11909676	11910176
chr1	11910410	11910910
chr1	11911114	11911614
chr1	11926275	11926775
chr1	11926789	11927289
chr1	11927853	11928353
chr1	11928449	11928949
chr1	11929676	11930176
chr1	11930690	11931190
chr1	11933701	11934201
chr1	11934415	11934915
chr1	11938942	11939442
chr1	11939614	11940114
chr1	11940511	11941011
chr1	11961130	11961630
chr1	11979490	11979990
chr1	11980112	11980612
chr1	11980859	11981359
chr1	11995461	11995961
chr1	11996324	11996824
chr1	12019192	12019692
chr1	12044186	12044686
chr1	12112842	12113342
chr1	12124733	12125233
chr1	12132168	12132668
chr1	12132863	12133363
chr1	12143673	12144173
chr1	12147283	12147783
chr1	12184275	12184775
chr1	12208805	12209305
chr1	12229717	12230217
chr1	12230827	12231327
chr1	12381045	12381545
chr1	12405707	12406207
chr1	12406685	12407185
chr1	12407328	12407828
chr1	12433332	12433832
chr1	12434199	12434699
chr1	12448647	12449147
chr1	12454348	12454848
chr1	12478033	12478533
chr1	12478612	12479112
chr1	12480650	12481150
chr1	12485456	12485956
chr1	12510220	12510720
chr1	12510764	12511264
chr1	12531093	12531593
chr1	12548622	12549122
chr1	12549382	12549882
chr1	12550093	12550593
chr1	12552407	12552907
chr1	12553107	12553607
chr1	12554755	12555255
chr1	12555459	12555959
chr1	12556331	12556831
chr1	12557200	12557700
chr1	12595046	12595546
chr1	12595919	12596419
chr1	12597678	12598178
chr1	12616935	12617435
chr1	12618039	12618539
chr1	12619776	12620276
chr1	12621687	12622187
chr1	12634461	12634961
chr1	13529533	13530033
chr1	13540629	13541129
chr1	13548969	13549469
chr1	13549509	13550009
chr1	13665602	13666102
chr1	13699961	13700461
chr1	13700729	13701229
chr1	13749139	13749639
chr1	13749745	13750245
chr1	13786430	13786930
chr1	13828781	13829281
chr1	13892760	13893260
chr1	13893809	13894309
chr1	13895822	13896322
chr1	13897593	13898093
chr1	13899798	13900298
chr1	13900984	13901484
chr1	13901807	13902307
chr1	13902484	13902984
chr1	13930097	13930597
chr1	13950412	13950912
chr1	13960327	13960827
chr1	13963075	13963575
chr1	13965674	13966174
chr1	13968566	13969066
chr1	13974999	13975499
chr1	13992899	13993399
chr1	13994252	13994752
chr1	14017566	14018066
chr1	14064441	14064941
chr1	14064971	14065471
chr1	14066973	14067473
chr1	14067608	14068108
chr1	14079584	14080084
chr1	14124697	14125197
chr1	14138527	14139027
chr1	14165790	14166290
chr1	14301290	14301790
chr1	14304641	14305141
chr1	14366244	14366744
chr1	14371862	14372362
chr1	14511181	14511681
chr1	14519243	14519743
chr1	14597939	14598439
chr1	14598875	14599375
chr1	14628014	14628514
chr1	14723216	14723716
chr1	14731806	14732306
chr1	14737514	14738014
chr1	14741983	14742483
chr1	14744930	14745430
chr1	14745527	14746027
chr1	14750721	14751221
chr1	14756527	14757027
chr1	14789636	14790136
chr1	14909962	14910462
chr1	14911129	14911629
chr1	14912851	14913351
chr1	14915068	14915568
chr1	14923214	14923714
chr1	14923853	14924353
chr1	14924388	14924888
chr1	14925015	14925515
chr1	14929385	14929885
chr1	14930522	14931022
chr1	14931717	14932217
chr1	14939902	14940402
chr1	14942757	14943257
chr1	14944510	14945010
chr1	14945325	14945825
chr1	14946892	14947392
chr1	14949423	14949923
chr1	14949979	14950479
chr1	14968417	14968917
chr1	14970131	14970631
chr1	14971152	14971652
chr1	14977991	14978491
chr1	15027437	15027937
chr1	15046426	15046926
chr1	15088007	15088507
chr1	15088586	15089086
chr1	15089111	15089611
chr1	15090289	15090789
chr1	15112181	15112681
chr1	15128455	15128955
chr1	15152337	15152837
chr1	15153439	15153939
chr1	15153961	15154461
chr1	15154579	15155079
chr1	15155632	15156132
chr1	15156461	15156961
chr1	15172046	15172546
chr1	15172577	15173077
chr1	15173081	15173581
chr1	15173876	15174376
chr1	15178774	15179274
chr1	15180135	15180635
chr1	15181067	15181567
chr1	15187400	15187900
chr1	15187948	15188448
chr1	15188709	15189209
chr1	15189557	15190057
chr1	15190141	15190641
chr1	15191246	15191746
chr1	15207082	15207582
chr1	15212261	15212761
chr1	15246997	15247497
chr1	15260631	15261131
chr1	15272418	15272918
chr1	15304689	15305189
chr1	15409093	15409593
chr1	15409656	15410156
chr1	15410323	15410823
chr1	15410851	15411351
chr1	15411680	15412180
chr1	15412754	15413254
chr1	15431113	15431613
chr1	15514949	15515449
chr1	15522603	15523103
chr1	15523500	15524000
chr1	15524182	15524682
chr1	15524826	15525326
chr1	15525630	15526130
chr1	15526476	15526976
chr1	15527181	15527681
chr1	15584709	15585209
chr1	15595125	15595625
chr1	15603386	15603886
chr1	15603905	15604405
chr1	15615652	15616152
chr1	15616459	15616959
chr1	15617089	15617589
chr1	15617765	15618265
chr1	15618664	15619164
chr1	15680603	15681103
chr1	15681327	15681827
chr1	15682222	15682722
chr1	15684057	15684557
chr1	15684597	15685097
chr1	15703007	15703507
chr1	15703534	15704034
chr1	15704112	15704612
chr1	15704633	15705133
chr1	15714394	15714894
chr1	15717327	15717827
chr1	15718041	15718541
chr1	15734320	15734820
chr1	15736796	15737296
chr1	15738137	15738637
chr1	15741308	15741808
chr1	15756304	15756804
chr1	15757497	15757997
chr1	15758918	15759418
chr1	15760387	15760887
chr1	15784695	15785195
chr1	15791967	15792467
chr1	15793049	15793549
chr1	15800399	15800899
chr1	15813362	15813862
chr1	15833256	15833756
chr1	15834139	15834639
chr1	15834657	15835157
chr1	15835698	15836198
chr1	15836273	15836773
chr1	15837063	15837563
chr1	15838238	15838738
chr1	15847434	15847934
chr1	15848394	15848894
chr1	15849229	15849729
chr1	15885668	15886168
chr1	15886190	15886690
chr1	15893145	15893645
chr1	15943565	15944065
chr1	15944480	15944980
chr1	15945079	15945579
chr1	15948995	15949495
chr1	15949497	15949997
chr1	15950606	15951106
chr1	15965313	15965813
chr1	15965990	15966490
chr1	15975875	15976375
chr1	15994477	15994977
chr1	16008978	16009478
chr1	16012654	16013154
chr1	16014618	16015118
chr1	16015497	16015997
chr1	16016633	16017133
chr1	16017790	16018290
chr1	16019368	16019868
chr1	16026728	16027228
chr1	16032789	16033289
chr1	16047980	16048480
chr1	16048697	16049197
chr1	16055835	16056335
chr1	16073432	16073932
chr1	16073946	16074446
chr1	16075108	16075608
chr1	16078851	16079351
chr1	16146229	16146729
chr1	16152547	16153047
chr1	16154942	16155442
chr1	16155893	16156393
chr1	16165747	16166247
chr1	16167597	16168097
chr1	16175592	16176092
chr1	16187671	16188171
chr1	16204915	16205415
chr1	16205544	16206044
chr1	16206389	16206889
chr1	16207239	16207739
chr1	16207887	16208387
chr1	16210056	16210556
chr1	16216122	16216622
chr1	16217254	16217754
chr1	16217908	16218408
chr1	16226714	16227214
chr1	16236287	16236787
chr1	16236986	16237486
chr1	16244111	16244611
chr1	16248378	16248878
chr1	16352252	16352752
chr1	16352983	16353483
chr1	16363278	16363778
chr1	16366773	16367273
chr1	16367669	16368169
chr1	16440394	16440894
chr1	16441008	16441508
chr1	16456876	16457376
chr1	16498382	16498882
chr1	16499063	16499563
chr1	16513715	16514215
chr1	16514421	16514921
chr1	16520808	16521308
chr1	16534496	16534996
chr1	16535133	16535633
chr1	16611799	16612299
chr1	16612404	16612904
chr1	16613354	16613854
chr1	16613913	16614413
chr1	16614544	16615044
chr1	16617282	16617782
chr1	16618640	16619140
chr1	16620910	16621410
chr1	16624705	16625205
chr1	16626037	16626537
chr1	16637074	16637574
chr1	16637696	16638196
chr1	16640495	16640995
chr1	16643408	16643908
chr1	16644491	16644991
chr1	16645213	16645713
chr1	16647827	16648327
chr1	16708971	16709471
chr1	16709617	16710117
chr1	16712513	16713013
chr1	16713435	16713935
chr1	16765530	16766030
chr1	16872319	16872819
chr1	16873271	16873771
chr1	16885201	16885701
chr1	16888610	16889110
chr1	16889366	16889866
chr1	16894163	16894663
chr1	16895454	16895954
chr1	16896033	16896533
chr1	16896605	16897105
chr1	16903881	16904381
chr1	16904662	16905162
chr1	16905404	16905904
chr1	16913743	16914243
chr1	16914258	16914758
chr1	16915030	16915530
chr1	16920874	16921374
chr1	16921607	16922107
chr1	16922219	16922719
chr1	16951608	16952108
chr1	16959662	16960162
chr1	16960849	16961349
chr1	16963338	16963838
chr1	16967892	16968392
chr1	16969524	16970024
chr1	16971882	16972382
chr1	16972401	16972901
chr1	16972917	16973417
chr1	16973491	16973991
chr1	16977826	16978326
chr1	16978597	16979097
chr1	16979280	16979780
chr1	16980204	16980704
chr1	16980817	16981317
chr1	17010699	17011199
chr1	17011677	17012177
chr1	17015666	17016166
chr1	17016393	17016893
chr1	17021174	17021674
chr1	17022324	17022824
chr1	17023075	17023575
chr1	17045034	17045534
chr1	17047674	17048174
chr1	17052833	17053333
chr1	17053893	17054393
chr1	17054401	17054901
chr1	17055363	17055863
chr1	17059589	17060089
chr1	17089371	17089871
chr1	17090793	17091293
chr1	17094665	17095165
chr1	17096264	17096764
chr1	17097061	17097561
chr1	17097657	17098157
chr1	17098346	17098846
chr1	17098901	17099401
chr1	17099502	17100002
chr1	17107492	17107992
chr1	17108634	17109134
chr1	17109759	17110259
chr1	17112320	17112820
chr1	17117491	17117991
chr1	17119185	17119685
chr1	17119793	17120293
chr1	17121484	17121984
chr1	17125690	17126190
chr1	17128327	17128827
chr1	17141314	17141814
chr1	17141859	17142359
chr1	17184015	17184515
chr1	17207554	17208054
chr1	17218940	17219440
chr1	17232322	17232822
chr1	17233700	17234200
chr1	17236294	17236794
chr1	17236972	17237472
chr1	17259861	17260361
chr1	17406064	17406564
chr1	17419784	17420284
chr1	17436339	17436839
chr1	17436888	17437388
chr1	17437438	17437938
chr1	17438279	17438779
chr1	17438990	17439490
chr1	17439588	17440088
chr1	17440155	17440655
chr1	17489261	17489761
chr1	17502291	17502791
chr1	17527448	17527948
chr1	17532008	17532508
chr1	17533489	17533989
chr1	17538444	17538944
chr1	17539164	17539664
chr1	17540206	17540706
chr1	17540965	17541465
chr1	17542827	17543327
chr1	17545314	17545814
chr1	17546847	17547347
chr1	17551789	17552289
chr1	17560802	17561302
chr1	17561411	17561911
chr1	17562024	17562524
chr1	17564902	17565402
chr1	17566392	17566892
chr1	17569597	17570097
chr1	17570612	17571112
chr1	17572659	17573159
chr1	17573616	17574116
chr1	17574608	17575108
chr1	17576424	17576924
chr1	17586122	17586622
chr1	17586737	17587237
chr1	17587417	17587917
chr1	17587934	17588434
chr1	17606730	17607230
chr1	17615563	17616063
chr1	17635339	17635839
chr1	17661491	17661991
chr1	17673271	17673771
chr1	17682290	17682790
chr1	17683414	17683914
chr1	17696372	17696872
chr1	17802143	17802643
chr1	17845204	17845704
chr1	18107375	18107875
chr1	18869009	18869509
chr1	18884032	18884532
chr1	18890946	18891446
chr1	18891715	18892215
chr1	18894489	18894989
chr1	18901124	18901624
chr1	18902600	18903100
chr1	18906132	18906632
chr1	18906853	18907353
chr1	18907389	18907889
chr1	18913048	18913548
chr1	18921072	18921572
chr1	18922183	18922683
chr1	18926511	18927011
chr1	18927084	18927584
chr1	18938908	18939408
chr1	18941203	18941703
chr1	18941797	18942297
chr1	18944545	18945045
chr1	18945389	18945889
chr1	18949164	18949664
chr1	18949831	18950331
chr1	18951114	18951614
chr1	18953718	18954218
chr1	18954728	18955228
chr1	18955274	18955774
chr1	18955818	18956318
chr1	18956542	18957042
chr1	18957246	18957746
chr1	18962205	18962705
chr1	18964154	18964654
chr1	18964655	18965155
chr1	18972375	18972875
chr1	18997423	18997923
chr1	18999357	18999857
chr1	19011115	19011615
chr1	19066919	19067419
chr1	19163220	19163720
chr1	19200160	19200660
chr1	19200971	19201471
chr1	19209506	19210006
chr1	19210097	19210597
chr1	19241162	19241662
chr1	19251300	19251800
chr1	19252183	19252683
chr1	19260147	19260647
chr1	19260668	19261168
chr1	19272706	19273206
chr1	19273937	19274437
chr1	19288600	19289100
chr1	19310838	19311338
chr1	19311343	19311843
chr1	19311961	19312461
chr1	19312463	19312963
chr1	19326771	19327271
chr1	19341124	19341624
chr1	19369407	19369907
chr1	19370255	19370755
chr1	19387608	19388108
chr1	19390733	19391233
chr1	19391275	19391775
chr1	19414559	19415059
chr1	19424719	19425219
chr1	19426295	19426795
chr1	19427345	19427845
chr1	19430059	19430559
chr1	19433515	19434015
chr1	19435357	19435857
chr1	19436659	19437159
chr1	19439313	19439813
chr1	19441022	19441522
chr1	19444218	19444718
chr1	19445846	19446346
chr1	19447864	19448364
chr1	19448930	19449430
chr1	19450829	19451329
chr1	19451821	19452321
chr1	19484262	19484762
chr1	19485390	19485890
chr1	19486355	19486855
chr1	19487686	19488186
chr1	19512529	19513029
chr1	19514382	19514882
chr1	19596697	19597197
chr1	19597509	19598009
chr1	19598397	19598897
chr1	19599613	19600113
chr1	19600142	19600642
chr1	19602528	19603028
chr1	19609693	19610193
chr1	19628799	19629299
chr1	19633033	19633533
chr1	19635657	19636157
chr1	19643254	19643754
chr1	19644013	19644513
chr1	19644559	19645059
chr1	19645544	19646044
chr1	19646815	19647315
chr1	19649625	19650125
chr1	19650346	19650846
chr1	19651034	19651534
chr1	19652479	19652979
chr1	19653689	19654189
chr1	19657990	19658490
chr1	19659179	19659679
chr1	19659683	19660183
chr1	19704457	19704957
chr1	19715515	19716015
chr1	19765546	19766046
chr1	19799436	19799936
chr1	19800165	19800665
chr1	19816247	19816747
chr1	19882110	19882610
chr1	19889608	19890108
chr1	19917694	19918194
chr1	20152269	20152769
chr1	20185818	20186318
chr1	20485386	20485886
chr1	20486144	20486644
chr1	20493738	20494238
chr1	20507886	20508386
chr1	20633177	20633677
chr1	20633735	20634235
chr1	20660841	20661341
chr1	20661383	20661883
chr1	20665684	20666184
chr1	20696123	20696623
chr1	20696699	20697199
chr1	20717352	20717852
chr1	20717869	20718369
chr1	20731570	20732070
chr1	20732995	20733495
chr1	20766978	20767478
chr1	20781235	20781735
chr1	20784387	20784887
chr1	20786558	20787058
chr1	20787105	20787605
chr1	20787620	20788120
chr1	20837463	20837963
chr1	20840591	20841091
chr1	20981869	20982369
chr1	21022245	21022745
chr1	21117421	21117921
chr1	21157774	21158274
chr1	21171023	21171523
chr1	21175191	21175691
chr1	21175852	21176352
chr1	21176739	21177239
chr1	21255129	21255629
chr1	21289984	21290484
chr1	21310988	21311488
chr1	21333331	21333831
chr1	21334257	21334757
chr1	21334865	21335365
chr1	21335810	21336310
chr1	21344578	21345078
chr1	21345303	21345803
chr1	21350075	21350575
chr1	21368426	21368926
chr1	21439829	21440329
chr1	21508974	21509474
chr1	21524949	21525449
chr1	21537324	21537824
chr1	21539937	21540437
chr1	21586318	21586818
chr1	21590294	21590794
chr1	21607776	21608276
chr1	21622353	21622853
chr1	21650664	21651164
chr1	21651595	21652095
chr1	21652125	21652625
chr1	21656313	21656813
chr1	21659093	21659593
chr1	21668697	21669197
chr1	21669365	21669865
chr1	21672502	21673002
chr1	21703592	21704092
chr1	21705538	21706038
chr1	21706282	21706782
chr1	21739938	21740438
chr1	21741120	21741620
chr1	21764216	21764716
chr1	21764961	21765461
chr1	21768183	21768683
chr1	21774177	21774677
chr1	21774794	21775294
chr1	21775479	21775979
chr1	21781156	21781656
chr1	21782352	21782852
chr1	21782963	21783463
chr1	21783466	21783966
chr1	21784158	21784658
chr1	21791710	21792210
chr1	21814422	21814922
chr1	21835958	21836458
chr1	21896739	21897239
chr1	21910006	21910506
chr1	21914953	21915453
chr1	21923710	21924210
chr1	21927228	21927728
chr1	21928822	21929322
chr1	21931518	21932018
chr1	21935290	21935790
chr1	21936139	21936639
chr1	21936665	21937165
chr1	21937183	21937683
chr1	21938191	21938691
chr1	21938980	21939480
chr1	21939623	21940123
chr1	21940633	21941133
chr1	21944773	21945273
chr1	21963905	21964405
chr1	22022751	22023251
chr1	22025257	22025757
chr1	22048359	22048859
chr1	22049247	22049747
chr1	22052396	22052896
chr1	22053119	22053619
chr1	22077698	22078198
chr1	22109278	22109778
chr1	22112659	22113159
chr1	22114188	22114688
chr1	22117117	22117617
chr1	22118042	22118542
chr1	22121387	22121887
chr1	22122242	22122742
chr1	22123131	22123631
chr1	22137970	22138470
chr1	22141764	22142264
chr1	22142457	22142957
chr1	22143167	22143667
chr1	22205164	22205664
chr1	22416498	22416998
chr1	22451558	22452058
chr1	22500427	22500927
chr1	22641955	22642455
chr1	22704404	22704904
chr1	22710570	22711070
chr1	22828963	22829463
chr1	22969226	22969726
chr1	22972219	22972719
chr1	22976278	22976778
chr1	23019123	23019623
chr1	23098671	23099171
chr1	23166346	23166846
chr1	23167977	23168477
chr1	23168659	23169159
chr1	23169538	23170038
chr1	23171464	23171964
chr1	23177606	23178106
chr1	23179188	23179688
chr1	23188785	23189285
chr1	23189467	23189967
chr1	23342850	23343350
chr1	23343664	23344164
chr1	23344291	23344791
chr1	23345029	23345529
chr1	23356371	23356871
chr1	23368128	23368628
chr1	23368650	23369150
chr1	23369331	23369831
chr1	23377347	23377847
chr1	23378095	23378595
chr1	23403766	23404266
chr1	23422638	23423138
chr1	23424498	23424998
chr1	23444098	23444598
chr1	23483288	23483788
chr1	23484089	23484589
chr1	23484879	23485379
chr1	23497019	23497519
chr1	23531191	23531691
chr1	23539750	23540250
chr1	23544646	23545146
chr1	23553701	23554201
chr1	23554288	23554788
chr1	23554825	23555325
chr1	23555338	23555838
chr1	23559391	23559891
chr1	23562248	23562748
chr1	23634893	23635393
chr1	23691454	23691954
chr1	23692036	23692536
chr1	23742732	23743232
chr1	23743586	23744086
chr1	23744295	23744795
chr1	23772049	23772549
chr1	23778050	23778550
chr1	23784824	23785324
chr1	23790850	23791350
chr1	23792008	23792508
chr1	23792580	23793080
chr1	23793309	23793809
chr1	23794029	23794529
chr1	23796425	23796925
chr1	23797605	23798105
chr1	23798551	23799051
chr1	23799414	23799914
chr1	23799991	23800491
chr1	23800663	23801163
chr1	23806203	23806703
chr1	23809652	23810152
chr1	23824084	23824584
chr1	23824699	23825199
chr1	23825272	23825772
chr1	23838444	23838944
chr1	23868095	23868595
chr1	23916680	23917180
chr1	23958846	23959346
chr1	23959462	23959962
chr1	23960189	23960689
chr1	23980126	23980626
chr1	23981050	23981550
chr1	23983577	23984077
chr1	23984284	23984784
chr1	24015628	24016128
chr1	24018751	24019251
chr1	24028024	24028524
chr1	24051454	24051954
chr1	24070796	24071296
chr1	24123031	24123531
chr1	24150380	24150880
chr1	24186845	24187345
chr1	24187470	24187970
chr1	24191967	24192467
chr1	24199206	24199706
chr1	24202109	24202609
chr1	24289944	24290444
chr1	24321442	24321942
chr1	24322094	24322594
chr1	24322738	24323238
chr1	24334269	24334769
chr1	24334932	24335432
chr1	24351057	24351557
chr1	24391209	24391709
chr1	24392254	24392754
chr1	24413526	24414026
chr1	24415431	24415931
chr1	24416140	24416640
chr1	24419052	24419552
chr1	24432750	24433250
chr1	24435781	24436281
chr1	24438397	24438897
chr1	24443102	24443602
chr1	24444592	24445092
chr1	24502030	24502530
chr1	24502667	24503167
chr1	24503288	24503788
chr1	24518884	24519384
chr1	24543116	24543616
chr1	24555890	24556390
chr1	24558946	24559446
chr1	24559549	24560049
chr1	24564661	24565161
chr1	24567899	24568399
chr1	24575921	24576421
chr1	24576772	24577272
chr1	24586963	24587463
chr1	24587540	24588040
chr1	24588481	24588981
chr1	24608078	24608578
chr1	24619291	24619791
chr1	24641725	24642225
chr1	24642288	24642788
chr1	24642945	24643445
chr1	24643834	24644334
chr1	24672786	24673286
chr1	24673435	24673935
chr1	24683518	24684018
chr1	24684077	24684577
chr1	24688493	24688993
chr1	24702079	24702579
chr1	24704663	24705163
chr1	24705210	24705710
chr1	24706976	24707476
chr1	24714832	24715332
chr1	24715546	24716046
chr1	24716379	24716879
chr1	24727410	24727910
chr1	24728019	24728519
chr1	24735368	24735868
chr1	24742099	24742599
chr1	24743389	24743889
chr1	24744516	24745016
chr1	24745030	24745530
chr1	24745693	24746193
chr1	24746688	24747188
chr1	24751450	24751950
chr1	24759707	24760207
chr1	24762154	24762654
chr1	24764872	24765372
chr1	24765384	24765884
chr1	24770120	24770620
chr1	24786587	24787087
chr1	24793736	24794236
chr1	24803223	24803723
chr1	24822640	24823140
chr1	24823444	24823944
chr1	24830616	24831116
chr1	24847875	24848375
chr1	24848524	24849024
chr1	24909383	24909883
chr1	24910727	24911227
chr1	24914180	24914680
chr1	24928932	24929432
chr1	24929849	24930349
chr1	24932207	24932707
chr1	24939711	24940211
chr1	25020497	25020997
chr1	25022027	25022527
chr1	25022780	25023280
chr1	25101512	25102012
chr1	25175252	25175752
chr1	25197891	25198391
chr1	25198551	25199051
chr1	25232355	25232855
chr1	25233009	25233509
chr1	25237682	25238182
chr1	25239868	25240368
chr1	25246486	25246986
chr1	25247301	25247801
chr1	25252191	25252691
chr1	25256027	25256527
chr1	25258640	25259140
chr1	25259177	25259677
chr1	25259701	25260201
chr1	25267737	25268237
chr1	25300738	25301238
chr1	25313458	25313958
chr1	25329413	25329913
chr1	25329973	25330473
chr1	25337058	25337558
chr1	25338064	25338564
chr1	25338579	25339079
chr1	25378072	25378572
chr1	25429979	25430479
chr1	25430546	25431046
chr1	25431272	25431772
chr1	25520423	25520923
chr1	25543371	25543871
chr1	25543912	25544412
chr1	25545044	25545544
chr1	25563637	25564137
chr1	25570009	25570509
chr1	25570626	25571126
chr1	25572688	25573188
chr1	25608507	25609007
chr1	25615835	25616335
chr1	25616430	25616930
chr1	25617262	25617762
chr1	25617795	25618295
chr1	25619001	25619501
chr1	25683581	25684081
chr1	25684183	25684683
chr1	25684810	25685310
chr1	25695000	25695500
chr1	25695583	25696083
chr1	25699716	25700216
chr1	25709884	25710384
chr1	25710927	25711427
chr1	25711500	25712000
chr1	25712245	25712745
chr1	25714300	25714800
chr1	25729654	25730154
chr1	25737148	25737648
chr1	25743732	25744232
chr1	25744482	25744982
chr1	25787184	25787684
chr1	25797035	25797535
chr1	25799990	25800490
chr1	25805903	25806403
chr1	25810783	25811283
chr1	25818680	25819180
chr1	25819662	25820162
chr1	25820334	25820834
chr1	25859279	25859779
chr1	25860374	25860874
chr1	25875443	25875943
chr1	25875958	25876458
chr1	25895316	25895816
chr1	25897749	25898249
chr1	25900130	25900630
chr1	25905283	25905783
chr1	25906211	25906711
chr1	25907163	25907663
chr1	25997003	25997503
chr1	25997977	25998477
chr1	26002180	26002680
chr1	26004877	26005377
chr1	26018566	26019066
chr1	26020489	26020989
chr1	26021181	26021681
chr1	26021882	26022382
chr1	26022560	26023060
chr1	26024246	26024746
chr1	26025489	26025989
chr1	26026579	26027079
chr1	26027353	26027853
chr1	26028411	26028911
chr1	26029256	26029756
chr1	26031563	26032063
chr1	26032477	26032977
chr1	26034373	26034873
chr1	26035241	26035741
chr1	26035862	26036362
chr1	26036448	26036948
chr1	26045302	26045802
chr1	26045925	26046425
chr1	26046719	26047219
chr1	26047987	26048487
chr1	26049490	26049990
chr1	26053192	26053692
chr1	26053936	26054436
chr1	26054964	26055464
chr1	26055515	26056015
chr1	26062314	26062814
chr1	26064408	26064908
chr1	26066482	26066982
chr1	26067491	26067991
chr1	26068759	26069259
chr1	26075548	26076048
chr1	26076117	26076617
chr1	26092637	26093137
chr1	26094718	26095218
chr1	26096323	26096823
chr1	26097709	26098209
chr1	26104849	26105349
chr1	26110904	26111404
chr1	26111497	26111997
chr1	26112122	26112622
chr1	26112655	26113155
chr1	26127225	26127725
chr1	26128735	26129235
chr1	26145033	26145533
chr1	26161258	26161758
chr1	26161773	26162273
chr1	26163526	26164026
chr1	26164134	26164634
chr1	26165814	26166314
chr1	26166542	26167042
chr1	26169154	26169654
chr1	26169656	26170156
chr1	26202299	26202799
chr1	26225287	26225787
chr1	26233769	26234269
chr1	26275481	26275981
chr1	26276136	26276636
chr1	26278373	26278873
chr1	26279142	26279642
chr1	26279775	26280275
chr1	26282272	26282772
chr1	26306386	26306886
chr1	26321439	26321939
chr1	26336209	26336709
chr1	26408451	26408951
chr1	26431962	26432462
chr1	26444861	26445361
chr1	26470906	26471406
chr1	26471551	26472051
chr1	26472175	26472675
chr1	26472910	26473410
chr1	26500130	26500630
chr1	26500786	26501286
chr1	26501300	26501800
chr1	26529443	26529943
chr1	26542405	26542905
chr1	26619908	26620408
chr1	26620675	26621175
chr1	26621262	26621762
chr1	26622573	26623073
chr1	26677460	26677960
chr1	26691637	26692137
chr1	26692380	26692880
chr1	26692901	26693401
chr1	26694883	26695383
chr1	26695406	26695906
chr1	26696023	26696523
chr1	26697137	26697637
chr1	26698043	26698543
chr1	26706277	26706777
chr1	26723525	26724025
chr1	26771657	26772157
chr1	26783933	26784433
chr1	26787131	26787631
chr1	26787900	26788400
chr1	26788438	26788938
chr1	26789067	26789567
chr1	26826420	26826920
chr1	26848704	26849204
chr1	26849228	26849728
chr1	26853013	26853513
chr1	26863518	26864018
chr1	26864148	26864648
chr1	26864932	26865432
chr1	26877869	26878369
chr1	26890062	26890562
chr1	26890588	26891088
chr1	26900195	26900695
chr1	26921392	26921892
chr1	26959518	26960018
chr1	26966832	26967332
chr1	26973393	26973893
chr1	26993375	26993875
chr1	26993964	26994464
chr1	26994762	26995262
chr1	26997576	26998076
chr1	26999430	26999930
chr1	27001767	27002267
chr1	27009826	27010326
chr1	27010739	27011239
chr1	27011417	27011917
chr1	27012715	27013215
[truncated: 90,102 more rows]

## Sheet: Endothelial
chr1	827324	827824
chr1	869684	870184
chr1	904500	905000
chr1	905196	905696
chr1	910221	910721
chr1	919344	919844
chr1	921035	921535
chr1	923575	924075
chr1	925449	925949
chr1	938359	938859
chr1	939426	939926
chr1	940048	940548
chr1	940809	941309
chr1	941555	942055
chr1	942152	942652
chr1	943136	943636
chr1	943862	944362
chr1	959040	959540
chr1	960319	960819
chr1	964579	965079
chr1	966097	966597
chr1	966740	967240
chr1	983509	984009
chr1	984122	984622
chr1	992557	993057
chr1	993190	993690
chr1	995722	996222
chr1	996826	997326
chr1	997617	998117
chr1	998893	999393
chr1	999406	999906
chr1	999943	1000443
chr1	1000611	1001111
chr1	1001717	1002217
chr1	1003263	1003763
chr1	1004795	1005295
chr1	1013161	1013661
chr1	1013847	1014347
chr1	1014368	1014868
chr1	1015263	1015763
chr1	1018649	1019149
chr1	1019270	1019770
chr1	1019864	1020364
chr1	1020939	1021439
chr1	1021581	1022081
chr1	1024834	1025334
chr1	1025571	1026071
chr1	1029290	1029790
chr1	1032925	1033425
chr1	1034161	1034661
chr1	1039826	1040326
chr1	1040603	1041103
chr1	1041152	1041652
chr1	1045668	1046168
chr1	1055181	1055681
chr1	1059162	1059662
chr1	1063266	1063766
chr1	1064089	1064589
chr1	1067458	1067958
chr1	1068490	1068990
chr1	1069142	1069642
chr1	1074164	1074664
chr1	1075028	1075528
chr1	1079324	1079824
chr1	1080067	1080567
chr1	1081142	1081642
chr1	1115978	1116478
chr1	1116556	1117056
chr1	1117246	1117746
chr1	1122036	1122536
chr1	1128733	1129233
chr1	1153737	1154237
chr1	1157329	1157829
chr1	1158105	1158605
chr1	1158717	1159217
chr1	1159380	1159880
chr1	1199323	1199823
chr1	1199874	1200374
chr1	1200744	1201244
chr1	1201274	1201774
chr1	1203778	1204278
chr1	1204872	1205372
chr1	1212833	1213333
chr1	1215644	1216144
chr1	1217669	1218169
chr1	1231279	1231779
chr1	1231885	1232385
chr1	1232544	1233044
chr1	1237318	1237818
chr1	1245112	1245612
chr1	1273663	1274163
chr1	1280623	1281123
chr1	1303281	1303781
chr1	1304620	1305120
chr1	1305515	1306015
chr1	1306659	1307159
chr1	1307452	1307952
chr1	1308220	1308720
chr1	1309031	1309531
chr1	1309775	1310275
chr1	1318175	1318675
chr1	1324445	1324945
chr1	1332866	1333366
chr1	1333538	1334038
chr1	1338622	1339122
chr1	1347900	1348400
chr1	1348543	1349043
chr1	1349177	1349677
chr1	1349720	1350220
chr1	1351647	1352147
chr1	1352650	1353150
chr1	1353401	1353901
chr1	1354573	1355073
chr1	1355334	1355834
chr1	1357146	1357646
chr1	1358059	1358559
chr1	1358681	1359181
chr1	1359610	1360110
chr1	1360449	1360949
chr1	1371987	1372487
chr1	1374174	1374674
chr1	1375191	1375691
chr1	1375938	1376438
chr1	1398673	1399173
chr1	1399257	1399757
chr1	1402272	1402772
chr1	1407078	1407578
chr1	1419185	1419685
chr1	1419935	1420435
chr1	1427585	1428085
chr1	1430249	1430749
chr1	1431451	1431951
chr1	1432157	1432657
chr1	1433128	1433628
chr1	1433785	1434285
chr1	1434446	1434946
chr1	1435415	1435915
chr1	1437515	1438015
chr1	1438028	1438528
chr1	1439101	1439601
chr1	1439634	1440134
chr1	1440826	1441326
chr1	1471411	1471911
chr1	1471945	1472445
chr1	1504889	1505389
chr1	1511831	1512331
chr1	1539541	1540041
chr1	1540178	1540678
chr1	1540697	1541197
chr1	1543302	1543802
chr1	1552595	1553095
chr1	1553154	1553654
chr1	1554751	1555251
chr1	1555273	1555773
chr1	1558911	1559411
chr1	1561471	1561971
chr1	1562006	1562506
chr1	1574672	1575172
chr1	1575548	1576048
chr1	1600179	1600679
chr1	1614241	1614741
chr1	1615158	1615658
chr1	1615911	1616411
chr1	1616680	1617180
chr1	1628164	1628664
chr1	1629285	1629785
chr1	1630217	1630717
chr1	1630887	1631387
chr1	1631432	1631932
chr1	1658919	1659419
chr1	1660489	1660989
chr1	1686107	1686607
chr1	1692578	1693078
chr1	1693974	1694474
chr1	1694776	1695276
chr1	1724207	1724707
chr1	1728502	1729002
chr1	1745531	1746031
chr1	1746164	1746664
chr1	1747199	1747699
chr1	1755922	1756422
chr1	1758098	1758598
chr1	1758647	1759147
chr1	1775271	1775771
chr1	1776961	1777461
chr1	1777463	1777963
chr1	1778218	1778718
chr1	1778884	1779384
chr1	1779749	1780249
chr1	1780343	1780843
chr1	1781325	1781825
chr1	1781971	1782471
chr1	1782830	1783330
chr1	1855499	1855999
chr1	1858611	1859111
chr1	1859551	1860051
chr1	1884148	1884648
chr1	1889373	1889873
chr1	1890266	1890766
chr1	1890923	1891423
chr1	1891485	1891985
chr1	1892132	1892632
chr1	1904790	1905290
chr1	1906128	1906628
chr1	1906651	1907151
chr1	1908156	1908656
chr1	1908885	1909385
chr1	1909564	1910064
chr1	1915881	1916381
chr1	1917799	1918299
chr1	1918671	1919171
chr1	1919248	1919748
chr1	1919906	1920406
chr1	1920493	1920993
chr1	1928885	1929385
chr1	1943898	1944398
chr1	1959948	1960448
chr1	1990318	1990818
chr1	2044763	2045263
chr1	2050050	2050550
chr1	2128492	2128992
chr1	2130754	2131254
chr1	2132114	2132614
chr1	2133076	2133576
chr1	2133616	2134116
chr1	2134509	2135009
chr1	2135315	2135815
chr1	2135945	2136445
chr1	2148623	2149123
chr1	2151235	2151735
chr1	2174463	2174963
chr1	2179927	2180427
chr1	2187500	2188000
chr1	2188930	2189430
chr1	2189438	2189938
chr1	2190207	2190707
chr1	2190757	2191257
chr1	2192099	2192599
chr1	2192799	2193299
chr1	2193387	2193887
chr1	2193897	2194397
chr1	2194510	2195010
chr1	2195113	2195613
chr1	2196057	2196557
chr1	2198192	2198692
chr1	2199169	2199669
chr1	2200239	2200739
chr1	2202109	2202609
chr1	2202998	2203498
chr1	2203518	2204018
chr1	2204287	2204787
chr1	2205040	2205540
chr1	2205578	2206078
chr1	2206313	2206813
chr1	2206911	2207411
chr1	2207603	2208103
chr1	2208209	2208709
chr1	2208757	2209257
chr1	2209350	2209850
chr1	2210239	2210739
chr1	2210895	2211395
chr1	2211692	2212192
chr1	2212691	2213191
chr1	2213505	2214005
chr1	2214068	2214568
chr1	2214866	2215366
chr1	2225813	2226313
chr1	2226334	2226834
chr1	2227015	2227515
chr1	2227541	2228041
chr1	2228187	2228687
chr1	2229012	2229512
chr1	2229846	2230346
chr1	2230750	2231250
chr1	2231854	2232354
chr1	2232915	2233415
chr1	2234393	2234893
chr1	2235242	2235742
chr1	2235996	2236496
chr1	2237730	2238230
chr1	2239653	2240153
chr1	2240247	2240747
chr1	2240787	2241287
chr1	2241659	2242159
chr1	2242186	2242686
chr1	2255364	2255864
chr1	2256030	2256530
chr1	2256554	2257054
chr1	2267277	2267777
chr1	2270666	2271166
chr1	2271289	2271789
chr1	2272865	2273365
chr1	2274273	2274773
chr1	2274953	2275453
chr1	2275791	2276291
chr1	2276841	2277341
chr1	2279379	2279879
chr1	2282846	2283346
chr1	2284094	2284594
chr1	2289015	2289515
chr1	2290569	2291069
chr1	2291085	2291585
chr1	2292327	2292827
chr1	2296071	2296571
chr1	2296953	2297453
chr1	2297732	2298232
chr1	2300239	2300739
chr1	2300934	2301434
chr1	2301557	2302057
chr1	2302778	2303278
chr1	2306422	2306922
chr1	2307084	2307584
chr1	2310399	2310899
chr1	2311309	2311809
chr1	2311965	2312465
chr1	2312982	2313482
chr1	2313668	2314168
chr1	2314537	2315037
chr1	2315043	2315543
chr1	2316524	2317024
chr1	2322159	2322659
chr1	2323314	2323814
chr1	2330204	2330704
chr1	2381661	2382161
chr1	2382183	2382683
chr1	2390647	2391147
chr1	2391418	2391918
chr1	2392107	2392607
chr1	2411829	2412329
chr1	2412475	2412975
chr1	2413294	2413794
chr1	2414315	2414815
chr1	2439587	2440087
chr1	2445787	2446287
chr1	2446307	2446807
chr1	2474281	2474781
chr1	2475121	2475621
chr1	2517909	2518409
chr1	2519382	2519882
chr1	2523026	2523526
chr1	2523541	2524041
chr1	2526033	2526533
chr1	2526795	2527295
chr1	2527305	2527805
chr1	2527999	2528499
chr1	2528655	2529155
chr1	2529223	2529723
chr1	2530024	2530524
chr1	2531386	2531886
chr1	2541488	2541988
chr1	2542635	2543135
chr1	2543405	2543905
chr1	2544205	2544705
chr1	2544742	2545242
chr1	2545360	2545860
chr1	2545894	2546394
chr1	2546826	2547326
chr1	2547959	2548459
chr1	2548649	2549149
chr1	2551467	2551967
chr1	2552214	2552714
chr1	2553813	2554313
chr1	2554846	2555346
chr1	2555471	2555971
chr1	2556156	2556656
chr1	2556783	2557283
chr1	2557310	2557810
chr1	2557907	2558407
chr1	2558825	2559325
chr1	2559627	2560127
chr1	2560616	2561116
chr1	2561868	2562368
chr1	2567133	2567633
chr1	2576121	2576621
chr1	2576666	2577166
chr1	2577516	2578016
chr1	2578273	2578773
chr1	2585050	2585550
chr1	2585591	2586091
chr1	2586257	2586757
chr1	2586791	2587291
chr1	2587491	2587991
chr1	2588198	2588698
chr1	2594110	2594610
chr1	2609025	2609525
chr1	2640019	2640519
chr1	2640583	2641083
chr1	2642381	2642881
chr1	2643035	2643535
chr1	2644109	2644609
chr1	2652054	2652554
chr1	2653782	2654282
chr1	2659804	2660304
chr1	2688032	2688532
chr1	2970666	2971166
chr1	2987356	2987856
chr1	2988025	2988525
chr1	3012414	3012914
chr1	3031612	3032112
chr1	3035209	3035709
chr1	3060851	3061351
chr1	3061796	3062296
chr1	3066064	3066564
chr1	3067196	3067696
chr1	3067834	3068334
chr1	3068776	3069276
chr1	3069524	3070024
chr1	3070493	3070993
chr1	3071249	3071749
chr1	3071878	3072378
chr1	3072652	3073152
chr1	3073833	3074333
chr1	3074458	3074958
chr1	3078558	3079058
chr1	3094214	3094714
chr1	3105384	3105884
chr1	3107009	3107509
chr1	3119634	3120134
chr1	3121193	3121693
chr1	3125037	3125537
chr1	3125675	3126175
chr1	3127270	3127770
chr1	3132614	3133114
chr1	3134252	3134752
chr1	3135020	3135520
chr1	3137171	3137671
chr1	3151002	3151502
chr1	3155360	3155860
chr1	3161082	3161582
chr1	3170404	3170904
chr1	3173565	3174065
chr1	3174069	3174569
chr1	3174760	3175260
chr1	3186475	3186975
chr1	3187244	3187744
chr1	3196490	3196990
chr1	3197798	3198298
chr1	3216583	3217083
chr1	3219146	3219646
chr1	3222015	3222515
chr1	3240864	3241364
chr1	3266042	3266542
chr1	3275429	3275929
chr1	3276022	3276522
chr1	3276646	3277146
chr1	3283341	3283841
chr1	3283891	3284391
chr1	3312428	3312928
chr1	3313176	3313676
chr1	3313912	3314412
chr1	3319848	3320348
chr1	3323395	3323895
chr1	3325410	3325910
chr1	3326629	3327129
chr1	3328224	3328724
chr1	3349036	3349536
chr1	3350368	3350868
chr1	3352120	3352620
chr1	3352812	3353312
chr1	3353617	3354117
chr1	3365587	3366087
chr1	3366324	3366824
chr1	3369718	3370218
chr1	3392904	3393404
chr1	3393607	3394107
chr1	3414853	3415353
chr1	3415436	3415936
chr1	3418908	3419408
chr1	3419796	3420296
chr1	3422437	3422937
chr1	3423331	3423831
chr1	3424677	3425177
chr1	3453082	3453582
chr1	3454154	3454654
chr1	3454724	3455224
chr1	3491190	3491690
chr1	3504106	3504606
chr1	3515322	3515822
chr1	3530253	3530753
chr1	3531188	3531688
chr1	3540075	3540575
chr1	3541879	3542379
chr1	3543301	3543801
chr1	3544460	3544960
chr1	3545709	3546209
chr1	3590297	3590797
chr1	3598052	3598552
chr1	3611458	3611958
chr1	3618880	3619380
chr1	3621088	3621588
chr1	3624641	3625141
chr1	3641349	3641849
chr1	3649894	3650394
chr1	3668751	3669251
chr1	3747189	3747689
chr1	3771097	3771597
chr1	3771616	3772116
chr1	3772447	3772947
chr1	3773632	3774132
chr1	3796268	3796768
chr1	3846519	3847019
chr1	3856969	3857469
chr1	3900028	3900528
chr1	3900627	3901127
chr1	3901184	3901684
chr1	4397289	4397789
chr1	4512509	4513009
chr1	4515623	4516123
chr1	4652551	4653051
chr1	4654258	4654758
chr1	4655458	4655958
chr1	4656150	4656650
chr1	4659266	4659766
chr1	4670867	4671367
chr1	4702811	4703311
chr1	5597833	5598333
chr1	5717657	5718157
chr1	5745707	5746207
chr1	5915884	5916384
chr1	5991743	5992243
chr1	5992369	5992869
chr1	5992880	5993380
chr1	5996142	5996642
chr1	6003722	6004222
chr1	6016174	6016674
chr1	6025998	6026498
chr1	6034153	6034653
chr1	6052858	6053358
chr1	6100056	6100556
chr1	6127667	6128167
chr1	6199380	6199880
chr1	6205077	6205577
chr1	6205901	6206401
chr1	6206669	6207169
chr1	6208623	6209123
chr1	6209137	6209637
chr1	6235794	6236294
chr1	6245013	6245513
chr1	6246619	6247119
chr1	6259940	6260440
chr1	6260875	6261375
chr1	6261448	6261948
chr1	6276315	6276815
chr1	6287051	6287551
chr1	6287672	6288172
chr1	6343333	6343833
chr1	6348461	6348961
chr1	6359483	6359983
chr1	6363005	6363505
chr1	6385574	6386074
chr1	6392971	6393471
chr1	6393552	6394052
chr1	6394208	6394708
chr1	6404619	6405119
chr1	6419764	6420264
chr1	6420274	6420774
chr1	6423277	6423777
chr1	6424752	6425252
chr1	6427488	6427988
chr1	6437983	6438483
chr1	6447112	6447612
chr1	6448584	6449084
chr1	6475460	6475960
chr1	6484428	6484928
chr1	6485226	6485726
chr1	6485780	6486280
chr1	6486400	6486900
chr1	6489792	6490292
chr1	6490298	6490798
chr1	6491096	6491596
chr1	6497284	6497784
chr1	6520303	6520803
chr1	6554274	6554774
chr1	6572609	6573109
chr1	6578608	6579108
chr1	6579688	6580188
chr1	6580333	6580833
chr1	6586866	6587366
chr1	6599381	6599881
chr1	6600444	6600944
chr1	6601071	6601571
chr1	6601807	6602307
chr1	6602805	6603305
chr1	6603309	6603809
chr1	6603827	6604327
chr1	6604523	6605023
chr1	6611664	6612164
chr1	6613283	6613783
chr1	6613965	6614465
chr1	6614502	6615002
chr1	6615131	6615631
chr1	6624080	6624580
chr1	6624919	6625419
chr1	6625947	6626447
chr1	6634531	6635031
chr1	6701623	6702123
chr1	6723747	6724247
chr1	6743758	6744258
chr1	6784815	6785315
chr1	6785613	6786113
chr1	6786166	6786666
chr1	6788971	6789471
chr1	6795483	6795983
chr1	6801853	6802353
chr1	6822414	6822914
chr1	6912003	6912503
chr1	6923040	6923540
chr1	6958443	6958943
chr1	6960253	6960753
chr1	6961058	6961558
chr1	6961802	6962302
chr1	6962446	6962946
chr1	6963111	6963611
chr1	7117423	7117923
chr1	7149228	7149728
chr1	7221347	7221847
chr1	7265648	7266148
chr1	7299197	7299697
chr1	7388837	7389337
chr1	7470848	7471348
chr1	7478808	7479308
chr1	7542808	7543308
chr1	7549272	7549772
chr1	7647152	7647652
chr1	7649033	7649533
chr1	7667454	7667954
chr1	7669424	7669924
chr1	7680277	7680777
chr1	7701925	7702425
chr1	7703841	7704341
chr1	7704418	7704918
chr1	7704988	7705488
chr1	7705493	7705993
chr1	7752811	7753311
chr1	7760621	7761121
chr1	7770974	7771474
chr1	7771524	7772024
chr1	7783289	7783789
chr1	7783870	7784370
chr1	7893646	7894146
chr1	7902719	7903219
chr1	7942225	7942725
chr1	7952749	7953249
chr1	7954020	7954520
chr1	7954532	7955032
chr1	7961304	7961804
chr1	7975224	7975724
chr1	7982209	7982709
chr1	8003993	8004493
chr1	8004500	8005000
chr1	8005032	8005532
chr1	8014965	8015465
chr1	8017538	8018038
chr1	8026127	8026627
chr1	8026656	8027156
chr1	8027304	8027804
chr1	8061239	8061739
chr1	8061764	8062264
chr1	8090025	8090525
chr1	8096600	8097100
chr1	8097294	8097794
chr1	8116154	8116654
chr1	8116862	8117362
chr1	8120762	8121262
chr1	8121328	8121828
chr1	8123175	8123675
chr1	8127279	8127779
chr1	8133943	8134443
chr1	8134463	8134963
chr1	8137298	8137798
chr1	8137823	8138323
chr1	8155578	8156078
chr1	8169680	8170180
chr1	8182027	8182527
chr1	8202061	8202561
chr1	8202854	8203354
chr1	8211809	8212309
chr1	8214669	8215169
chr1	8217082	8217582
chr1	8217641	8218141
chr1	8239600	8240100
chr1	8259582	8260082
chr1	8314228	8314728
chr1	8317839	8318339
chr1	8318388	8318888
chr1	8343411	8343911
chr1	8348914	8349414
chr1	8350767	8351267
chr1	8351292	8351792
chr1	8352056	8352556
chr1	8354981	8355481
chr1	8355613	8356113
chr1	8356379	8356879
chr1	8356984	8357484
chr1	8357658	8358158
chr1	8358459	8358959
chr1	8359052	8359552
chr1	8364207	8364707
chr1	8364770	8365270
chr1	8371381	8371881
chr1	8372439	8372939
chr1	8373450	8373950
chr1	8378445	8378945
chr1	8382076	8382576
chr1	8384140	8384640
chr1	8394980	8395480
chr1	8395573	8396073
chr1	8397043	8397543
chr1	8408123	8408623
chr1	8409120	8409620
chr1	8412176	8412676
chr1	8421742	8422242
chr1	8422363	8422863
chr1	8423063	8423563
chr1	8423960	8424460
chr1	8424533	8425033
chr1	8438849	8439349
chr1	8448760	8449260
chr1	8450134	8450634
chr1	8463313	8463813
chr1	8477711	8478211
chr1	8492750	8493250
chr1	8497475	8497975
chr1	8525096	8525596
chr1	8525782	8526282
chr1	8598188	8598688
chr1	8664008	8664508
chr1	8680948	8681448
chr1	8687004	8687504
chr1	8702844	8703344
chr1	8726427	8726927
chr1	8815566	8816066
chr1	8816635	8817135
chr1	8817474	8817974
chr1	8822554	8823054
chr1	8848779	8849279
chr1	8857942	8858442
chr1	8859350	8859850
chr1	8870523	8871023
chr1	8873539	8874039
chr1	8874510	8875010
chr1	8875513	8876013
chr1	8876635	8877135
chr1	8877168	8877668
chr1	8877829	8878329
chr1	8878524	8879024
chr1	8879060	8879560
chr1	8879956	8880456
chr1	8884725	8885225
chr1	8889276	8889776
chr1	8889795	8890295
chr1	8890616	8891116
chr1	8903831	8904331
chr1	8905819	8906319
chr1	8917968	8918468
chr1	8986147	8986647
chr1	8987896	8988396
chr1	9005050	9005550
chr1	9010919	9011419
chr1	9018294	9018794
chr1	9110691	9111191
chr1	9128488	9128988
chr1	9128992	9129492
chr1	9142228	9142728
chr1	9163533	9164033
chr1	9182140	9182640
chr1	9196101	9196601
chr1	9232675	9233175
chr1	9233205	9233705
chr1	9233863	9234363
chr1	9234483	9234983
chr1	9239603	9240103
chr1	9242525	9243025
chr1	9243648	9244148
chr1	9244562	9245062
chr1	9263587	9264087
chr1	9266929	9267429
chr1	9288941	9289441
chr1	9290024	9290524
chr1	9291770	9292270
chr1	9292585	9293085
chr1	9293437	9293937
chr1	9294501	9295001
chr1	9295223	9295723
chr1	9301474	9301974
chr1	9303050	9303550
chr1	9309897	9310397
chr1	9315508	9316008
chr1	9316098	9316598
chr1	9317903	9318403
chr1	9320656	9321156
chr1	9321367	9321867
chr1	9322722	9323222
chr1	9325807	9326307
chr1	9326408	9326908
chr1	9338748	9339248
chr1	9341005	9341505
chr1	9371604	9372104
chr1	9373608	9374108
chr1	9376607	9377107
chr1	9377257	9377757
chr1	9397403	9397903
chr1	9399898	9400398
chr1	9401820	9402320
chr1	9402637	9403137
chr1	9413011	9413511
chr1	9413573	9414073
chr1	9428780	9429280
chr1	9438543	9439043
chr1	9441517	9442017
chr1	9443990	9444490
chr1	9449204	9449704
chr1	9490980	9491480
chr1	9494748	9495248
chr1	9495536	9496036
chr1	9532736	9533236
chr1	9539176	9539676
chr1	9539788	9540288
chr1	9542355	9542855
chr1	9560863	9561363
chr1	9561428	9561928
chr1	9588475	9588975
chr1	9589085	9589585
chr1	9593294	9593794
chr1	9594099	9594599
chr1	9626869	9627369
chr1	9681670	9682170
chr1	9686954	9687454
chr1	9687741	9688241
chr1	9689233	9689733
chr1	9717508	9718008
chr1	9718818	9719318
chr1	9724951	9725451
chr1	9775837	9776337
chr1	9798427	9798927
chr1	9823250	9823750
chr1	9823971	9824471
chr1	9825350	9825850
chr1	9835705	9836205
chr1	9843964	9844464
chr1	9844564	9845064
chr1	9847945	9848445
chr1	9867346	9867846
chr1	9874807	9875307
chr1	9891076	9891576
chr1	9900172	9900672
chr1	9909073	9909573
chr1	9909656	9910156
chr1	9910209	9910709
chr1	9910908	9911408
chr1	9943172	9943672
chr1	9950006	9950506
chr1	9989803	9990303
chr1	9991072	9991572
chr1	9996875	9997375
chr1	9997774	9998274
chr1	10032562	10033062
chr1	10033141	10033641
chr1	10066950	10067450
chr1	10067473	10067973
chr1	10108260	10108760
chr1	10209444	10209944
chr1	10210152	10210652
chr1	10211344	10211844
chr1	10253666	10254166
chr1	10377425	10377925
chr1	10387511	10388011
chr1	10388014	10388514
chr1	10398671	10399171
chr1	10399384	10399884
chr1	10400550	10401050
chr1	10408700	10409200
chr1	10409326	10409826
chr1	10415050	10415550
chr1	10427976	10428476
chr1	10430200	10430700
chr1	10430763	10431263
chr1	10472299	10472799
chr1	10474670	10475170
chr1	10475404	10475904
chr1	10495002	10495502
chr1	10530208	10530708
chr1	10635755	10636255
chr1	10639441	10639941
chr1	10663111	10663611
chr1	10664238	10664738
chr1	10665957	10666457
chr1	10668389	10668889
chr1	10679523	10680023
chr1	10693893	10694393
chr1	10694651	10695151
chr1	10714445	10714945
chr1	10753335	10753835
chr1	10779260	10779760
chr1	10793930	10794430
chr1	10794595	10795095
chr1	10795691	10796191
chr1	10796487	10796987
chr1	10835860	10836360
chr1	10901799	10902299
chr1	10960895	10961395
chr1	10979393	10979893
chr1	11012126	11012626
chr1	11012842	11013342
chr1	11037533	11038033
chr1	11059769	11060269
chr1	11099605	11100105
chr1	11158655	11159155
chr1	11159240	11159740
chr1	11174187	11174687
chr1	11188324	11188824
chr1	11262413	11262913
chr1	11267630	11268130
chr1	11272368	11272868
chr1	11272951	11273451
chr1	11273666	11274166
chr1	11478630	11479130
chr1	11642342	11642842
chr1	11647949	11648449
chr1	11648766	11649266
chr1	11650357	11650857
chr1	11654618	11655118
chr1	11663950	11664450
chr1	11664943	11665443
chr1	11680932	11681432
chr1	11691213	11691713
chr1	11693110	11693610
chr1	11707650	11708150
chr1	11719703	11720203
chr1	11730307	11730807
chr1	11731667	11732167
chr1	11735804	11736304
chr1	11736785	11737285
chr1	11737729	11738229
chr1	11750704	11751204
chr1	11784291	11784791
chr1	11785009	11785509
chr1	11786893	11787393
chr1	11787461	11787961
chr1	11787993	11788493
chr1	11788632	11789132
chr1	11790163	11790663
chr1	11790804	11791304
chr1	11791568	11792068
chr1	11796339	11796839
chr1	11797352	11797852
chr1	11802751	11803251
chr1	11803593	11804093
chr1	11805203	11805703
chr1	11805752	11806252
chr1	11806577	11807077
chr1	11838595	11839095
chr1	11840019	11840519
chr1	11859199	11859699
chr1	11873997	11874497
chr1	11881052	11881552
chr1	11882699	11883199
chr1	11907625	11908125
chr1	11908687	11909187
chr1	11909642	11910142
chr1	11910641	11911141
chr1	11926272	11926772
chr1	11934376	11934876
chr1	11936296	11936796
chr1	11937563	11938063
chr1	11961126	11961626
chr1	11979428	11979928
chr1	11980003	11980503
chr1	12013942	12014442
chr1	12019088	12019588
chr1	12029630	12030130
chr1	12051996	12052496
chr1	12124707	12125207
chr1	12127382	12127882
chr1	12127907	12128407
chr1	12129617	12130117
chr1	12130463	12130963
chr1	12131506	12132006
chr1	12132029	12132529
chr1	12133990	12134490
chr1	12143006	12143506
chr1	12143525	12144025
chr1	12144872	12145372
chr1	12145429	12145929
chr1	12146267	12146767
chr1	12147307	12147807
chr1	12153386	12153886
chr1	12157795	12158295
chr1	12161783	12162283
chr1	12166707	12167207
chr1	12167290	12167790
chr1	12168409	12168909
chr1	12170187	12170687
chr1	12173721	12174221
chr1	12174826	12175326
chr1	12175337	12175837
chr1	12177333	12177833
chr1	12179199	12179699
chr1	12180297	12180797
chr1	12181234	12181734
chr1	12184235	12184735
chr1	12184906	12185406
chr1	12185526	12186026
chr1	12201716	12202216
chr1	12208773	12209273
chr1	12229747	12230247
chr1	12230787	12231287
chr1	12275304	12275804
chr1	12344341	12344841
chr1	12381107	12381607
chr1	12401791	12402291
chr1	12406645	12407145
chr1	12407320	12407820
chr1	12409757	12410257
chr1	12424333	12424833
chr1	12433292	12433792
chr1	12434091	12434591
chr1	12435619	12436119
chr1	12436188	12436688
chr1	12447454	12447954
chr1	12448134	12448634
chr1	12448690	12449190
chr1	12449738	12450238
chr1	12452828	12453328
chr1	12454479	12454979
chr1	12455031	12455531
chr1	12456995	12457495
chr1	12457562	12458062
chr1	12461192	12461692
chr1	12464530	12465030
chr1	12475323	12475823
chr1	12477999	12478499
chr1	12478877	12479377
chr1	12479739	12480239
chr1	12480560	12481060
chr1	12485396	12485896
chr1	12496564	12497064
chr1	12499799	12500299
chr1	12500573	12501073
chr1	12510253	12510753
chr1	12511101	12511601
chr1	12512063	12512563
chr1	12512621	12513121
chr1	12518803	12519303
chr1	12519409	12519909
chr1	12525271	12525771
chr1	12528277	12528777
chr1	12531696	12532196
chr1	12539899	12540399
chr1	12540507	12541007
chr1	12541786	12542286
chr1	12547140	12547640
chr1	12548096	12548596
chr1	12548975	12549475
chr1	12549481	12549981
chr1	12552064	12552564
chr1	12552893	12553393
chr1	12554881	12555381
chr1	12556363	12556863
chr1	12560590	12561090
chr1	12565151	12565651
chr1	12573683	12574183
chr1	12580142	12580642
chr1	12581107	12581607
chr1	12589409	12589909
chr1	12589961	12590461
chr1	12591269	12591769
chr1	12591770	12592270
chr1	12593686	12594186
chr1	12594439	12594939
chr1	12595002	12595502
chr1	12595804	12596304
chr1	12596496	12596996
chr1	12598976	12599476
chr1	12600281	12600781
chr1	12600858	12601358
chr1	12601911	12602411
chr1	12603748	12604248
chr1	12604331	12604831
chr1	12608468	12608968
chr1	12609540	12610040
chr1	12611858	12612358
chr1	12612393	12612893
chr1	12614666	12615166
chr1	12615643	12616143
chr1	12616498	12616998
chr1	12617043	12617543
chr1	12618137	12618637
chr1	12618813	12619313
chr1	12619320	12619820
chr1	12621686	12622186
chr1	12622429	12622929
chr1	12627317	12627817
chr1	12636511	12637011
chr1	12658918	12659418
chr1	13529531	13530031
chr1	13543818	13544318
chr1	13549717	13550217
chr1	13550612	13551112
chr1	13583512	13584012
chr1	13584088	13584588
chr1	13586315	13586815
chr1	13589260	13589760
chr1	13593807	13594307
chr1	13619910	13620410
chr1	13661491	13661991
chr1	13662359	13662859
chr1	13699459	13699959
chr1	13700032	13700532
chr1	13700617	13701117
chr1	13723703	13724203
chr1	13749134	13749634
chr1	13749662	13750162
chr1	13808625	13809125
chr1	13892820	13893320
chr1	13897106	13897606
chr1	13908161	13908661
chr1	13948726	13949226
chr1	13960307	13960807
chr1	14017494	14017994
chr1	14304598	14305098
chr1	14323616	14324116
chr1	14365128	14365628
chr1	14366236	14366736
chr1	14422032	14422532
chr1	14486758	14487258
chr1	14517367	14517867
chr1	14522377	14522877
chr1	14543126	14543626
chr1	14553596	14554096
chr1	14598176	14598676
chr1	14599226	14599726
chr1	14697624	14698124
chr1	14731846	14732346
chr1	14826030	14826530
chr1	14911122	14911622
chr1	14912947	14913447
chr1	14915295	14915795
chr1	14923220	14923720
chr1	14923774	14924274
chr1	14924343	14924843
chr1	14929397	14929897
chr1	14929903	14930403
chr1	14942697	14943197
chr1	14944433	14944933
chr1	14945180	14945680
chr1	14945713	14946213
chr1	14958322	14958822
chr1	14968449	14968949
chr1	14970170	14970670
chr1	14971602	14972102
chr1	14996163	14996663
chr1	15007874	15008374
chr1	15008643	15009143
chr1	15021442	15021942
chr1	15027439	15027939
chr1	15027981	15028481
chr1	15046415	15046915
chr1	15090134	15090634
chr1	15100262	15100762
chr1	15128445	15128945
chr1	15152313	15152813
chr1	15153902	15154402
chr1	15154572	15155072
chr1	15155762	15156262
chr1	15156362	15156862
chr1	15157024	15157524
chr1	15172536	15173036
chr1	15173070	15173570
chr1	15173866	15174366
chr1	15178837	15179337
chr1	15180243	15180743
chr1	15188602	15189102
chr1	15189805	15190305
chr1	15200655	15201155
chr1	15213912	15214412
chr1	15218489	15218989
chr1	15246955	15247455
chr1	15259979	15260479
chr1	15260501	15261001
chr1	15261423	15261923
chr1	15323470	15323970
chr1	15328596	15329096
chr1	15336735	15337235
chr1	15337597	15338097
chr1	15342011	15342511
chr1	15407060	15407560
chr1	15409694	15410194
chr1	15411284	15411784
chr1	15416144	15416644
chr1	15431090	15431590
chr1	15519441	15519941
chr1	15523027	15523527
chr1	15524089	15524589
chr1	15524800	15525300
chr1	15525327	15525827
chr1	15525889	15526389
chr1	15526543	15527043
chr1	15527434	15527934
chr1	15595035	15595535
chr1	15603382	15603882
chr1	15616558	15617058
chr1	15617133	15617633
chr1	15617829	15618329
chr1	15618375	15618875
chr1	15651103	15651603
chr1	15680615	15681115
chr1	15682163	15682663
chr1	15683967	15684467
chr1	15684798	15685298
chr1	15696967	15697467
chr1	15703553	15704053
chr1	15735841	15736341
chr1	15736409	15736909
chr1	15741288	15741788
chr1	15747293	15747793
chr1	15748928	15749428
chr1	15749517	15750017
chr1	15756384	15756884
chr1	15757488	15757988
chr1	15758845	15759345
chr1	15760382	15760882
chr1	15791212	15791712
chr1	15791938	15792438
chr1	15799405	15799905
chr1	15800456	15800956
chr1	15823935	15824435
chr1	15825687	15826187
chr1	15833026	15833526
chr1	15834136	15834636
chr1	15834695	15835195
chr1	15835694	15836194
chr1	15836552	15837052
chr1	15837131	15837631
chr1	15847425	15847925
chr1	15848019	15848519
chr1	15849278	15849778
chr1	15849809	15850309
chr1	15885613	15886113
chr1	15886263	15886763
chr1	15933966	15934466
chr1	15939370	15939870
chr1	15948994	15949494
chr1	15949540	15950040
chr1	15952193	15952693
chr1	15952725	15953225
chr1	15965275	15965775
chr1	15966024	15966524
chr1	15975346	15975846
chr1	15975854	15976354
chr1	15994544	15995044
chr1	16004154	16004654
chr1	16008972	16009472
chr1	16011596	16012096
chr1	16012440	16012940
chr1	16013161	16013661
chr1	16017101	16017601
chr1	16017947	16018447
chr1	16019296	16019796
chr1	16032770	16033270
chr1	16048653	16049153
chr1	16055987	16056487
chr1	16058304	16058804
chr1	16073413	16073913
chr1	16075079	16075579
chr1	16076597	16077097
chr1	16078902	16079402
chr1	16111988	16112488
chr1	16117448	16117948
chr1	16118361	16118861
chr1	16138813	16139313
chr1	16139779	16140279
chr1	16140867	16141367
chr1	16141464	16141964
chr1	16142368	16142868
chr1	16143618	16144118
chr1	16144723	16145223
chr1	16145534	16146034
chr1	16146255	16146755
chr1	16147261	16147761
chr1	16150687	16151187
chr1	16151276	16151776
chr1	16152016	16152516
chr1	16152672	16153172
chr1	16153275	16153775
chr1	16153802	16154302
chr1	16154362	16154862
chr1	16154904	16155404
chr1	16155835	16156335
chr1	16156673	16157173
chr1	16162466	16162966
chr1	16164163	16164663
chr1	16164772	16165272
chr1	16167742	16168242
chr1	16171784	16172284
chr1	16172333	16172833
chr1	16172877	16173377
chr1	16173434	16173934
chr1	16174098	16174598
chr1	16174873	16175373
chr1	16175813	16176313
chr1	16176513	16177013
chr1	16181111	16181611
chr1	16181883	16182383
chr1	16182725	16183225
chr1	16184496	16184996
chr1	16187663	16188163
chr1	16188923	16189423
chr1	16195577	16196077
chr1	16201709	16202209
chr1	16204561	16205061
chr1	16205221	16205721
chr1	16205729	16206229
chr1	16206373	16206873
chr1	16207594	16208094
chr1	16208621	16209121
chr1	16209598	16210098
chr1	16216195	16216695
chr1	16217327	16217827
chr1	16217922	16218422
chr1	16226813	16227313
chr1	16236967	16237467
chr1	16244297	16244797
chr1	16248716	16249216
chr1	16249747	16250247
chr1	16350746	16351246
chr1	16351396	16351896
chr1	16352249	16352749
chr1	16352921	16353421
chr1	16356048	16356548
chr1	16363325	16363825
chr1	16364807	16365307
chr1	16365892	16366392
chr1	16366853	16367353
chr1	16367471	16367971
chr1	16368087	16368587
chr1	16371622	16372122
chr1	16375431	16375931
chr1	16389027	16389527
chr1	16440389	16440889
chr1	16491434	16491934
chr1	16499086	16499586
chr1	16499878	16500378
chr1	16514039	16514539
chr1	16535128	16535628
chr1	16612340	16612840
chr1	16613346	16613846
chr1	16620913	16621413
chr1	16624249	16624749
chr1	16630598	16631098
chr1	16643589	16644089
chr1	16644465	16644965
chr1	16645553	16646053
chr1	16772529	16773029
chr1	16796596	16797096
chr1	16872069	16872569
chr1	16872588	16873088
chr1	16888814	16889314
chr1	16889385	16889885
chr1	16894981	16895481
chr1	16895502	16896002
chr1	16896004	16896504
chr1	16897014	16897514
chr1	16902012	16902512
chr1	16903884	16904384
chr1	16904693	16905193
chr1	16905438	16905938
chr1	16908694	16909194
chr1	16913755	16914255
chr1	16914471	16914971
chr1	16915730	16916230
chr1	16920929	16921429
chr1	16921570	16922070
chr1	16922172	16922672
chr1	16939498	16939998
chr1	16951612	16952112
chr1	16960669	16961169
chr1	16963400	16963900
chr1	16967541	16968041
chr1	16971810	16972310
chr1	16978550	16979050
chr1	16979832	16980332
chr1	16980446	16980946
chr1	16984509	16985009
chr1	16986024	16986524
chr1	16987163	16987663
chr1	17010524	17011024
chr1	17011764	17012264
chr1	17016332	17016832
chr1	17053983	17054483
chr1	17054501	17055001
chr1	17059576	17060076
chr1	17089366	17089866
chr1	17114200	17114700
chr1	17119246	17119746
chr1	17125702	17126202
chr1	17148870	17149370
chr1	17237011	17237511
chr1	17406098	17406598
chr1	17419806	17420306
chr1	17437707	17438207
chr1	17438436	17438936
chr1	17439615	17440115
chr1	17477568	17478068
chr1	17494213	17494713
chr1	17502247	17502747
chr1	17527273	17527773
chr1	17531711	17532211
chr1	17537953	17538453
chr1	17538532	17539032
chr1	17539436	17539936
chr1	17540194	17540694
chr1	17554913	17555413
chr1	17564358	17564858
chr1	17565197	17565697
chr1	17568976	17569476
chr1	17569543	17570043
chr1	17572666	17573166
chr1	17573601	17574101
chr1	17588027	17588527
chr1	17606758	17607258
chr1	17672915	17673415
chr1	17682382	17682882
chr1	17696587	17697087
chr1	17915752	17916252
chr1	18107077	18107577
chr1	18110219	18110719
chr1	18385463	18385963
chr1	18875147	18875647
chr1	18890713	18891213
chr1	18891874	18892374
chr1	18902606	18903106
chr1	18906872	18907372
chr1	18907432	18907932
chr1	18907942	18908442
chr1	18912992	18913492
chr1	18913893	18914393
chr1	18915257	18915757
chr1	18922235	18922735
chr1	18923763	18924263
chr1	18926226	18926726
chr1	18932813	18933313
chr1	18941180	18941680
chr1	18941767	18942267
chr1	18948728	18949228
chr1	18949605	18950105
chr1	18950551	18951051
chr1	18954213	18954713
chr1	18955799	18956299
chr1	18956584	18957084
chr1	18957215	18957715
chr1	18957854	18958354
chr1	18962486	18962986
chr1	18965559	18966059
chr1	18972944	18973444
chr1	18999303	18999803
chr1	19010946	19011446
chr1	19064016	19064516
chr1	19066857	19067357
chr1	19074811	19075311
chr1	19079731	19080231
chr1	19081422	19081922
chr1	19095868	19096368
chr1	19122594	19123094
chr1	19156646	19157146
chr1	19199748	19200248
chr1	19200379	19200879
chr1	19208685	19209185
chr1	19209524	19210024
chr1	19210070	19210570
chr1	19241172	19241672
chr1	19251312	19251812
chr1	19311498	19311998
chr1	19312008	19312508
chr1	19312526	19313026
chr1	19341258	19341758
chr1	19361839	19362339
chr1	19390309	19390809
chr1	19405644	19406144
chr1	19426335	19426835
chr1	19430018	19430518
chr1	19433015	19433515
chr1	19434991	19435491
chr1	19437841	19438341
chr1	19447261	19447761
chr1	19448745	19449245
chr1	19450707	19451207
chr1	19451243	19451743
chr1	19476650	19477150
chr1	19484751	19485251
chr1	19485383	19485883
chr1	19486136	19486636
chr1	19504928	19505428
chr1	19596686	19597186
chr1	19597472	19597972
chr1	19643955	19644455
chr1	19644697	19645197
chr1	19646346	19646846
chr1	19651080	19651580
chr1	19653700	19654200
chr1	19659732	19660232
chr1	19799817	19800317
chr1	19882057	19882557
chr1	19988239	19988739
chr1	20008364	20008864
chr1	20069918	20070418
chr1	20075496	20075996
chr1	20076741	20077241
chr1	20080529	20081029
chr1	20093841	20094341
chr1	20100845	20101345
chr1	20152270	20152770
chr1	20185824	20186324
chr1	20237212	20237712
chr1	20250580	20251080
chr1	20343670	20344170
chr1	20376841	20377341
chr1	20404560	20405060
chr1	20485343	20485843
chr1	20486087	20486587
chr1	20486786	20487286
chr1	20493653	20494153
chr1	20494229	20494729
chr1	20507937	20508437
chr1	20575146	20575646
chr1	20587576	20588076
chr1	20588733	20589233
chr1	20589640	20590140
chr1	20590327	20590827
chr1	20591275	20591775
chr1	20613784	20614284
chr1	20618513	20619013
chr1	20633186	20633686
chr1	20633762	20634262
chr1	20634677	20635177
chr1	20661286	20661786
chr1	20684050	20684550
chr1	20685024	20685524
chr1	20696361	20696861
chr1	20717269	20717769
chr1	20717821	20718321
chr1	20718397	20718897
chr1	20720512	20721012
chr1	20730848	20731348
chr1	20731986	20732486
chr1	20733013	20733513
chr1	20733522	20734022
chr1	20786562	20787062
chr1	20787095	20787595
chr1	20842389	20842889
chr1	21013153	21013653
chr1	21022228	21022728
chr1	21175357	21175857
chr1	21176038	21176538
chr1	21176725	21177225
chr1	21216790	21217290
chr1	21231910	21232410
chr1	21249158	21249658
chr1	21255148	21255648
chr1	21260824	21261324
chr1	21261737	21262237
chr1	21262807	21263307
chr1	21263395	21263895
chr1	21265931	21266431
chr1	21268165	21268665
chr1	21270142	21270642
chr1	21273701	21274201
chr1	21278212	21278712
chr1	21279227	21279727
chr1	21279912	21280412
chr1	21280547	21281047
chr1	21281217	21281717
chr1	21284025	21284525
chr1	21284857	21285357
chr1	21288694	21289194
chr1	21289518	21290018
chr1	21290201	21290701
chr1	21292336	21292836
chr1	21294510	21295010
chr1	21309907	21310407
chr1	21313438	21313938
chr1	21314174	21314674
chr1	21315808	21316308
chr1	21317242	21317742
chr1	21318052	21318552
chr1	21318586	21319086
chr1	21319462	21319962
chr1	21321837	21322337
chr1	21322762	21323262
chr1	21323399	21323899
chr1	21324465	21324965
chr1	21325101	21325601
chr1	21326872	21327372
chr1	21331907	21332407
chr1	21332510	21333010
chr1	21334038	21334538
chr1	21334653	21335153
chr1	21335267	21335767
chr1	21337365	21337865
chr1	21337950	21338450
chr1	21338791	21339291
chr1	21340439	21340939
chr1	21342312	21342812
chr1	21344051	21344551
chr1	21344572	21345072
chr1	21345311	21345811
chr1	21368403	21368903
chr1	21436613	21437113
chr1	21439840	21440340
chr1	21440430	21440930
chr1	21507883	21508383
chr1	21508418	21508918
chr1	21508975	21509475
chr1	21511279	21511779
chr1	21512004	21512504
chr1	21524902	21525402
chr1	21535476	21535976
chr1	21537801	21538301
chr1	21538402	21538902
chr1	21546016	21546516
chr1	21552677	21553177
chr1	21562689	21563189
chr1	21563299	21563799
chr1	21564479	21564979
chr1	21568326	21568826
chr1	21573029	21573529
chr1	21573657	21574157
chr1	21574318	21574818
chr1	21575247	21575747
chr1	21577086	21577586
chr1	21585077	21585577
chr1	21586869	21587369
chr1	21588694	21589194
chr1	21590074	21590574
chr1	21593072	21593572
chr1	21607773	21608273
chr1	21618971	21619471
chr1	21621902	21622402
chr1	21647854	21648354
chr1	21651711	21652211
chr1	21659038	21659538
chr1	21669525	21670025
chr1	21673104	21673604
chr1	21706379	21706879
chr1	21764424	21764924
chr1	21765039	21765539
chr1	21767970	21768470
chr1	21775397	21775897
chr1	21781795	21782295
chr1	21782346	21782846
chr1	21782949	21783449
chr1	21783476	21783976
chr1	21814189	21814689
chr1	21818640	21819140
chr1	21822372	21822872
chr1	21823133	21823633
chr1	21836384	21836884
chr1	21851738	21852238
chr1	21861889	21862389
chr1	21869759	21870259
chr1	21872687	21873187
chr1	21883749	21884249
chr1	21895485	21895985
chr1	21896412	21896912
chr1	21897224	21897724
chr1	21898366	21898866
chr1	21899898	21900398
chr1	21900449	21900949
chr1	21901119	21901619
chr1	21902001	21902501
chr1	21903593	21904093
chr1	21904454	21904954
chr1	21905029	21905529
chr1	21906078	21906578
chr1	21906773	21907273
chr1	21907283	21907783
chr1	21908499	21908999
chr1	21909774	21910274
chr1	21910849	21911349
chr1	21911392	21911892
chr1	21912839	21913339
chr1	21913635	21914135
chr1	21914696	21915196
chr1	21916730	21917230
chr1	21921675	21922175
chr1	21923297	21923797
chr1	21924559	21925059
chr1	21925160	21925660
chr1	21926697	21927197
chr1	21927254	21927754
chr1	21931483	21931983
chr1	21932016	21932516
chr1	21933759	21934259
chr1	21935174	21935674
chr1	21935758	21936258
chr1	21936677	21937177
chr1	21937226	21937726
chr1	21938169	21938669
chr1	21939531	21940031
chr1	21944560	21945060
chr1	21946931	21947431
chr1	21956684	21957184
chr1	21963850	21964350
chr1	21974691	21975191
chr1	22023886	22024386
chr1	22024671	22025171
chr1	22025230	22025730
chr1	22025886	22026386
chr1	22040048	22040548
chr1	22052380	22052880
chr1	22053057	22053557
chr1	22117439	22117939
chr1	22122341	22122841
chr1	22142131	22142631
chr1	22143117	22143617
chr1	22204793	22205293
chr1	22207866	22208366
chr1	22258029	22258529
chr1	22349330	22349830
chr1	22412561	22413061
chr1	22414206	22414706
chr1	22416533	22417033
chr1	22451544	22452044
chr1	22452118	22452618
chr1	22563395	22563895
chr1	22641961	22642461
chr1	22704370	22704870
chr1	22710036	22710536
chr1	22710788	22711288
chr1	22721220	22721720
chr1	22750187	22750687
chr1	22753356	22753856
chr1	22772033	22772533
chr1	22774122	22774622
chr1	22814693	22815193
chr1	22826525	22827025
chr1	22861996	22862496
chr1	22953085	22953585
chr1	22976425	22976925
chr1	23019158	23019658
chr1	23083852	23084352
chr1	23098692	23099192
chr1	23100144	23100644
chr1	23102160	23102660
chr1	23106547	23107047
chr1	23119263	23119763
chr1	23167342	23167842
chr1	23167902	23168402
chr1	23168638	23169138
chr1	23169294	23169794
chr1	23177606	23178106
chr1	23343609	23344109
chr1	23344167	23344667
chr1	23367635	23368135
chr1	23368207	23368707
chr1	23369434	23369934
chr1	23370100	23370600
chr1	23371245	23371745
chr1	23376741	23377241
chr1	23377293	23377793
chr1	23393170	23393670
chr1	23393815	23394315
chr1	23394598	23395098
chr1	23402916	23403416
chr1	23403855	23404355
chr1	23422307	23422807
chr1	23423221	23423721
chr1	23423906	23424406
chr1	23424524	23425024
chr1	23425035	23425535
chr1	23444044	23444544
chr1	23452109	23452609
chr1	23470299	23470799
chr1	23473750	23474250
chr1	23475388	23475888
chr1	23478909	23479409
chr1	23483625	23484125
chr1	23484139	23484639
chr1	23496995	23497495
chr1	23529966	23530466
chr1	23530467	23530967
chr1	23531169	23531669
chr1	23539754	23540254
chr1	23544602	23545102
chr1	23548130	23548630
chr1	23548741	23549241
chr1	23551306	23551806
chr1	23553612	23554112
chr1	23554738	23555238
chr1	23555795	23556295
chr1	23556609	23557109
chr1	23557946	23558446
chr1	23559335	23559835
chr1	23560185	23560685
chr1	23561389	23561889
chr1	23562284	23562784
chr1	23563505	23564005
chr1	23564938	23565438
chr1	23567197	23567697
chr1	23567907	23568407
chr1	23568779	23569279
chr1	23569450	23569950
chr1	23576962	23577462
chr1	23581087	23581587
chr1	23585603	23586103
chr1	23591005	23591505
chr1	23591562	23592062
chr1	23592354	23592854
chr1	23593500	23594000
chr1	23619439	23619939
chr1	23634926	23635426
chr1	23637335	23637835
chr1	23643888	23644388
chr1	23649778	23650278
chr1	23651112	23651612
chr1	23691495	23691995
chr1	23727198	23727698
chr1	23743159	23743659
chr1	23777629	23778129
chr1	23778144	23778644
chr1	23778694	23779194
chr1	23790246	23790746
chr1	23790885	23791385
chr1	23791410	23791910
chr1	23793333	23793833
chr1	23795568	23796068
chr1	23796871	23797371
chr1	23798461	23798961
chr1	23799360	23799860
chr1	23799979	23800479
chr1	23800634	23801134
chr1	23801305	23801805
chr1	23825196	23825696
chr1	23868118	23868618
chr1	23958860	23959360
chr1	23959441	23959941
chr1	23959985	23960485
chr1	23980185	23980685
chr1	24016530	24017030
chr1	24018679	24019179
chr1	24019832	24020332
chr1	24070745	24071245
chr1	24112493	24112993
chr1	24119770	24120270
chr1	24120339	24120839
chr1	24150411	24150911
chr1	24187104	24187604
chr1	24199230	24199730
chr1	24201878	24202378
chr1	24283772	24284272
chr1	24289870	24290370
chr1	24294270	24294770
chr1	24294775	24295275
chr1	24322083	24322583
chr1	24368133	24368633
chr1	24369238	24369738
chr1	24384183	24384683
chr1	24390047	24390547
chr1	24391226	24391726
chr1	24391750	24392250
chr1	24392254	24392754
chr1	24413539	24414039
chr1	24415411	24415911
chr1	24436055	24436555
chr1	24502055	24502555
chr1	24502609	24503109
chr1	24641867	24642367
chr1	24642383	24642883
chr1	24642997	24643497
chr1	24643885	24644385
chr1	24683589	24684089
chr1	24688515	24689015
chr1	24693658	24694158
chr1	24694295	24694795
chr1	24695900	24696400
chr1	24696686	24697186
chr1	24705248	24705748
chr1	24715023	24715523
chr1	24715568	24716068
chr1	24718163	24718663
chr1	24718787	24719287
chr1	24719572	24720072
chr1	24720087	24720587
chr1	24720746	24721246
chr1	24721251	24721751
chr1	24723656	24724156
chr1	24724676	24725176
chr1	24725590	24726090
chr1	24727426	24727926
chr1	24730502	24731002
chr1	24733958	24734458
chr1	24735048	24735548
chr1	24735923	24736423
chr1	24743646	24744146
chr1	24744211	24744711
chr1	24744958	24745458
chr1	24745690	24746190
chr1	24746477	24746977
chr1	24747503	24748003
chr1	24750082	24750582
chr1	24751252	24751752
chr1	24752157	24752657
chr1	24754145	24754645
chr1	24765360	24765860
chr1	24765912	24766412
chr1	24768822	24769322
chr1	24770074	24770574
chr1	24770670	24771170
chr1	24771688	24772188
chr1	24772335	24772835
chr1	24773502	24774002
chr1	24776033	24776533
chr1	24777074	24777574
chr1	24779775	24780275
chr1	24781381	24781881
chr1	24786165	24786665
chr1	24786863	24787363
chr1	24793711	24794211
chr1	24799268	24799768
chr1	24803242	24803742
chr1	24805502	24806002
chr1	24806368	24806868
chr1	24821736	24822236
chr1	24822357	24822857
chr1	24830624	24831124
chr1	24847896	24848396
chr1	24848462	24848962
chr1	24898070	24898570
chr1	24910579	24911079
chr1	24926591	24927091
chr1	24929492	24929992
chr1	24930116	24930616
chr1	24932167	24932667
chr1	25022256	25022756
chr1	25022869	25023369
chr1	25232291	25232791
chr1	25233023	25233523
chr1	25239524	25240024
chr1	25246258	25246758
chr1	25247288	25247788
chr1	25267697	25268197
chr1	25329444	25329944
chr1	25338085	25338585
chr1	25338621	25339121
chr1	25361140	25361640
chr1	25429993	25430493
chr1	25430560	25431060
chr1	25431125	25431625
chr1	25431658	25432158
chr1	25435464	25435964
chr1	25543292	25543792
chr1	25543901	25544401
chr1	25544953	25545453
chr1	25547725	25548225
chr1	25548984	25549484
chr1	25549515	25550015
chr1	25553013	25553513
chr1	25557347	25557847
chr1	25566988	25567488
chr1	25567921	25568421
chr1	25568817	25569317
chr1	25569936	25570436
chr1	25570640	25571140
chr1	25572713	25573213
chr1	25581264	25581764
chr1	25590387	25590887
chr1	25608541	25609041
chr1	25614731	25615231
chr1	25615774	25616274
chr1	25616497	25616997
chr1	25617459	25617959
chr1	25618020	25618520
chr1	25619004	25619504
chr1	25631607	25632107
chr1	25641731	25642231
chr1	25649824	25650324
chr1	25667684	25668184
chr1	25676656	25677156
chr1	25681999	25682499
chr1	25683519	25684019
chr1	25684235	25684735
chr1	25685144	25685644
chr1	25688376	25688876
chr1	25694489	25694989
chr1	25695049	25695549
chr1	25695805	25696305
chr1	25699476	25699976
chr1	25704182	25704682
chr1	25707871	25708371
chr1	25711670	25712170
chr1	25727696	25728196
chr1	25736629	25737129
chr1	25743505	25744005
chr1	25744277	25744777
chr1	25775625	25776125
chr1	25785259	25785759
chr1	25795951	25796451
chr1	25796504	25797004
chr1	25799937	25800437
chr1	25800538	25801038
[truncated: 84,679 more rows]

## Sheet: Macrophage
chr1	817085	817585
chr1	827302	827802
chr1	869871	870371
chr1	901934	902434
chr1	904513	905013
chr1	920941	921441
chr1	925315	925815
chr1	959057	959557
chr1	966178	966678
chr1	966754	967254
chr1	999911	1000411
chr1	1000635	1001135
chr1	1001770	1002270
chr1	1013176	1013676
chr1	1014433	1014933
chr1	1019277	1019777
chr1	1019854	1020354
chr1	1020561	1021061
chr1	1032889	1033389
chr1	1040924	1041424
chr1	1059413	1059913
chr1	1079351	1079851
chr1	1080026	1080526
chr1	1115929	1116429
chr1	1122374	1122874
chr1	1157318	1157818
chr1	1158108	1158608
chr1	1189022	1189522
chr1	1201291	1201791
chr1	1231807	1232307
chr1	1273658	1274158
chr1	1305458	1305958
chr1	1307108	1307608
chr1	1307693	1308193
chr1	1308229	1308729
chr1	1324501	1325001
chr1	1348600	1349100
chr1	1349180	1349680
chr1	1349710	1350210
chr1	1371993	1372493
chr1	1375062	1375562
chr1	1399206	1399706
chr1	1407080	1407580
chr1	1435405	1435905
chr1	1440806	1441306
chr1	1471443	1471943
chr1	1504858	1505358
chr1	1511757	1512257
chr1	1568624	1569124
chr1	1573984	1574484
chr1	1574688	1575188
chr1	1599780	1600280
chr1	1607049	1607549
chr1	1613670	1614170
chr1	1614639	1615139
chr1	1615179	1615679
chr1	1616293	1616793
chr1	1658905	1659405
chr1	1692562	1693062
chr1	1693112	1693612
chr1	1724187	1724687
chr1	1746144	1746644
chr1	1758620	1759120
chr1	1764127	1764627
chr1	1777776	1778276
chr1	1778685	1779185
chr1	1779967	1780467
chr1	1780569	1781069
chr1	1782596	1783096
chr1	1858592	1859092
chr1	1890050	1890550
chr1	1890878	1891378
chr1	1906157	1906657
chr1	1908216	1908716
chr1	1908990	1909490
chr1	1917883	1918383
chr1	1918390	1918890
chr1	1919256	1919756
chr1	1919786	1920286
chr1	1996139	1996639
chr1	2044710	2045210
chr1	2106540	2107040
chr1	2112399	2112899
chr1	2115989	2116489
chr1	2127308	2127808
chr1	2132123	2132623
chr1	2133356	2133856
chr1	2142606	2143106
chr1	2151199	2151699
chr1	2189467	2189967
chr1	2190335	2190835
chr1	2194809	2195309
chr1	2199241	2199741
chr1	2204292	2204792
chr1	2205045	2205545
chr1	2205727	2206227
chr1	2206629	2207129
chr1	2212638	2213138
chr1	2213805	2214305
chr1	2214333	2214833
chr1	2214979	2215479
chr1	2226961	2227461
chr1	2227501	2228001
chr1	2228530	2229030
chr1	2229086	2229586
chr1	2229668	2230168
chr1	2231075	2231575
chr1	2231803	2232303
chr1	2232563	2233063
chr1	2234369	2234869
chr1	2240129	2240629
chr1	2246025	2246525
chr1	2255469	2255969
chr1	2255970	2256470
chr1	2259919	2260419
chr1	2267075	2267575
chr1	2289480	2289980
chr1	2290546	2291046
chr1	2291150	2291650
chr1	2298514	2299014
chr1	2299115	2299615
chr1	2299686	2300186
chr1	2300263	2300763
chr1	2300962	2301462
chr1	2303824	2304324
chr1	2305718	2306218
chr1	2311432	2311932
chr1	2313387	2313887
chr1	2314237	2314737
chr1	2314990	2315490
chr1	2372675	2373175
chr1	2381676	2382176
chr1	2382233	2382733
chr1	2391373	2391873
chr1	2411386	2411886
chr1	2412441	2412941
chr1	2414347	2414847
chr1	2526028	2526528
chr1	2529106	2529606
chr1	2533457	2533957
chr1	2543479	2543979
chr1	2544814	2545314
chr1	2545892	2546392
chr1	2546788	2547288
chr1	2547413	2547913
chr1	2547943	2548443
chr1	2548513	2549013
chr1	2554809	2555309
chr1	2555647	2556147
chr1	2556156	2556656
chr1	2578189	2578689
chr1	2581403	2581903
chr1	2585309	2585809
chr1	2586192	2586692
chr1	2587076	2587576
chr1	2643014	2643514
chr1	2653138	2653638
chr1	2881982	2882482
chr1	3105312	3105812
chr1	3170094	3170594
chr1	3171001	3171501
chr1	3173616	3174116
chr1	3174829	3175329
chr1	3313106	3313606
chr1	3454557	3455057
chr1	3491161	3491661
chr1	3597416	3597916
chr1	3618681	3619181
chr1	3624055	3624555
chr1	3624694	3625194
chr1	3649864	3650364
chr1	3668782	3669282
chr1	3747127	3747627
chr1	3771123	3771623
chr1	3772405	3772905
chr1	3775354	3775854
chr1	3793357	3793857
chr1	3795448	3795948
chr1	3796304	3796804
chr1	3843023	3843523
chr1	3856782	3857282
chr1	3857501	3858001
chr1	3890842	3891342
chr1	3899845	3900345
chr1	3900552	3901052
chr1	3901167	3901667
chr1	4638187	4638687
chr1	4836546	4837046
chr1	4837321	4837821
chr1	4851663	4852163
chr1	5975069	5975569
chr1	5991757	5992257
chr1	5992259	5992759
chr1	5993189	5993689
chr1	5993841	5994341
chr1	5994621	5995121
chr1	6016423	6016923
chr1	6025149	6025649
chr1	6025972	6026472
chr1	6027072	6027572
chr1	6028059	6028559
chr1	6056485	6056985
chr1	6127548	6128048
chr1	6199430	6199930
chr1	6205156	6205656
chr1	6209168	6209668
chr1	6235831	6236331
chr1	6244946	6245446
chr1	6252051	6252551
chr1	6259869	6260369
chr1	6392923	6393423
chr1	6393553	6394053
chr1	6404561	6405061
chr1	6440221	6440721
chr1	6475437	6475937
chr1	6486373	6486873
chr1	6489827	6490327
chr1	6490344	6490844
chr1	6497108	6497608
chr1	6497749	6498249
chr1	6498400	6498900
chr1	6501850	6502350
chr1	6502357	6502857
chr1	6506940	6507440
chr1	6509196	6509696
chr1	6509971	6510471
chr1	6554323	6554823
chr1	6579666	6580166
chr1	6580242	6580742
chr1	6581081	6581581
chr1	6581853	6582353
chr1	6591194	6591694
chr1	6599497	6599997
chr1	6601071	6601571
chr1	6601601	6602101
chr1	6602721	6603221
chr1	6603749	6604249
chr1	6613314	6613814
chr1	6614500	6615000
chr1	6624288	6624788
chr1	6624873	6625373
chr1	6625601	6626101
chr1	6701631	6702131
chr1	6743751	6744251
chr1	6783734	6784234
chr1	6784821	6785321
chr1	6785645	6786145
chr1	7648809	7649309
chr1	7667465	7667965
chr1	7680179	7680679
chr1	7703445	7703945
chr1	7704354	7704854
chr1	7705302	7705802
chr1	7728184	7728684
chr1	7728740	7729240
chr1	7753620	7754120
chr1	7770462	7770962
chr1	7771030	7771530
chr1	7771543	7772043
chr1	7783351	7783851
chr1	7783924	7784424
chr1	7786780	7787280
chr1	7831337	7831837
chr1	7902689	7903189
chr1	7941349	7941849
chr1	7942329	7942829
chr1	7953988	7954488
chr1	7961262	7961762
chr1	8026164	8026664
chr1	8046980	8047480
chr1	8096671	8097171
chr1	8097454	8097954
chr1	8104518	8105018
chr1	8106709	8107209
chr1	8116650	8117150
chr1	8120884	8121384
chr1	8127270	8127770
chr1	8137906	8138406
chr1	8141663	8142163
chr1	8154583	8155083
chr1	8169632	8170132
chr1	8170428	8170928
chr1	8171443	8171943
chr1	8182762	8183262
chr1	8199761	8200261
chr1	8204280	8204780
chr1	8211022	8211522
chr1	8211785	8212285
chr1	8214468	8214968
chr1	8217045	8217545
chr1	8218676	8219176
chr1	8225012	8225512
chr1	8282053	8282553
chr1	8307529	8308029
chr1	8314259	8314759
chr1	8317838	8318338
chr1	8395530	8396030
chr1	8397467	8397967
chr1	8422863	8423363
chr1	8423570	8424070
chr1	8426773	8427273
chr1	8427462	8427962
chr1	8428005	8428505
chr1	8438779	8439279
chr1	8462787	8463287
chr1	8476223	8476723
chr1	8525705	8526205
chr1	8629712	8630212
chr1	8664008	8664508
chr1	8701100	8701600
chr1	8703075	8703575
chr1	8712654	8713154
chr1	8816270	8816770
chr1	8816964	8817464
chr1	8817468	8817968
chr1	8818222	8818722
chr1	8822642	8823142
chr1	8848788	8849288
chr1	8873550	8874050
chr1	8876457	8876957
chr1	8877784	8878284
chr1	8878542	8879042
chr1	8879073	8879573
chr1	8879958	8880458
chr1	8880526	8881026
chr1	8889885	8890385
chr1	9005057	9005557
chr1	9010748	9011248
chr1	9011405	9011905
chr1	9067146	9067646
chr1	9069536	9070036
chr1	9070099	9070599
chr1	9073062	9073562
chr1	9074735	9075235
chr1	9080738	9081238
chr1	9110685	9111185
chr1	9128980	9129480
chr1	9131316	9131816
chr1	9142160	9142660
chr1	9143273	9143773
chr1	9162653	9163153
chr1	9163258	9163758
chr1	9163834	9164334
chr1	9174175	9174675
chr1	9179422	9179922
chr1	9180017	9180517
chr1	9181230	9181730
chr1	9182149	9182649
chr1	9182894	9183394
chr1	9196316	9196816
chr1	9233250	9233750
chr1	9234079	9234579
chr1	9234720	9235220
chr1	9238517	9239017
chr1	9239566	9240066
chr1	9242433	9242933
chr1	9290092	9290592
chr1	9292594	9293094
chr1	9362464	9362964
chr1	9428725	9429225
chr1	9532743	9533243
chr1	9539076	9539576
chr1	9539596	9540096
chr1	9588410	9588910
chr1	9591219	9591719
chr1	9593393	9593893
chr1	9626966	9627466
chr1	9628616	9629116
chr1	9629703	9630203
chr1	9643865	9644365
chr1	9644584	9645084
chr1	9651473	9651973
chr1	9653240	9653740
chr1	9654368	9654868
chr1	9687319	9687819
chr1	9689276	9689776
chr1	9717487	9717987
chr1	9719041	9719541
chr1	9721686	9722186
chr1	9728403	9728903
chr1	9730489	9730989
chr1	9731152	9731652
chr1	9733024	9733524
chr1	9768955	9769455
chr1	9787216	9787716
chr1	9823805	9824305
chr1	9824332	9824832
chr1	9848375	9848875
chr1	9859994	9860494
chr1	9893040	9893540
chr1	9900293	9900793
chr1	9909540	9910040
chr1	9910368	9910868
chr1	9943189	9943689
chr1	9950261	9950761
chr1	9950787	9951287
chr1	9996894	9997394
chr1	10032557	10033057
chr1	10055645	10056145
chr1	10066921	10067421
chr1	10074286	10074786
chr1	10148061	10148561
chr1	10208494	10208994
chr1	10210112	10210612
chr1	10211315	10211815
chr1	10251557	10252057
chr1	10253663	10254163
chr1	10377354	10377854
chr1	10378246	10378746
chr1	10388070	10388570
chr1	10398645	10399145
chr1	10399616	10400116
chr1	10400341	10400841
chr1	10415308	10415808
chr1	10430473	10430973
chr1	10472362	10472862
chr1	10474658	10475158
chr1	10484492	10484992
chr1	10494551	10495051
chr1	10515526	10516026
chr1	10694407	10694907
chr1	10960955	10961455
chr1	10964951	10965451
chr1	10965600	10966100
chr1	10966773	10967273
chr1	10969261	10969761
chr1	10979334	10979834
chr1	10980006	10980506
chr1	10980864	10981364
chr1	11012114	11012614
chr1	11012833	11013333
chr1	11059959	11060459
chr1	11099586	11100086
chr1	11262456	11262956
chr1	11272351	11272851
chr1	11273166	11273666
chr1	11478626	11479126
chr1	11647961	11648461
chr1	11649460	11649960
chr1	11650296	11650796
chr1	11654602	11655102
chr1	11663950	11664450
chr1	11670514	11671014
chr1	11680930	11681430
chr1	11719176	11719676
chr1	11719701	11720201
chr1	11725515	11726015
chr1	11730268	11730768
chr1	11731140	11731640
chr1	11731894	11732394
chr1	11734909	11735409
chr1	11735771	11736271
chr1	11736627	11737127
chr1	11737249	11737749
chr1	11737900	11738400
chr1	11738805	11739305
chr1	11749109	11749609
chr1	11784894	11785394
chr1	11785571	11786071
chr1	11787023	11787523
chr1	11790097	11790597
chr1	11790802	11791302
chr1	11802528	11803028
chr1	11803330	11803830
chr1	11804402	11804902
chr1	11805188	11805688
chr1	11805877	11806377
chr1	11806453	11806953
chr1	11814740	11815240
chr1	11838264	11838764
chr1	11893871	11894371
chr1	11907600	11908100
chr1	11908723	11909223
chr1	11909656	11910156
chr1	11910977	11911477
chr1	11925773	11926273
chr1	11926285	11926785
chr1	11929787	11930287
chr1	11934346	11934846
chr1	11960769	11961269
chr1	11961390	11961890
chr1	11978173	11978673
chr1	11980041	11980541
chr1	11985766	11986266
chr1	12019178	12019678
chr1	12019894	12020394
chr1	12124771	12125271
chr1	12125685	12126185
chr1	12132043	12132543
chr1	12132941	12133441
chr1	12137907	12138407
chr1	12142663	12143163
chr1	12143591	12144091
chr1	12144164	12144664
chr1	12147116	12147616
chr1	12148553	12149053
chr1	12150409	12150909
chr1	12150969	12151469
chr1	12152011	12152511
chr1	12153244	12153744
chr1	12157863	12158363
chr1	12160684	12161184
chr1	12161720	12162220
chr1	12166714	12167214
chr1	12167294	12167794
chr1	12168455	12168955
chr1	12170097	12170597
chr1	12171885	12172385
chr1	12173605	12174105
chr1	12174949	12175449
chr1	12179041	12179541
chr1	12180273	12180773
chr1	12180901	12181401
chr1	12182086	12182586
chr1	12184254	12184754
chr1	12185765	12186265
chr1	12188102	12188602
chr1	12191650	12192150
chr1	12194623	12195123
chr1	12195312	12195812
chr1	12195956	12196456
chr1	12196601	12197101
chr1	12197557	12198057
chr1	12203774	12204274
chr1	12206474	12206974
chr1	12207293	12207793
chr1	12207994	12208494
chr1	12208774	12209274
chr1	12229759	12230259
chr1	12230729	12231229
chr1	12315274	12315774
chr1	12344068	12344568
chr1	12344579	12345079
chr1	12345344	12345844
chr1	12376795	12377295
chr1	12380846	12381346
chr1	12381424	12381924
chr1	12448611	12449111
chr1	12449136	12449636
chr1	12450334	12450834
chr1	12475075	12475575
chr1	12480720	12481220
chr1	12510283	12510783
chr1	12511682	12512182
chr1	12525266	12525766
chr1	12595865	12596365
chr1	12597728	12598228
chr1	12601925	12602425
chr1	12604318	12604818
chr1	12614977	12615477
chr1	12615492	12615992
chr1	12616004	12616504
chr1	12616561	12617061
chr1	12617575	12618075
chr1	12618155	12618655
chr1	12618950	12619450
chr1	12619759	12620259
chr1	13593684	13594184
chr1	13623144	13623644
chr1	13623725	13624225
chr1	13700150	13700650
chr1	13748581	13749081
chr1	13749094	13749594
chr1	13749596	13750096
chr1	14017687	14018187
chr1	14923875	14924375
chr1	15112175	15112675
chr1	15141873	15142373
chr1	15142644	15143144
chr1	15152265	15152765
chr1	15153401	15153901
chr1	15154042	15154542
chr1	15154645	15155145
chr1	15158756	15159256
chr1	15168398	15168898
chr1	15171483	15171983
chr1	15179062	15179562
chr1	15180152	15180652
chr1	15189952	15190452
chr1	15212337	15212837
chr1	15213378	15213878
chr1	15224002	15224502
chr1	15231533	15232033
chr1	15245924	15246424
chr1	15246925	15247425
chr1	15258086	15258586
chr1	15258692	15259192
chr1	15260203	15260703
chr1	15261105	15261605
chr1	15272454	15272954
chr1	15275903	15276403
chr1	15323454	15323954
chr1	15328761	15329261
chr1	15345944	15346444
chr1	15409616	15410116
chr1	15410164	15410664
chr1	15410841	15411341
chr1	15411589	15412089
chr1	15415889	15416389
chr1	15417469	15417969
chr1	15429617	15430117
chr1	15430229	15430729
chr1	15431061	15431561
chr1	15434637	15435137
chr1	15523490	15523990
chr1	15524188	15524688
chr1	15524819	15525319
chr1	15526534	15527034
chr1	15584245	15584745
chr1	15584914	15585414
chr1	15603375	15603875
chr1	15617085	15617585
chr1	15617698	15618198
chr1	15618245	15618745
chr1	15626169	15626669
chr1	15675949	15676449
chr1	15680745	15681245
chr1	15682265	15682765
chr1	15684066	15684566
chr1	15696753	15697253
chr1	15702778	15703278
chr1	15703538	15704038
chr1	15732445	15732945
chr1	15735619	15736119
chr1	15737692	15738192
chr1	15780691	15781191
chr1	15788496	15788996
chr1	15815437	15815937
chr1	15825671	15826171
chr1	15829849	15830349
chr1	15834172	15834672
chr1	15834707	15835207
chr1	15835696	15836196
chr1	15836874	15837374
chr1	15837427	15837927
chr1	15847426	15847926
chr1	15848009	15848509
chr1	15848529	15849029
chr1	15849242	15849742
chr1	15885674	15886174
chr1	15886189	15886689
chr1	15949513	15950013
chr1	15952288	15952788
chr1	15966423	15966923
chr1	15975316	15975816
chr1	15975850	15976350
chr1	15994477	15994977
chr1	16013127	16013627
chr1	16073417	16073917
chr1	16078812	16079312
chr1	16154561	16155061
chr1	16155893	16156393
chr1	16156795	16157295
chr1	16172991	16173491
chr1	16175828	16176328
chr1	16206372	16206872
chr1	16207024	16207524
chr1	16208079	16208579
chr1	16216134	16216634
chr1	16217254	16217754
chr1	16218313	16218813
chr1	16237008	16237508
chr1	16248630	16249130
chr1	16293400	16293900
chr1	16294043	16294543
chr1	16318525	16319025
chr1	16351782	16352282
chr1	16352295	16352795
chr1	16352874	16353374
chr1	16363296	16363796
chr1	16367257	16367757
chr1	16371601	16372101
chr1	16392625	16393125
chr1	16440370	16440870
chr1	16442201	16442701
chr1	16443984	16444484
chr1	16499042	16499542
chr1	16501385	16501885
chr1	16514302	16514802
chr1	16601087	16601587
chr1	16613095	16613595
chr1	16620968	16621468
chr1	16623536	16624036
chr1	16628705	16629205
chr1	16643842	16644342
chr1	16644491	16644991
chr1	16716846	16717346
chr1	16888847	16889347
chr1	16889393	16889893
chr1	16894936	16895436
chr1	16895529	16896029
chr1	16896057	16896557
chr1	16897123	16897623
chr1	16902882	16903382
chr1	16903975	16904475
chr1	16904640	16905140
chr1	16905594	16906094
chr1	16912757	16913257
chr1	16913756	16914256
chr1	16921954	16922454
chr1	16951577	16952077
chr1	17011729	17012229
chr1	17022126	17022626
chr1	17045096	17045596
chr1	17053435	17053935
chr1	17053991	17054491
chr1	17059590	17060090
chr1	17066636	17067136
chr1	17118768	17119268
chr1	17119289	17119789
chr1	17125702	17126202
chr1	17126216	17126716
chr1	17126815	17127315
chr1	17128279	17128779
chr1	17141821	17142321
chr1	17181665	17182165
chr1	17207000	17207500
chr1	17207956	17208456
chr1	17233703	17234203
chr1	17236981	17237481
chr1	17281906	17282406
chr1	17365174	17365674
chr1	17431577	17432077
chr1	17437884	17438384
chr1	17438843	17439343
chr1	17439584	17440084
chr1	17465142	17465642
chr1	17509205	17509705
chr1	17540267	17540767
chr1	17545069	17545569
chr1	17561474	17561974
chr1	17565363	17565863
chr1	17569330	17569830
chr1	17586174	17586674
chr1	17614414	17614914
chr1	17615131	17615631
chr1	17618121	17618621
chr1	17629386	17629886
chr1	17629907	17630407
chr1	17630901	17631401
chr1	17633705	17634205
chr1	17635783	17636283
chr1	17658556	17659056
chr1	17674716	17675216
chr1	18000623	18001123
chr1	18005276	18005776
chr1	18041106	18041606
chr1	18042835	18043335
chr1	18107042	18107542
chr1	18107981	18108481
chr1	18108750	18109250
chr1	18109301	18109801
chr1	18110116	18110616
chr1	18110877	18111377
chr1	18118044	18118544
chr1	18118547	18119047
chr1	18119242	18119742
chr1	18159918	18160418
chr1	18160565	18161065
chr1	18165675	18166175
chr1	18171090	18171590
chr1	18178096	18178596
chr1	18182711	18183211
chr1	18200896	18201396
chr1	18650214	18650714
chr1	18890798	18891298
chr1	18902603	18903103
chr1	18906928	18907428
chr1	18907889	18908389
chr1	18913024	18913524
chr1	18922247	18922747
chr1	18924138	18924638
chr1	18926509	18927009
chr1	18951448	18951948
chr1	18955722	18956222
chr1	18956509	18957009
chr1	19081437	19081937
chr1	19210046	19210546
chr1	19241173	19241673
chr1	19251287	19251787
chr1	19288246	19288746
chr1	19288879	19289379
chr1	19311125	19311625
chr1	19311948	19312448
chr1	19312471	19312971
chr1	19344370	19344870
chr1	19370236	19370736
chr1	19391202	19391702
chr1	19435033	19435533
chr1	19448771	19449271
chr1	19451087	19451587
chr1	19453765	19454265
chr1	19454708	19455208
chr1	19469325	19469825
chr1	19476014	19476514
chr1	19476627	19477127
chr1	19477188	19477688
chr1	19477806	19478306
chr1	19485316	19485816
chr1	19485955	19486455
chr1	19505602	19506102
chr1	19508793	19509293
chr1	19511012	19511512
chr1	19596673	19597173
chr1	19643942	19644442
chr1	19659730	19660230
chr1	19799705	19800205
chr1	19800231	19800731
chr1	19882138	19882638
chr1	19882651	19883151
chr1	20060079	20060579
chr1	20122481	20122981
chr1	20125579	20126079
chr1	20126107	20126607
chr1	20152245	20152745
chr1	20153859	20154359
chr1	20164573	20165073
chr1	20165178	20165678
chr1	20171226	20171726
chr1	20171972	20172472
chr1	20174983	20175483
chr1	20178929	20179429
chr1	20191443	20191943
chr1	20195109	20195609
chr1	20212841	20213341
chr1	20486620	20487120
chr1	20493686	20494186
chr1	20507932	20508432
chr1	20633173	20633673
chr1	20633724	20634224
chr1	20661326	20661826
chr1	20685044	20685544
chr1	20696351	20696851
chr1	20714965	20715465
chr1	20717908	20718408
chr1	20732078	20732578
chr1	20732992	20733492
chr1	20786533	20787033
chr1	20787059	20787559
chr1	20851766	20852266
chr1	20964605	20965105
chr1	21077082	21077582
chr1	21090980	21091480
chr1	21100613	21101113
chr1	21175528	21176028
chr1	21176737	21177237
chr1	21182140	21182640
chr1	21184182	21184682
chr1	21195051	21195551
chr1	21255128	21255628
chr1	21261759	21262259
chr1	21290009	21290509
chr1	21317195	21317695
chr1	21325095	21325595
chr1	21334219	21334719
chr1	21337954	21338454
chr1	21345362	21345862
chr1	21368406	21368906
chr1	21439848	21440348
chr1	21673297	21673797
chr1	21767907	21768407
chr1	21782360	21782860
chr1	21783002	21783502
chr1	21937303	21937803
chr1	21939797	21940297
chr1	21963924	21964424
chr1	22018976	22019476
chr1	22024488	22024988
chr1	22025159	22025659
chr1	22025684	22026184
chr1	22031572	22032072
chr1	22039637	22040137
chr1	22052333	22052833
chr1	22053058	22053558
chr1	22420389	22420889
chr1	22451587	22452087
chr1	22452090	22452590
chr1	22492266	22492766
chr1	22539093	22539593
chr1	22635627	22636127
chr1	22636360	22636860
chr1	22639236	22639736
chr1	22641927	22642427
chr1	22642623	22643123
chr1	22643320	22643820
chr1	22645587	22646087
chr1	22646474	22646974
chr1	22651872	22652372
chr1	22652393	22652893
chr1	22652912	22653412
chr1	22662346	22662846
chr1	22710359	22710859
chr1	22716897	22717397
chr1	22735202	22735702
chr1	22745993	22746493
chr1	22750196	22750696
chr1	22850635	22851135
chr1	22851486	22851986
chr1	23019194	23019694
chr1	23102119	23102619
chr1	23114154	23114654
chr1	23168011	23168511
chr1	23168650	23169150
chr1	23169621	23170121
chr1	23177573	23178073
chr1	23180488	23180988
chr1	23343656	23344156
chr1	23344183	23344683
chr1	23368184	23368684
chr1	23368952	23369452
chr1	23377317	23377817
chr1	23378100	23378600
chr1	23402194	23402694
chr1	23443998	23444498
chr1	23483937	23484437
chr1	23497058	23497558
chr1	23528147	23528647
chr1	23531069	23531569
chr1	23533162	23533662
chr1	23539597	23540097
chr1	23544641	23545141
chr1	23554787	23555287
chr1	23557933	23558433
chr1	23558620	23559120
chr1	23559363	23559863
chr1	23561260	23561760
chr1	23562306	23562806
chr1	23567190	23567690
chr1	23568304	23568804
chr1	23585482	23585982
chr1	23594553	23595053
chr1	23634942	23635442
chr1	23637333	23637833
chr1	23657624	23658124
chr1	23691531	23692031
chr1	23727225	23727725
chr1	23743044	23743544
chr1	23743602	23744102
chr1	23744598	23745098
chr1	23778183	23778683
chr1	23790877	23791377
chr1	23799520	23800020
chr1	23800618	23801118
chr1	23804408	23804908
chr1	23809650	23810150
chr1	23810158	23810658
chr1	23810759	23811259
chr1	23825186	23825686
chr1	23838538	23839038
chr1	23865306	23865806
chr1	23868110	23868610
chr1	23869029	23869529
chr1	23869568	23870068
chr1	23894931	23895431
chr1	23896974	23897474
chr1	23908697	23909197
chr1	23909374	23909874
chr1	23916060	23916560
chr1	23916710	23917210
chr1	23930973	23931473
chr1	23955156	23955656
chr1	23958908	23959408
chr1	23959459	23959959
chr1	23980127	23980627
chr1	24018634	24019134
chr1	24150364	24150864
chr1	24190066	24190566
chr1	24197946	24198446
chr1	24199234	24199734
chr1	24321685	24322185
chr1	24322382	24322882
chr1	24384128	24384628
chr1	24391242	24391742
chr1	24391747	24392247
chr1	24392263	24392763
chr1	24413527	24414027
chr1	24415478	24415978
chr1	24502027	24502527
chr1	24502577	24503077
chr1	24559256	24559756
chr1	24567936	24568436
chr1	24642462	24642962
chr1	24642963	24643463
chr1	24688493	24688993
chr1	24705311	24705811
chr1	24708860	24709360
chr1	24709732	24710232
chr1	24718234	24718734
chr1	24727456	24727956
chr1	24733284	24733784
chr1	24742380	24742880
chr1	24744917	24745417
chr1	24745484	24745984
chr1	24746053	24746553
chr1	24762282	24762782
chr1	24765167	24765667
chr1	24770142	24770642
chr1	24834854	24835354
chr1	24847905	24848405
chr1	24848581	24849081
chr1	24872554	24873054
chr1	24930052	24930552
chr1	24932199	24932699
chr1	24956970	24957470
chr1	24986390	24986890
chr1	24990969	24991469
chr1	24991765	24992265
chr1	25022349	25022849
chr1	25023096	25023596
chr1	25033849	25034349
chr1	25034773	25035273
chr1	25080458	25080958
chr1	25232266	25232766
chr1	25233006	25233506
chr1	25239324	25239824
chr1	25239872	25240372
chr1	25247300	25247800
chr1	25250225	25250725
chr1	25267790	25268290
chr1	25337582	25338082
chr1	25338093	25338593
chr1	25338640	25339140
chr1	25393994	25394494
chr1	25429993	25430493
chr1	25430577	25431077
chr1	25543346	25543846
chr1	25543902	25544402
chr1	25549437	25549937
chr1	25556685	25557185
chr1	25557426	25557926
chr1	25566774	25567274
chr1	25571672	25572172
chr1	25608499	25608999
chr1	25616385	25616885
chr1	25616960	25617460
chr1	25617649	25618149
chr1	25618408	25618908
chr1	25694002	25694502
chr1	25694970	25695470
chr1	25702932	25703432
chr1	25704207	25704707
chr1	25705956	25706456
chr1	25711410	25711910
chr1	25799921	25800421
chr1	25809301	25809801
chr1	25819652	25820152
chr1	25820592	25821092
chr1	25859215	25859715
chr1	25861165	25861665
chr1	25874283	25874783
chr1	25875346	25875846
chr1	25895352	25895852
chr1	25905300	25905800
chr1	25906250	25906750
chr1	25922560	25923060
chr1	25923205	25923705
chr1	25931482	25931982
chr1	25996951	25997451
chr1	25997977	25998477
chr1	26015362	26015862
chr1	26035243	26035743
chr1	26035870	26036370
chr1	26045260	26045760
chr1	26045943	26046443
chr1	26110890	26111390
chr1	26111398	26111898
chr1	26111982	26112482
chr1	26122236	26122736
chr1	26126535	26127035
chr1	26127173	26127673
chr1	26161591	26162091
chr1	26164112	26164612
chr1	26169641	26170141
chr1	26233900	26234400
chr1	26274779	26275279
chr1	26275465	26275965
chr1	26276131	26276631
chr1	26278862	26279362
chr1	26279755	26280255
chr1	26286884	26287384
chr1	26288377	26288877
chr1	26289057	26289557
chr1	26289618	26290118
chr1	26290493	26290993
chr1	26306432	26306932
chr1	26306934	26307434
chr1	26315291	26315791
chr1	26315958	26316458
chr1	26317084	26317584
chr1	26318169	26318669
chr1	26318695	26319195
chr1	26321479	26321979
chr1	26336237	26336737
chr1	26432001	26432501
chr1	26435227	26435727
chr1	26470151	26470651
chr1	26471381	26471881
chr1	26472199	26472699
chr1	26472801	26473301
chr1	26479697	26480197
chr1	26500147	26500647
chr1	26500752	26501252
chr1	26501388	26501888
chr1	26529498	26529998
chr1	26537924	26538424
chr1	26538613	26539113
chr1	26539816	26540316
chr1	26541722	26542222
chr1	26542234	26542734
chr1	26542833	26543333
chr1	26543992	26544492
chr1	26545537	26546037
chr1	26554278	26554778
chr1	26554898	26555398
chr1	26580467	26580967
chr1	26582226	26582726
chr1	26582731	26583231
chr1	26602311	26602811
chr1	26620683	26621183
chr1	26621305	26621805
chr1	26647738	26648238
chr1	26648341	26648841
chr1	26677438	26677938
chr1	26692353	26692853
chr1	26693230	26693730
chr1	26694832	26695332
chr1	26695435	26695935
chr1	26696096	26696596
chr1	26696988	26697488
chr1	26698099	26698599
chr1	26723558	26724058
chr1	26733966	26734466
chr1	26743979	26744479
chr1	26763229	26763729
chr1	26771426	26771926
chr1	26786118	26786618
chr1	26787410	26787910
chr1	26787943	26788443
chr1	26789039	26789539
chr1	26809943	26810443
chr1	26820876	26821376
chr1	26826448	26826948
chr1	26827461	26827961
chr1	26828455	26828955
chr1	26838657	26839157
chr1	26864115	26864615
chr1	26864895	26865395
chr1	26877868	26878368
chr1	26890068	26890568
chr1	26899704	26900204
chr1	26900247	26900747
chr1	26921399	26921899
chr1	26922080	26922580
chr1	26993648	26994148
chr1	26997583	26998083
chr1	27001740	27002240
chr1	27012698	27013198
chr1	27027795	27028295
chr1	27031554	27032054
chr1	27067975	27068475
chr1	27097315	27097815
chr1	27111940	27112440
chr1	27116627	27117127
chr1	27134025	27134525
chr1	27136113	27136613
chr1	27137446	27137946
chr1	27154928	27155428
chr1	27234274	27234774
chr1	27299869	27300369
chr1	27300706	27301206
chr1	27321922	27322422
chr1	27349674	27350174
chr1	27357442	27357942
chr1	27360414	27360914
chr1	27364728	27365228
chr1	27365368	27365868
chr1	27365960	27366460
chr1	27366721	27367221
chr1	27369167	27369667
chr1	27369679	27370179
chr1	27382974	27383474
chr1	27392308	27392808
chr1	27402304	27402804
chr1	27427238	27427738
chr1	27430754	27431254
chr1	27435796	27436296
chr1	27487822	27488322
chr1	27488613	27489113
chr1	27490021	27490521
chr1	27492043	27492543
chr1	27513942	27514442
chr1	27525461	27525961
chr1	27527925	27528425
chr1	27556753	27557253
chr1	27557269	27557769
chr1	27564115	27564615
chr1	27568434	27568934
chr1	27603961	27604461
chr1	27606393	27606893
chr1	27607113	27607613
chr1	27608059	27608559
chr1	27608617	27609117
chr1	27623102	27623602
chr1	27625038	27625538
chr1	27625916	27626416
chr1	27631039	27631539
chr1	27631617	27632117
chr1	27634140	27634640
chr1	27634771	27635271
chr1	27637213	27637713
chr1	27643806	27644306
chr1	27656116	27656616
chr1	27659361	27659861
chr1	27659898	27660398
chr1	27663055	27663555
chr1	27666862	27667362
chr1	27667481	27667981
chr1	27672073	27672573
chr1	27725540	27726040
chr1	27772907	27773407
chr1	27773644	27774144
chr1	27789634	27790134
chr1	27830457	27830957
chr1	27830998	27831498
chr1	27857984	27858484
chr1	27858952	27859452
chr1	27863090	27863590
chr1	27864259	27864759
chr1	27866912	27867412
chr1	27869198	27869698
chr1	27872276	27872776
chr1	27873503	27874003
chr1	27874554	27875054
chr1	27875170	27875670
chr1	27882013	27882513
chr1	27884694	27885194
chr1	27885649	27886149
chr1	27887591	27888091
chr1	27890532	27891032
chr1	27891451	27891951
chr1	27904444	27904944
chr1	27913875	27914375
chr1	27914553	27915053
chr1	27943282	27943782
chr1	27959699	27960199
chr1	27960214	27960714
chr1	27960925	27961425
chr1	27979569	27980069
chr1	28088476	28088976
chr1	28091139	28091639
chr1	28111135	28111635
chr1	28112688	28113188
chr1	28115192	28115692
chr1	28123277	28123777
chr1	28127025	28127525
chr1	28132760	28133260
chr1	28135488	28135988
chr1	28139280	28139780
chr1	28154446	28154946
chr1	28156784	28157284
chr1	28159073	28159573
chr1	28159715	28160215
chr1	28160968	28161468
chr1	28161657	28162157
chr1	28169300	28169800
chr1	28171156	28171656
chr1	28172431	28172931
chr1	28172973	28173473
chr1	28173734	28174234
chr1	28174507	28175007
chr1	28175913	28176413
chr1	28176475	28176975
chr1	28177253	28177753
chr1	28190389	28190889
chr1	28232822	28233322
chr1	28235806	28236306
chr1	28244168	28244668
chr1	28247063	28247563
chr1	28247756	28248256
chr1	28248403	28248903
chr1	28249458	28249958
chr1	28250662	28251162
chr1	28259234	28259734
chr1	28260161	28260661
chr1	28281060	28281560
chr1	28313949	28314449
chr1	28314670	28315170
chr1	28328774	28329274
chr1	28369405	28369905
chr1	28437277	28437777
chr1	28437796	28438296
chr1	28505624	28506124
chr1	28506297	28506797
chr1	28518349	28518849
chr1	28552147	28552647
chr1	28552791	28553291
chr1	28581713	28582213
chr1	28582507	28583007
chr1	28590145	28590645
chr1	28591955	28592455
chr1	28642910	28643410
chr1	28648028	28648528
chr1	28648799	28649299
chr1	28668497	28668997
chr1	28669044	28669544
chr1	28669748	28670248
chr1	28715046	28715546
chr1	28736512	28737012
chr1	28737225	28737725
chr1	28775077	28775577
chr1	28785407	28785907
chr1	28875167	28875667
chr1	28884887	28885387
chr1	28886783	28887283
chr1	28887758	28888258
chr1	28914277	28914777
chr1	28926788	28927288
chr1	29181211	29181711
chr1	29181764	29182264
chr1	29202095	29202595
chr1	29202778	29203278
chr1	29230737	29231237
chr1	29236198	29236698
chr1	29237805	29238305
chr1	29325670	29326170
chr1	29708268	29708768
chr1	29709402	29709902
chr1	29711885	29712385
chr1	29732254	29732754
chr1	29793002	29793502
chr1	29984456	29984956
chr1	29985119	29985619
chr1	29986842	29987342
chr1	30716159	30716659
chr1	30718421	30718921
chr1	30719128	30719628
chr1	30732147	30732647
chr1	30732880	30733380
chr1	30738972	30739472
chr1	30740507	30741007
chr1	30741328	30741828
chr1	30743647	30744147
chr1	30744217	30744717
chr1	30745625	30746125
chr1	30747110	30747610
chr1	30747867	30748367
chr1	30748493	30748993
chr1	30749583	30750083
chr1	30752419	30752919
chr1	30753559	30754059
chr1	30754635	30755135
chr1	30755712	30756212
chr1	30756743	30757243
chr1	30757612	30758112
chr1	30758271	30758771
chr1	30758839	30759339
chr1	30760301	30760801
chr1	30761230	30761730
chr1	30779514	30780014
chr1	30780356	30780856
chr1	30782257	30782757
chr1	30783467	30783967
chr1	30797412	30797912
chr1	30798829	30799329
chr1	30801666	30802166
chr1	30823031	30823531
chr1	30823591	30824091
chr1	30824342	30824842
chr1	30830616	30831116
chr1	30847335	30847835
chr1	30877502	30878002
chr1	30891633	30892133
chr1	30903143	30903643
chr1	30908539	30909039
chr1	30909407	30909907
chr1	30910077	30910577
chr1	30911294	30911794
chr1	30912836	30913336
chr1	30918986	30919486
chr1	30929387	30929887
chr1	30982825	30983325
chr1	31028028	31028528
chr1	31065511	31066011
chr1	31102498	31102998
chr1	31111152	31111652
chr1	31155212	31155712
chr1	31162588	31163088
chr1	31170814	31171314
chr1	31296661	31297161
chr1	31372906	31373406
chr1	31394607	31395107
chr1	31400386	31400886
chr1	31412949	31413449
chr1	31483298	31483798
chr1	31523659	31524159
chr1	31524203	31524703
chr1	31536001	31536501
chr1	31548810	31549310
chr1	31605803	31606303
chr1	31644680	31645180
chr1	31663784	31664284
chr1	31715004	31715504
chr1	31715542	31716042
chr1	31753759	31754259
chr1	31760867	31761367
chr1	31762610	31763110
chr1	31787894	31788394
chr1	31788435	31788935
chr1	31789158	31789658
chr1	31798569	31799069
chr1	31815834	31816334
chr1	31889080	31889580
chr1	31903643	31904143
chr1	31904255	31904755
chr1	31937501	31938001
chr1	31938214	31938714
chr1	31939006	31939506
chr1	31939743	31940243
chr1	31941861	31942361
chr1	31942429	31942929
chr1	31943715	31944215
chr1	31944455	31944955
chr1	31954513	31955013
chr1	31955940	31956440
chr1	31956772	31957272
chr1	31957570	31958070
chr1	31959925	31960425
chr1	31964024	31964524
chr1	32006980	32007480
chr1	32013341	32013841
chr1	32014377	32014877
chr1	32020357	32020857
chr1	32065298	32065798
chr1	32066452	32066952
chr1	32068853	32069353
chr1	32072386	32072886
chr1	32072993	32073493
chr1	32100358	32100858
chr1	32107124	32107624
chr1	32107711	32108211
chr1	32108219	32108719
chr1	32179704	32180204
chr1	32180291	32180791
chr1	32200584	32201084
chr1	32205386	32205886
chr1	32222094	32222594
chr1	32240075	32240575
chr1	32291748	32292248
chr1	32335066	32335566
chr1	32336298	32336798
chr1	32337274	32337774
chr1	32337789	32338289
chr1	32339503	32340003
chr1	32348976	32349476
chr1	32350392	32350892
chr1	32351335	32351835
chr1	32393773	32394273
chr1	32394278	32394778
chr1	32500688	32501188
chr1	32520381	32520881
chr1	32612067	32612567
chr1	32650308	32650808
chr1	32650858	32651358
chr1	32695016	32695516
chr1	32712097	32712597
chr1	32768061	32768561
chr1	32817239	32817739
chr1	32817946	32818446
chr1	32901198	32901698
chr1	32901703	32902203
chr1	32939469	32939969
chr1	32941540	32942040
chr1	32963564	32964064
chr1	32964673	32965173
chr1	32980525	32981025
chr1	32981190	32981690
chr1	32988080	32988580
chr1	32989189	32989689
chr1	32991853	32992353
chr1	32992556	32993056
chr1	32993129	32993629
chr1	32997900	32998400
chr1	33036686	33037186
chr1	33080809	33081309
chr1	33127130	33127630
chr1	33180661	33181161
chr1	33181838	33182338
chr1	33255452	33255952
chr1	33256296	33256796
chr1	33295429	33295929
chr1	33300634	33301134
chr1	33306612	33307112
chr1	33331925	33332425
chr1	33334029	33334529
chr1	33335041	33335541
chr1	33338797	33339297
chr1	33346768	33347268
chr1	33347535	33348035
chr1	33349105	33349605
chr1	33349783	33350283
chr1	33350502	33351002
chr1	33367688	33368188
chr1	33421069	33421569
chr1	33430245	33430745
chr1	33430860	33431360
chr1	33433704	33434204
chr1	33455432	33455932
chr1	33460843	33461343
chr1	33466102	33466602
chr1	33470580	33471080
chr1	33472262	33472762
chr1	34265801	34266301
chr1	34530546	34531046
chr1	34852572	34853072
chr1	34859018	34859518
chr1	34859569	34860069
chr1	34865731	34866231
chr1	34866297	34866797
chr1	34867425	34867925
chr1	34919032	34919532
chr1	35031495	35031995
chr1	35079087	35079587
chr1	35162155	35162655
chr1	35191790	35192290
chr1	35192967	35193467
chr1	35264912	35265412
chr1	35268409	35268909
chr1	35268943	35269443
chr1	35269595	35270095
chr1	35270367	35270867
chr1	35345326	35345826
chr1	35447187	35447687
chr1	35448387	35448887
chr1	35451025	35451525
chr1	35452060	35452560
chr1	35556908	35557408
chr1	35557464	35557964
chr1	35558510	35559010
chr1	35572986	35573486
chr1	35577556	35578056
chr1	35637299	35637799
chr1	35641351	35641851
chr1	35717718	35718218
chr1	35718605	35719105
chr1	35769152	35769652
chr1	35769754	35770254
chr1	35800187	35800687
chr1	35800711	35801211
chr1	35807354	35807854
chr1	35807878	35808378
chr1	35808538	35809038
chr1	35811144	35811644
chr1	35860607	35861107
chr1	35864219	35864719
chr1	35864772	35865272
chr1	35866919	35867419
chr1	35882881	35883381
chr1	35883449	35883949
chr1	35894135	35894635
chr1	35930174	35930674
chr1	35930792	35931292
chr1	36034640	36035140
chr1	36083937	36084437
chr1	36085772	36086272
chr1	36088617	36089117
chr1	36089502	36090002
chr1	36094013	36094513
chr1	36095748	36096248
chr1	36099501	36100001
chr1	36120124	36120624
chr1	36123281	36123781
chr1	36125052	36125552
chr1	36125563	36126063
chr1	36134690	36135190
chr1	36149415	36149915
chr1	36150731	36151231
chr1	36155633	36156133
chr1	36156259	36156759
chr1	36156806	36157306
chr1	36157510	36158010
chr1	36158121	36158621
chr1	36160765	36161265
chr1	36162131	36162631
chr1	36188058	36188558
chr1	36202564	36203064
chr1	36203491	36203991
chr1	36205281	36205781
chr1	36223308	36223808
chr1	36223952	36224452
chr1	36224628	36225128
chr1	36248276	36248776
chr1	36304406	36304906
chr1	36305792	36306292
chr1	36306805	36307305
chr1	36322891	36323391
chr1	36323516	36324016
chr1	36328721	36329221
chr1	36338906	36339406
chr1	36350808	36351308
chr1	36366239	36366739
chr1	36368933	36369433
chr1	36369464	36369964
chr1	36371239	36371739
chr1	36372889	36373389
chr1	36373780	36374280
chr1	36374547	36375047
chr1	36383765	36384265
chr1	36384306	36384806
chr1	36385070	36385570
chr1	36385804	36386304
chr1	36386388	36386888
chr1	36387492	36387992
chr1	36389951	36390451
chr1	36390806	36391306
chr1	36397715	36398215
chr1	36400916	36401416
chr1	36420718	36421218
chr1	36450328	36450828
chr1	36450952	36451452
chr1	36464159	36464659
chr1	36482638	36483138
chr1	36485188	36485688
chr1	36485863	36486363
chr1	36486544	36487044
chr1	36487423	36487923
chr1	36516767	36517267
chr1	36664172	36664672
chr1	36703677	36704177
chr1	36769244	36769744
chr1	37449977	37450477
chr1	37454989	37455489
chr1	37465415	37465915
chr1	37471606	37472106
chr1	37474236	37474736
chr1	37475688	37476188
chr1	37476532	37477032
chr1	37478530	37479030
chr1	37479099	37479599
chr1	37479615	37480115
chr1	37483143	37483643
chr1	37486791	37487291
chr1	37487304	37487804
chr1	37514568	37515068
chr1	37554099	37554599
chr1	37595716	37596216
chr1	37690314	37690814
chr1	37691595	37692095
chr1	37692102	37692602
chr1	37807992	37808492
chr1	37811004	37811504
chr1	37845690	37846190
chr1	37851582	37852082
chr1	37859449	37859949
chr1	37859992	37860492
chr1	37899671	37900171
chr1	37900407	37900907
chr1	37922759	37923259
chr1	37931570	37932070
chr1	37946065	37946565
chr1	37946805	37947305
chr1	37989198	37989698
chr1	37989926	37990426
chr1	37995892	37996392
chr1	37996397	37996897
chr1	37999484	37999984
chr1	38000554	38001054
chr1	38005386	38005886
chr1	38012339	38012839
chr1	38013176	38013676
chr1	38045354	38045854
chr1	38046615	38047115
chr1	38848002	38848502
chr1	38859516	38860016
chr1	38872645	38873145
chr1	38873153	38873653
chr1	38990922	38991422
chr1	39026106	39026606
chr1	39098326	39098826
chr1	39102501	39103001
chr1	39105106	39105606
chr1	39154641	39155141
chr1	39183685	39184185
chr1	39192067	39192567
chr1	39204485	39204985
chr1	39205101	39205601
chr1	39214947	39215447
chr1	39230804	39231304
chr1	39335298	39335798
chr1	39395454	39395954
chr1	39398576	39399076
chr1	39408514	39409014
chr1	39491271	39491771
chr1	39509385	39509885
chr1	39539132	39539632
chr1	39539725	39540225
chr1	39540727	39541227
chr1	39541307	39541807
chr1	39544199	39544699
chr1	39559211	39559711
chr1	39574171	39574671
chr1	39574721	39575221
chr1	39575607	39576107
chr1	39576601	39577101
chr1	39639465	39639965
chr1	39691262	39691762
chr1	39738640	39739140
chr1	39788679	39789179
chr1	39799097	39799597
chr1	39803920	39804420
chr1	39816745	39817245
chr1	39833545	39834045
chr1	39842855	39843355
chr1	39845562	39846062
chr1	39864610	39865110
chr1	39883301	39883801
chr1	39890287	39890787
chr1	39890896	39891396
chr1	39901219	39901719
chr1	39902142	39902642
chr1	39926204	39926704
chr1	39934257	39934757
chr1	39936672	39937172
chr1	39939667	39940167
chr1	39940217	39940717
chr1	39953709	39954209
chr1	39954302	39954802
chr1	39954847	39955347
chr1	39955466	39955966
chr1	39960561	39961061
chr1	39973366	39973866
chr1	40036521	40037021
chr1	40037995	40038495
chr1	40039708	40040208
chr1	40040386	40040886
chr1	40050746	40051246
chr1	40059783	40060283
chr1	40064796	40065296
chr1	40076786	40077286
chr1	40078464	40078964
chr1	40079123	40079623
chr1	40079988	40080488
chr1	40081769	40082269
chr1	40093167	40093667
chr1	40094434	40094934
chr1	40095825	40096325
chr1	40097048	40097548
chr1	40161087	40161587
chr1	40161791	40162291
chr1	40257785	40258285
chr1	40312376	40312876
chr1	40315235	40315735
chr1	40316252	40316752
chr1	40339090	40339590
chr1	40341426	40341926
chr1	40342026	40342526
chr1	40344438	40344938
chr1	40352035	40352535
chr1	40353098	40353598
chr1	40356509	40357009
chr1	40373433	40373933
chr1	40374323	40374823
chr1	40377425	40377925
chr1	40381097	40381597
chr1	40386032	40386532
chr1	40389730	40390230
chr1	40390650	40391150
chr1	40391850	40392350
chr1	40393287	40393787
chr1	40396403	40396903
chr1	40399847	40400347
chr1	40421676	40422176
chr1	40423076	40423576
chr1	40449856	40450356
chr1	40477020	40477520
chr1	40508457	40508957
chr1	40531336	40531836
chr1	40574896	40575396
chr1	40665508	40666008
chr1	40668760	40669260
chr1	40691316	40691816
chr1	40691854	40692354
chr1	40709069	40709569
chr1	40712968	40713468
chr1	40755028	40755528
chr1	40783533	40784033
chr1	40802294	40802794
chr1	40860605	40861105
chr1	40861302	40861802
chr1	40862274	40862774
chr1	40952418	40952918
chr1	40979378	40979878
chr1	40980035	40980535
chr1	41003560	41004060
chr1	41013686	41014186
chr1	41053199	41053699
chr1	41109217	41109717
chr1	41241195	41241695
chr1	41242042	41242542
chr1	41268106	41268606
chr1	41274710	41275210
chr1	41360910	41361410
chr1	41382342	41382842
chr1	41417076	41417576
chr1	41428439	41428939
chr1	41432651	41433151
chr1	41496167	41496667
chr1	41515999	41516499
chr1	41516567	41517067
chr1	41526531	41527031
chr1	41618002	41618502
chr1	41650122	41650622
chr1	41656083	41656583
chr1	41658347	41658847
chr1	41661511	41662011
chr1	41662027	41662527
chr1	41662785	41663285
chr1	41683950	41684450
chr1	41691915	41692415
chr1	41692908	41693408
chr1	41695389	41695889
chr1	41726639	41727139
chr1	41727403	41727903
chr1	41728825	41729325
chr1	41730757	41731257
chr1	41738364	41738864
chr1	41738921	41739421
chr1	41740752	41741252
chr1	41742248	41742748
chr1	41750974	41751474
chr1	41751989	41752489
chr1	41758120	41758620
chr1	41764603	41765103
chr1	41765135	41765635
chr1	41768433	41768933
chr1	41771261	41771761
chr1	41802796	41803296
chr1	41810377	41810877
chr1	41891515	41892015
chr1	41917831	41918331
chr1	42035094	42035594
chr1	42035805	42036305
chr1	42214573	42215073
chr1	42226093	42226593
chr1	42334239	42334739
chr1	42335031	42335531
chr1	42380592	42381092
chr1	42456021	42456521
chr1	42456700	42457200
chr1	42462963	42463463
chr1	42658095	42658595
chr1	42682066	42682566
chr1	42682807	42683307
chr1	42737154	42737654
chr1	42766136	42766636
chr1	42766861	42767361
chr1	42816427	42816927
chr1	42817135	42817635
chr1	42837611	42838111
chr1	42838300	42838800
chr1	42846243	42846743
chr1	42922889	42923389
chr1	42924122	42924622
chr1	42931227	42931727
chr1	42931990	42932490
chr1	42935234	42935734
chr1	42944115	42944615
chr1	42953417	42953917
chr1	42958608	42959108
chr1	43066515	43067015
chr1	43068017	43068517
chr1	43172369	43172869
chr1	43221122	43221622
chr1	43227211	43227711
chr1	43348870	43349370
chr1	43349413	43349913
chr1	43357964	43358464
chr1	43358532	43359032
chr1	43367160	43367660
chr1	43367818	43368318
chr1	43368803	43369303
chr1	43381435	43381935
chr1	43389675	43390175
chr1	43453149	43453649
chr1	43453657	43454157
chr1	43454446	43454946
chr1	43530573	43531073
chr1	43649836	43650336
chr1	43650686	43651186
chr1	43707179	43707679
chr1	43831883	43832383
chr1	43834464	43834964
chr1	43835102	43835602
chr1	43935894	43936394
chr1	43946435	43946935
chr1	43969636	43970136
chr1	43974598	43975098
chr1	43975197	43975697
chr1	43978898	43979398
chr1	43979588	43980088
chr1	43991401	43991901
chr1	44005572	44006072
chr1	44029834	44030334
chr1	44047613	44048113
chr1	44048122	44048622
chr1	44067574	44068074
chr1	44068515	44069015
chr1	44073424	44073924
chr1	44213097	44213597
chr1	44263861	44264361
chr1	44353299	44353799
chr1	44355118	44355618
chr1	44485582	44486082
chr1	44631710	44632210
chr1	44632219	44632719
chr1	44652760	44653260
chr1	44672198	44672698
chr1	44673220	44673720
chr1	44673917	44674417
chr1	44676391	44676891
chr1	44677009	44677509
chr1	44684597	44685097
chr1	44685840	44686340
chr1	44707899	44708399
chr1	44721673	44722173
chr1	44722994	44723494
chr1	44723919	44724419
chr1	44729187	44729687
chr1	44730492	44730992
chr1	44731163	44731663
chr1	44739434	44739934
chr1	44775288	44775788
chr1	44776069	44776569
chr1	44784094	44784594
chr1	44786045	44786545
chr1	44799258	44799758
chr1	44800022	44800522
chr1	44800714	44801214
chr1	44801421	44801921
chr1	44802016	44802516
chr1	44806094	44806594
chr1	44806620	44807120
chr1	44807633	44808133
chr1	44808224	44808724
chr1	44809118	44809618
chr1	44810150	44810650
chr1	44811631	44812131
chr1	44812775	44813275
chr1	44813598	44814098
chr1	44814217	44814717
chr1	44819277	44819777
chr1	44819974	44820474
chr1	44820589	44821089
chr1	44825971	44826471
chr1	44826528	44827028
chr1	44833906	44834406
chr1	44835786	44836286
chr1	44986471	44986971
chr1	45001089	45001589
chr1	45010416	45010916
chr1	45011116	45011616
chr1	45011861	45012361
chr1	45012672	45013172
chr1	45014419	45014919
chr1	45303337	45303837
chr1	45303883	45304383
chr1	45304997	45305497
chr1	45327255	45327755
chr1	45339174	45339674
chr1	45339821	45340321
chr1	45340640	45341140
chr1	45359759	45360259
chr1	45360975	45361475
chr1	45393513	45394013
chr1	45394415	45394915
chr1	45398523	45399023
chr1	45409117	45409617
chr1	45490990	45491490
chr1	45492423	45492923
chr1	45500027	45500527
chr1	45519992	45520492
chr1	45521185	45521685
chr1	45521695	45522195
chr1	45538498	45538998
chr1	45541189	45541689
chr1	45542578	45543078
chr1	45543081	45543581
chr1	45543748	45544248
chr1	45544916	45545416
chr1	45550543	45551043
chr1	45551059	45551559
chr1	45569968	45570468
chr1	45582369	45582869
chr1	45583206	45583706
chr1	45583748	45584248
chr1	45584485	45584985
chr1	45586113	45586613
chr1	45607303	45607803
chr1	45621488	45621988
chr1	45647294	45647794
chr1	45686422	45686922
[truncated: 58,203 more rows]

## Sheet: T cell
chr1	827334	827834
chr1	904479	904979
chr1	953958	954458
chr1	959071	959571
chr1	960041	960541
chr1	966190	966690
chr1	966739	967239
chr1	984070	984570
chr1	999831	1000331
chr1	1000672	1001172
chr1	1001777	1002277
chr1	1009066	1009566
chr1	1013131	1013631
chr1	1019294	1019794
chr1	1032894	1033394
chr1	1033471	1033971
chr1	1059415	1059915
chr1	1069131	1069631
chr1	1069770	1070270
chr1	1079231	1079731
chr1	1115929	1116429
chr1	1122047	1122547
chr1	1136688	1137188
chr1	1137267	1137767
chr1	1157275	1157775
chr1	1158171	1158671
chr1	1173701	1174201
chr1	1200720	1201220
chr1	1201376	1201876
chr1	1206707	1207207
chr1	1208092	1208592
chr1	1212796	1213296
chr1	1213742	1214242
chr1	1214301	1214801
chr1	1216613	1217113
chr1	1219230	1219730
chr1	1231831	1232331
chr1	1273690	1274190
chr1	1291729	1292229
chr1	1307714	1308214
chr1	1308229	1308729
chr1	1308960	1309460
chr1	1312940	1313440
chr1	1324219	1324719
chr1	1324781	1325281
chr1	1347950	1348450
chr1	1349169	1349669
chr1	1375214	1375714
chr1	1399270	1399770
chr1	1399776	1400276
chr1	1407091	1407591
chr1	1471490	1471990
chr1	1504908	1505408
chr1	1511756	1512256
chr1	1574639	1575139
chr1	1615161	1615661
chr1	1628983	1629483
chr1	1629679	1630179
chr1	1630246	1630746
chr1	1630808	1631308
chr1	1631490	1631990
chr1	1658886	1659386
chr1	1677191	1677691
chr1	1677990	1678490
chr1	1678810	1679310
chr1	1692564	1693064
chr1	1724196	1724696
chr1	1746173	1746673
chr1	1777934	1778434
chr1	1778673	1779173
chr1	1779627	1780127
chr1	1780361	1780861
chr1	1782455	1782955
chr1	1890884	1891384
chr1	1891782	1892282
chr1	1908026	1908526
chr1	1908927	1909427
chr1	1909473	1909973
chr1	1917927	1918427
chr1	1919158	1919658
chr1	2044753	2045253
chr1	2050096	2050596
chr1	2133062	2133562
chr1	2148870	2149370
chr1	2182321	2182821
chr1	2187542	2188042
chr1	2189425	2189925
chr1	2194560	2195060
chr1	2195124	2195624
chr1	2199007	2199507
chr1	2204273	2204773
chr1	2205053	2205553
chr1	2205787	2206287
chr1	2207708	2208208
chr1	2226897	2227397
chr1	2227501	2228001
chr1	2229249	2229749
chr1	2230354	2230854
chr1	2231080	2231580
chr1	2231834	2232334
chr1	2233852	2234352
chr1	2234722	2235222
chr1	2255640	2256140
chr1	2290539	2291039
chr1	2300300	2300800
chr1	2300890	2301390
chr1	2305111	2305611
chr1	2314399	2314899
chr1	2315012	2315512
chr1	2315535	2316035
chr1	2391400	2391900
chr1	2412485	2412985
chr1	2414288	2414788
chr1	2415691	2416191
chr1	2499959	2500459
chr1	2502176	2502676
chr1	2526021	2526521
chr1	2545971	2546471
chr1	2546810	2547310
chr1	2547922	2548422
chr1	2548662	2549162
chr1	2555035	2555535
chr1	2555536	2556036
chr1	2556146	2556646
chr1	2556800	2557300
chr1	2578072	2578572
chr1	2585292	2585792
chr1	2585862	2586362
chr1	2586407	2586907
chr1	2587048	2587548
chr1	2642416	2642916
chr1	2643049	2643549
chr1	2652927	2653427
chr1	2653656	2654156
chr1	3175045	3175545
chr1	3219058	3219558
chr1	3531233	3531733
chr1	3624643	3625143
chr1	3649963	3650463
chr1	3724157	3724657
chr1	3746955	3747455
chr1	3772299	3772799
chr1	3796289	3796789
chr1	3824098	3824598
chr1	3857012	3857512
chr1	3857763	3858263
chr1	3889935	3890435
chr1	3899949	3900449
chr1	3900591	3901091
chr1	3901151	3901651
chr1	3902929	3903429
chr1	5329073	5329573
chr1	5991765	5992265
chr1	5992345	5992845
chr1	5993104	5993604
chr1	6026025	6026525
chr1	6026921	6027421
chr1	6028212	6028712
chr1	6199324	6199824
chr1	6235775	6236275
chr1	6246844	6247344
chr1	6259938	6260438
chr1	6293934	6294434
chr1	6348544	6349044
chr1	6358835	6359335
chr1	6364981	6365481
chr1	6393216	6393716
chr1	6393852	6394352
chr1	6440514	6441014
chr1	6460304	6460804
chr1	6466111	6466611
chr1	6486382	6486882
chr1	6490373	6490873
chr1	6554326	6554826
chr1	6579687	6580187
chr1	6599643	6600143
chr1	6601075	6601575
chr1	6602173	6602673
chr1	6602700	6603200
chr1	6613315	6613815
chr1	6614072	6614572
chr1	6624920	6625420
chr1	6701687	6702187
chr1	6760168	6760668
chr1	6784247	6784747
chr1	6784897	6785397
chr1	6785813	6786313
chr1	7371870	7372370
chr1	7704308	7704808
chr1	7770941	7771441
chr1	7783341	7783841
chr1	7783965	7784465
chr1	7929678	7930178
chr1	7930528	7931028
chr1	7942405	7942905
chr1	7948909	7949409
chr1	7954043	7954543
chr1	7961277	7961777
chr1	7961893	7962393
chr1	7962467	7962967
chr1	7982240	7982740
chr1	8026134	8026634
chr1	8113253	8113753
chr1	8152412	8152912
chr1	8152947	8153447
chr1	8167303	8167803
chr1	8169687	8170187
chr1	8170232	8170732
chr1	8182369	8182869
chr1	8217415	8217915
chr1	8317833	8318333
chr1	8422405	8422905
chr1	8423982	8424482
chr1	8426987	8427487
chr1	8495898	8496398
chr1	8525753	8526253
chr1	8652273	8652773
chr1	8701105	8701605
chr1	8703247	8703747
chr1	8712667	8713167
chr1	8817483	8817983
chr1	8848811	8849311
chr1	8873555	8874055
chr1	8876483	8876983
chr1	8877181	8877681
chr1	8877729	8878229
chr1	8878517	8879017
chr1	8879038	8879538
chr1	8971061	8971561
chr1	9129011	9129511
chr1	9233206	9233706
chr1	9234453	9234953
chr1	9235019	9235519
chr1	9292583	9293083
chr1	9428740	9429240
chr1	9539127	9539627
chr1	9539826	9540326
chr1	9588460	9588960
chr1	9589215	9589715
chr1	9626937	9627437
chr1	9628906	9629406
chr1	9629596	9630096
chr1	9651416	9651916
chr1	9652217	9652717
chr1	9652798	9653298
chr1	9655810	9656310
chr1	9687422	9687922
chr1	9689288	9689788
chr1	9704658	9705158
chr1	9716943	9717443
chr1	9717504	9718004
chr1	9718982	9719482
chr1	9722002	9722502
chr1	9724931	9725431
chr1	9823831	9824331
chr1	9824354	9824854
chr1	9825310	9825810
chr1	9867417	9867917
chr1	9910267	9910767
chr1	9943183	9943683
chr1	10032609	10033109
chr1	10210248	10210748
chr1	10210785	10211285
chr1	10398617	10399117
chr1	10399216	10399716
chr1	10430179	10430679
chr1	10430963	10431463
chr1	10472314	10472814
chr1	10507369	10507869
chr1	10510805	10511305
chr1	10525093	10525593
chr1	10692302	10692802
chr1	10693942	10694442
chr1	10694536	10695036
chr1	10867062	10867562
chr1	10903625	10904125
chr1	10960869	10961369
chr1	11010398	11010898
chr1	11012100	11012600
chr1	11059870	11060370
chr1	11099617	11100117
chr1	11262394	11262894
chr1	11272933	11273433
chr1	11335355	11335855
chr1	11434833	11435333
chr1	11478509	11479009
chr1	11479064	11479564
chr1	11650368	11650868
chr1	11654636	11655136
chr1	11664470	11664970
chr1	11680813	11681313
chr1	11692357	11692857
chr1	11693055	11693555
chr1	11719050	11719550
chr1	11719670	11720170
chr1	11735823	11736323
chr1	11736614	11737114
chr1	11749106	11749606
chr1	11794521	11795021
chr1	11803354	11803854
chr1	11805338	11805838
chr1	11805876	11806376
chr1	11907587	11908087
chr1	11908596	11909096
chr1	11909356	11909856
chr1	11924552	11925052
chr1	11926245	11926745
chr1	11934424	11934924
chr1	11980032	11980532
chr1	12019175	12019675
chr1	12132941	12133441
chr1	12150339	12150839
chr1	12153268	12153768
chr1	12159689	12160189
chr1	12161835	12162335
chr1	12166696	12167196
chr1	12167649	12168149
chr1	12172829	12173329
chr1	12173732	12174232
chr1	12177850	12178350
chr1	12178895	12179395
chr1	12201754	12202254
chr1	12208794	12209294
chr1	12229749	12230249
chr1	12433685	12434185
chr1	12435460	12435960
chr1	12438371	12438871
chr1	12449339	12449839
chr1	12454430	12454930
chr1	12473211	12473711
chr1	12510529	12511029
chr1	12595644	12596144
chr1	12601182	12601682
chr1	12604348	12604848
chr1	12615867	12616367
chr1	12616538	12617038
chr1	12617908	12618408
chr1	12618881	12619381
chr1	12619730	12620230
chr1	12620502	12621002
chr1	13730822	13731322
chr1	13749102	13749602
chr1	13753111	13753611
chr1	13753825	13754325
chr1	14924450	14924950
chr1	14942884	14943384
chr1	15065631	15066131
chr1	15066141	15066641
chr1	15345760	15346260
chr1	15384302	15384802
chr1	15407587	15408087
chr1	15409478	15409978
chr1	15411517	15412017
chr1	15412069	15412569
chr1	15416625	15417125
chr1	15417458	15417958
chr1	15524159	15524659
chr1	15524863	15525363
chr1	15526451	15526951
chr1	15584743	15585243
chr1	15603384	15603884
chr1	15617109	15617609
chr1	15684040	15684540
chr1	15834278	15834778
chr1	15834808	15835308
chr1	15835693	15836193
chr1	15836780	15837280
chr1	15837315	15837815
chr1	15847306	15847806
chr1	15848341	15848841
chr1	15849217	15849717
chr1	15886210	15886710
chr1	15949464	15949964
chr1	15950831	15951331
chr1	15951685	15952185
chr1	15975866	15976366
chr1	16012632	16013132
chr1	16078865	16079365
chr1	16122839	16123339
chr1	16175769	16176269
chr1	16205651	16206151
chr1	16206311	16206811
chr1	16207383	16207883
chr1	16217249	16217749
chr1	16228852	16229352
chr1	16236996	16237496
chr1	16352250	16352750
chr1	16366320	16366820
chr1	16366833	16367333
chr1	16367651	16368151
chr1	16440380	16440880
chr1	16441100	16441600
chr1	16499044	16499544
chr1	16514021	16514521
chr1	16613323	16613823
chr1	16620960	16621460
chr1	16621710	16622210
chr1	16623818	16624318
chr1	16644463	16644963
chr1	16645271	16645771
chr1	16645886	16646386
chr1	16889396	16889896
chr1	16895487	16895987
chr1	16903989	16904489
chr1	16904677	16905177
chr1	16905523	16906023
chr1	16913766	16914266
chr1	16914290	16914790
chr1	17011718	17012218
chr1	17053890	17054390
chr1	17054457	17054957
chr1	17118739	17119239
chr1	17437440	17437940
chr1	17438462	17438962
chr1	17439606	17440106
chr1	18902633	18903133
chr1	18907527	18908027
chr1	18926611	18927111
chr1	18927575	18928075
chr1	18948234	18948734
chr1	18950550	18951050
chr1	18951922	18952422
chr1	18955517	18956017
chr1	18956576	18957076
chr1	18957851	18958351
chr1	19058629	19059129
chr1	19210115	19210615
chr1	19251533	19252033
chr1	19311956	19312456
chr1	19390828	19391328
chr1	19463078	19463578
chr1	19466060	19466560
chr1	19468309	19468809
chr1	19477223	19477723
chr1	19485331	19485831
chr1	19485883	19486383
chr1	19596697	19597197
chr1	19644008	19644508
chr1	19688369	19688869
chr1	19799655	19800155
chr1	19882073	19882573
chr1	20493747	20494247
chr1	20507877	20508377
chr1	20633159	20633659
chr1	20633696	20634196
chr1	20661249	20661749
chr1	20696354	20696854
chr1	20696947	20697447
chr1	20717636	20718136
chr1	20786559	20787059
chr1	20787105	20787605
chr1	21022117	21022617
chr1	21022736	21023236
chr1	21174561	21175061
chr1	21175548	21176048
chr1	21176763	21177263
chr1	21289740	21290240
chr1	21290920	21291420
chr1	21293367	21293867
chr1	21294267	21294767
chr1	21334058	21334558
chr1	21345359	21345859
chr1	21439911	21440411
chr1	21651528	21652028
chr1	21782975	21783475
chr1	21783743	21784243
chr1	21937005	21937505
chr1	22018986	22019486
chr1	22025186	22025686
chr1	22039720	22040220
chr1	22052453	22052953
chr1	22053019	22053519
chr1	22451586	22452086
chr1	23019208	23019708
chr1	23098694	23099194
chr1	23100214	23100714
chr1	23103229	23103729
chr1	23103749	23104249
chr1	23104873	23105373
chr1	23110632	23111132
chr1	23119148	23119648
chr1	23167961	23168461
chr1	23168646	23169146
chr1	23343616	23344116
chr1	23344122	23344622
chr1	23367318	23367818
chr1	23368679	23369179
chr1	23422720	23423220
chr1	23484186	23484686
chr1	23528147	23528647
chr1	23531035	23531535
chr1	23539537	23540037
chr1	23554800	23555300
chr1	23559246	23559746
chr1	23592091	23592591
chr1	23619514	23620014
chr1	23690930	23691430
chr1	23691489	23691989
chr1	23743166	23743666
chr1	23743788	23744288
chr1	23778176	23778676
chr1	23790808	23791308
chr1	23799480	23799980
chr1	23800022	23800522
chr1	23800679	23801179
chr1	23825233	23825733
chr1	23865988	23866488
chr1	23868137	23868637
chr1	23958864	23959364
chr1	23959490	23959990
chr1	23980119	23980619
chr1	24187066	24187566
chr1	24391198	24391698
chr1	24392157	24392657
chr1	24415320	24415820
chr1	24415915	24416415
chr1	24481921	24482421
chr1	24502047	24502547
chr1	24502849	24503349
chr1	24535126	24535626
chr1	24536497	24536997
chr1	24642881	24643381
chr1	24643412	24643912
chr1	24694178	24694678
chr1	24744894	24745394
chr1	24745731	24746231
chr1	24847888	24848388
chr1	24857086	24857586
chr1	24857614	24858114
chr1	24898017	24898517
chr1	24900153	24900653
chr1	24901492	24901992
chr1	24902041	24902541
chr1	24904637	24905137
chr1	24910657	24911157
chr1	24911219	24911719
chr1	24911791	24912291
chr1	24912505	24913005
chr1	24913382	24913882
chr1	24915323	24915823
chr1	24916072	24916572
chr1	24916882	24917382
chr1	24923052	24923552
chr1	24923895	24924395
chr1	24925001	24925501
chr1	24926004	24926504
chr1	24926731	24927231
chr1	24927458	24927958
chr1	24928847	24929347
chr1	24929493	24929993
chr1	24930111	24930611
chr1	24930623	24931123
chr1	24932181	24932681
chr1	24952485	24952985
chr1	24955001	24955501
chr1	24957407	24957907
chr1	24963790	24964290
chr1	24964377	24964877
chr1	24964880	24965380
chr1	24985368	24985868
chr1	24992565	24993065
chr1	24995100	24995600
chr1	24997370	24997870
chr1	24998596	24999096
chr1	25000834	25001334
chr1	25020978	25021478
chr1	25021721	25022221
chr1	25022296	25022796
chr1	25022802	25023302
chr1	25029266	25029766
chr1	25032115	25032615
chr1	25032688	25033188
chr1	25037636	25038136
chr1	25064464	25064964
chr1	25065155	25065655
chr1	25065875	25066375
chr1	25099365	25099865
chr1	25232006	25232506
chr1	25232581	25233081
chr1	25239632	25240132
chr1	25246649	25247149
chr1	25247302	25247802
chr1	25267765	25268265
chr1	25337647	25338147
chr1	25338299	25338799
chr1	25430002	25430502
chr1	25430561	25431061
chr1	25543301	25543801
chr1	25549434	25549934
chr1	25562514	25563014
chr1	25587425	25587925
chr1	25616386	25616886
chr1	25743459	25743959
chr1	25774939	25775439
chr1	25796296	25796796
chr1	25796802	25797302
chr1	25800086	25800586
chr1	25811082	25811582
chr1	25819793	25820293
chr1	25820589	25821089
chr1	25859257	25859757
chr1	25875243	25875743
chr1	25895318	25895818
chr1	25905345	25905845
chr1	25906280	25906780
chr1	25990974	25991474
chr1	25998034	25998534
chr1	26035246	26035746
chr1	26035892	26036392
chr1	26110835	26111335
chr1	26111428	26111928
chr1	26111945	26112445
chr1	26126262	26126762
chr1	26145087	26145587
chr1	26169632	26170132
chr1	26233879	26234379
chr1	26234612	26235112
chr1	26275548	26276048
chr1	26278836	26279336
chr1	26279733	26280233
chr1	26284716	26285216
chr1	26287323	26287823
chr1	26288617	26289117
chr1	26289605	26290105
chr1	26306403	26306903
chr1	26317571	26318071
chr1	26336231	26336731
chr1	26377759	26378259
chr1	26378325	26378825
chr1	26431968	26432468
chr1	26472143	26472643
chr1	26472804	26473304
chr1	26500106	26500606
chr1	26500802	26501302
chr1	26501368	26501868
chr1	26529502	26530002
chr1	26530434	26530934
chr1	26532746	26533246
chr1	26539809	26540309
chr1	26541723	26542223
chr1	26545558	26546058
chr1	26620320	26620820
chr1	26621171	26621671
chr1	26692291	26692791
chr1	26695392	26695892
chr1	26696698	26697198
chr1	26697205	26697705
chr1	26698083	26698583
chr1	26743894	26744394
chr1	26787683	26788183
chr1	26788424	26788924
chr1	26789025	26789525
chr1	26826390	26826890
chr1	26833494	26833994
chr1	26864357	26864857
chr1	26864877	26865377
chr1	26890057	26890557
chr1	26900236	26900736
chr1	26921399	26921899
chr1	27012729	27013229
chr1	27111980	27112480
chr1	27137123	27137623
chr1	27154144	27154644
chr1	27154941	27155441
chr1	27233466	27233966
chr1	27234216	27234716
chr1	27234940	27235440
chr1	27296733	27297233
chr1	27300696	27301196
chr1	27321887	27322387
chr1	27341410	27341910
chr1	27342398	27342898
chr1	27342939	27343439
chr1	27349300	27349800
chr1	27357378	27357878
chr1	27365463	27365963
chr1	27366288	27366788
chr1	27392382	27392882
chr1	27395317	27395817
chr1	27403423	27403923
chr1	27415355	27415855
chr1	27421880	27422380
chr1	27436449	27436949
chr1	27489004	27489504
chr1	27490018	27490518
chr1	27525469	27525969
chr1	27556663	27557163
chr1	27568310	27568810
chr1	27603888	27604388
chr1	27607120	27607620
chr1	27608604	27609104
chr1	27618189	27618689
chr1	27618735	27619235
chr1	27622920	27623420
chr1	27624812	27625312
chr1	27631620	27632120
chr1	27634124	27634624
chr1	27659885	27660385
chr1	27662527	27663027
chr1	27669070	27669570
chr1	27672058	27672558
chr1	27725563	27726063
chr1	27771958	27772458
chr1	27772798	27773298
chr1	27830462	27830962
chr1	27858006	27858506
chr1	27868912	27869412
chr1	27872242	27872742
chr1	27873115	27873615
chr1	27884338	27884838
chr1	27887144	27887644
chr1	27891398	27891898
chr1	27914460	27914960
chr1	27959651	27960151
chr1	28088455	28088955
chr1	28172598	28173098
chr1	28199405	28199905
chr1	28199919	28200419
chr1	28232769	28233269
chr1	28235821	28236321
chr1	28246271	28246771
chr1	28247077	28247577
chr1	28247841	28248341
chr1	28248384	28248884
chr1	28259164	28259664
chr1	28259686	28260186
chr1	28260340	28260840
chr1	28261368	28261868
chr1	28328728	28329228
chr1	28369379	28369879
chr1	28503229	28503729
chr1	28503844	28504344
chr1	28505672	28506172
chr1	28506249	28506749
chr1	28517931	28518431
chr1	28552721	28553221
chr1	28581701	28582201
chr1	28642384	28642884
chr1	28642897	28643397
chr1	28643518	28644018
chr1	28648058	28648558
chr1	28668456	28668956
chr1	28669320	28669820
chr1	28736597	28737097
chr1	28737498	28737998
chr1	28882010	28882510
chr1	28884885	28885385
chr1	28886802	28887302
chr1	28914274	28914774
chr1	28926802	28927302
chr1	28927734	28928234
chr1	29181220	29181720
chr1	29181752	29182252
chr1	29230719	29231219
chr1	29236141	29236641
chr1	30191312	30191812
chr1	30718098	30718598
chr1	30719156	30719656
chr1	30743543	30744043
chr1	30749776	30750276
chr1	30756417	30756917
chr1	30757163	30757663
chr1	30759623	30760123
chr1	30779506	30780006
chr1	30824252	30824752
chr1	30844522	30845022
chr1	30928878	30929378
chr1	31065552	31066052
chr1	31155255	31155755
chr1	31296708	31297208
chr1	31412983	31413483
chr1	31644686	31645186
chr1	31715090	31715590
chr1	31760763	31761263
chr1	31788394	31788894
chr1	31789057	31789557
chr1	31815876	31816376
chr1	31826742	31827242
chr1	31827270	31827770
chr1	31872817	31873317
chr1	31889158	31889658
chr1	31928726	31929226
chr1	31935117	31935617
chr1	31935667	31936167
chr1	31937618	31938118
chr1	31938173	31938673
chr1	31939734	31940234
chr1	31940388	31940888
chr1	31944343	31944843
chr1	31945086	31945586
chr1	31964021	31964521
chr1	31982158	31982658
chr1	32013512	32014012
chr1	32072665	32073165
chr1	32107729	32108229
chr1	32108372	32108872
chr1	32179688	32180188
chr1	32180400	32180900
chr1	32199518	32200018
chr1	32200316	32200816
chr1	32201439	32201939
chr1	32205323	32205823
chr1	32211621	32212121
chr1	32215542	32216042
chr1	32222163	32222663
chr1	32240332	32240832
chr1	32248051	32248551
chr1	32248628	32249128
chr1	32249927	32250427
chr1	32250964	32251464
chr1	32252078	32252578
chr1	32253487	32253987
chr1	32273842	32274342
chr1	32291705	32292205
chr1	32292235	32292735
chr1	32321979	32322479
chr1	32335052	32335552
chr1	32335978	32336478
chr1	32336560	32337060
chr1	32351353	32351853
chr1	32359862	32360362
chr1	32361479	32361979
chr1	32362035	32362535
chr1	32393748	32394248
chr1	32394255	32394755
chr1	32612142	32612642
chr1	32650346	32650846
chr1	32650866	32651366
chr1	32712152	32712652
chr1	32753654	32754154
chr1	32798948	32799448
chr1	32801085	32801585
chr1	32817225	32817725
chr1	32818777	32819277
chr1	32873000	32873500
chr1	32963770	32964270
chr1	32964662	32965162
chr1	33036745	33037245
chr1	33045642	33046142
chr1	33080755	33081255
chr1	33099189	33099689
chr1	33127267	33127767
chr1	33180741	33181241
chr1	33181784	33182284
chr1	33255453	33255953
chr1	33256615	33257115
chr1	33273360	33273860
chr1	33298663	33299163
chr1	33348648	33349148
chr1	33349698	33350198
chr1	33367646	33368146
chr1	33430832	33431332
chr1	33470419	33470919
chr1	33472186	33472686
chr1	34852587	34853087
chr1	34859485	34859985
chr1	34865452	34865952
chr1	34866225	34866725
chr1	34985125	34985625
chr1	35031730	35032230
chr1	35079128	35079628
chr1	35191876	35192376
chr1	35192962	35193462
chr1	35451011	35451511
chr1	35505886	35506386
chr1	35506395	35506895
chr1	35557530	35558030
chr1	35558593	35559093
chr1	35561105	35561605
chr1	35577206	35577706
chr1	35641363	35641863
chr1	35718865	35719365
chr1	35769260	35769760
chr1	35769790	35770290
chr1	35807671	35808171
chr1	35808706	35809206
chr1	35882953	35883453
chr1	35930843	35931343
chr1	36088607	36089107
chr1	36149458	36149958
chr1	36150699	36151199
chr1	36151707	36152207
chr1	36155893	36156393
chr1	36156871	36157371
chr1	36160811	36161311
chr1	36161345	36161845
chr1	36161877	36162377
chr1	36188053	36188553
chr1	36223944	36224444
chr1	36305882	36306382
chr1	36306799	36307299
chr1	36321981	36322481
chr1	36323013	36323513
chr1	36373761	36374261
chr1	36374363	36374863
chr1	36384696	36385196
chr1	36385742	36386242
chr1	36386429	36386929
chr1	36397080	36397580
chr1	36397686	36398186
chr1	36400969	36401469
chr1	36401962	36402462
chr1	36420701	36421201
chr1	36450200	36450700
chr1	36464162	36464662
chr1	37454786	37455286
chr1	37474264	37474764
chr1	37477208	37477708
chr1	37478888	37479388
chr1	37479626	37480126
chr1	37487327	37487827
chr1	37514550	37515050
chr1	37516040	37516540
chr1	37554173	37554673
chr1	37595721	37596221
chr1	37690363	37690863
chr1	37692100	37692600
chr1	37793820	37794320
chr1	37807976	37808476
chr1	37859430	37859930
chr1	37860048	37860548
chr1	37930507	37931007
chr1	37931507	37932007
chr1	37932155	37932655
chr1	37946928	37947428
chr1	37989897	37990397
chr1	38004978	38005478
chr1	38005636	38006136
chr1	38009275	38009775
chr1	38012323	38012823
chr1	38012855	38013355
chr1	38029928	38030428
chr1	38046739	38047239
chr1	38527142	38527642
chr1	38559473	38559973
chr1	38858864	38859364
chr1	38859601	38860101
chr1	38873160	38873660
chr1	38990946	38991446
chr1	39025999	39026499
chr1	39105059	39105559
chr1	39183592	39184092
chr1	39191556	39192056
chr1	39192086	39192586
chr1	39196846	39197346
chr1	39204313	39204813
chr1	39205092	39205592
chr1	39214979	39215479
chr1	39218181	39218681
chr1	39258525	39259025
chr1	39408700	39409200
chr1	39491316	39491816
chr1	39525694	39526194
chr1	39576708	39577208
chr1	39639462	39639962
chr1	39738606	39739106
chr1	39788835	39789335
chr1	39799151	39799651
chr1	39845628	39846128
chr1	39883235	39883735
chr1	39902132	39902632
chr1	39954861	39955361
chr1	39973386	39973886
chr1	39995908	39996408
chr1	40039024	40039524
chr1	40039692	40040192
chr1	40040341	40040841
chr1	40041352	40041852
chr1	40059161	40059661
chr1	40097047	40097547
chr1	40161114	40161614
chr1	40257760	40258260
chr1	40315216	40315716
chr1	40373413	40373913
chr1	40374346	40374846
chr1	40381482	40381982
chr1	40383328	40383828
chr1	40385871	40386371
chr1	40394758	40395258
chr1	40449897	40450397
chr1	40450911	40451411
chr1	40477004	40477504
chr1	40508491	40508991
chr1	40531296	40531796
chr1	40665498	40665998
chr1	40691314	40691814
chr1	40691915	40692415
chr1	40709009	40709509
chr1	40802224	40802724
chr1	40818556	40819056
chr1	40849933	40850433
chr1	40862205	40862705
chr1	40875673	40876173
chr1	40979408	40979908
chr1	40980050	40980550
chr1	41003633	41004133
chr1	41241196	41241696
chr1	41241884	41242384
chr1	41360866	41361366
chr1	41381871	41382371
chr1	41445705	41446205
chr1	41515932	41516432
chr1	41662109	41662609
chr1	41667401	41667901
chr1	41683686	41684186
chr1	41711013	41711513
chr1	41728761	41729261
chr1	41738991	41739491
chr1	41802994	41803494
chr1	41891468	41891968
chr1	41892480	41892980
chr1	41898119	41898619
chr1	41916202	41916702
chr1	41918219	41918719
chr1	41919873	41920373
chr1	42035828	42036328
chr1	42334200	42334700
chr1	42335064	42335564
chr1	42456242	42456742
chr1	42463015	42463515
chr1	42658116	42658616
chr1	42682063	42682563
chr1	42682770	42683270
chr1	42766369	42766869
chr1	42766969	42767469
chr1	42817126	42817626
chr1	42846214	42846714
chr1	42846955	42847455
chr1	42913305	42913805
chr1	42924187	42924687
chr1	42930503	42931003
chr1	42931206	42931706
chr1	42932101	42932601
chr1	42936422	42936922
chr1	42937041	42937541
chr1	42937574	42938074
chr1	42943062	42943562
chr1	42943590	42944090
chr1	42952334	42952834
chr1	42953504	42954004
chr1	42957003	42957503
chr1	42957994	42958494
chr1	42958788	42959288
chr1	42959316	42959816
chr1	43062407	43062907
chr1	43068322	43068822
chr1	43172453	43172953
chr1	43349293	43349793
chr1	43358002	43358502
chr1	43358579	43359079
chr1	43367843	43368343
chr1	43389637	43390137
chr1	43452885	43453385
chr1	43453507	43454007
chr1	43565664	43566164
chr1	43649767	43650267
chr1	43706869	43707369
chr1	43707546	43708046
chr1	43946415	43946915
chr1	43969652	43970152
chr1	43974607	43975107
chr1	43991357	43991857
chr1	44013174	44013674
chr1	44029821	44030321
chr1	44213468	44213968
chr1	44355143	44355643
chr1	44631658	44632158
chr1	44673977	44674477
chr1	44714972	44715472
chr1	44721475	44721975
chr1	44729162	44729662
chr1	44730513	44731013
chr1	44731205	44731705
chr1	44739470	44739970
chr1	44775313	44775813
chr1	44776493	44776993
chr1	44784050	44784550
chr1	44786206	44786706
chr1	44799979	44800479
chr1	44801883	44802383
chr1	44802923	44803423
chr1	44807634	44808134
chr1	44809438	44809938
chr1	44813037	44813537
chr1	44813620	44814120
chr1	44819299	44819799
chr1	44820024	44820524
chr1	44986427	44986927
chr1	45011124	45011624
chr1	45011941	45012441
chr1	45206270	45206770
chr1	45303844	45304344
chr1	45339833	45340333
chr1	45490992	45491492
chr1	45499901	45500401
chr1	45521689	45522189
chr1	45550771	45551271
chr1	45583212	45583712
chr1	45583746	45584246
chr1	45584487	45584987
chr1	45686343	45686843
chr1	45686974	45687474
chr1	45687909	45688409
chr1	45749986	45750486
chr1	45750525	45751025
chr1	45803314	45803814
chr1	46132416	46132916
chr1	46133121	46133621
chr1	46198225	46198725
chr1	46247154	46247654
chr1	46301964	46302464
chr1	46303102	46303602
chr1	46340471	46340971
chr1	46532761	46533261
chr1	46604095	46604595
chr1	46616230	46616730
chr1	46668234	46668734
chr1	46718950	46719450
chr1	47313988	47314488
chr1	47333422	47333922
chr1	47334012	47334512
chr1	47334523	47335023
chr1	47437487	47437987
chr1	48472022	48472522
chr1	50960031	50960531
chr1	50968401	50968901
chr1	50969124	50969624
chr1	50969820	50970320
chr1	50977765	50978265
chr1	51235984	51236484
chr1	51296306	51296806
chr1	51429817	51430317
chr1	51515668	51516168
chr1	51518472	51518972
chr1	51519072	51519572
chr1	51520836	51521336
chr1	51616807	51617307
chr1	51729414	51729914
chr1	51878697	51879197
chr1	52032719	52033219
chr1	52033616	52034116
chr1	52055940	52056440
chr1	52056696	52057196
chr1	52141829	52142329
chr1	52365317	52365817
chr1	52365992	52366492
chr1	52404237	52404737
chr1	52423649	52424149
chr1	52551448	52551948
chr1	52552021	52552521
chr1	52552585	52553085
chr1	52553266	52553766
chr1	52602451	52602951
chr1	52632864	52633364
chr1	52635344	52635844
chr1	52636976	52637476
chr1	52686207	52686707
chr1	52698175	52698675
chr1	52702832	52703332
chr1	52921561	52922061
chr1	53171118	53171618
chr1	53196490	53196990
chr1	53220396	53220896
chr1	53238440	53238940
chr1	53326088	53326588
chr1	53327245	53327745
chr1	53327904	53328404
chr1	53409969	53410469
chr1	53412897	53413397
chr1	53413585	53414085
chr1	53582056	53582556
chr1	53600451	53600951
chr1	53601284	53601784
chr1	53739026	53739526
chr1	53838373	53838873
chr1	53889656	53890156
chr1	53945182	53945682
chr1	53945726	53946226
chr1	53946356	53946856
chr1	54052551	54053051
chr1	54053209	54053709
chr1	54199880	54200380
chr1	54397001	54397501
chr1	54405681	54406181
chr1	54406227	54406727
chr1	54406739	54407239
chr1	54407447	54407947
chr1	54474651	54475151
chr1	54475186	54475686
chr1	54476194	54476694
chr1	54482357	54482857
chr1	54487490	54487990
chr1	54488070	54488570
chr1	54489341	54489841
chr1	54715536	54716036
chr1	54764379	54764879
chr1	54801084	54801584
chr1	54806992	54807492
chr1	54886968	54887468
chr1	54982300	54982800
chr1	55127961	55128461
chr1	55138589	55139089
chr1	55140501	55141001
chr1	55211803	55212303
chr1	55212911	55213411
chr1	55213597	55214097
chr1	55215113	55215613
chr1	55215797	55216297
chr1	55217431	55217931
chr1	56908780	56909280
chr1	57307359	57307859
chr1	58546487	58546987
chr1	58699842	58700342
chr1	58718006	58718506
chr1	58755416	58755916
chr1	58768679	58769179
chr1	58781653	58782153
chr1	58782225	58782725
chr1	58783331	58783831
chr1	58783914	58784414
chr1	58784428	58784928
chr1	58785291	58785791
chr1	58812862	58813362
chr1	58814660	58815160
chr1	58815215	58815715
chr1	58816242	58816742
chr1	58874758	58875258
chr1	58885669	58886169
chr1	58886202	58886702
chr1	58903601	58904101
chr1	58941746	58942246
chr1	58943474	58943974
chr1	59020012	59020512
chr1	59046473	59046973
chr1	59063614	59064114
chr1	59146768	59147268
chr1	59292577	59293077
chr1	59296341	59296841
chr1	59814388	59814888
chr1	61050073	61050573
chr1	61076745	61077245
chr1	61077852	61078352
chr1	61081559	61082059
chr1	61082222	61082722
chr1	61083309	61083809
chr1	61191146	61191646
chr1	61724913	61725413
chr1	61742194	61742694
chr1	62436300	62436800
chr1	62436939	62437439
chr1	62688089	62688589
chr1	62783787	62784287
chr1	63367357	63367857
chr1	63522996	63523496
chr1	63523633	63524133
chr1	63593032	63593532
chr1	63594000	63594500
chr1	63893003	63893503
chr1	64826990	64827490
chr1	64862569	64863069
chr1	64863961	64864461
chr1	64965706	64966206
chr1	64966317	64966817
chr1	65002491	65002991
chr1	65066667	65067167
chr1	65067564	65068064
chr1	65075341	65075841
chr1	65254174	65254674
chr1	65420107	65420607
chr1	66242621	66243121
chr1	66246762	66247262
chr1	66274590	66275090
chr1	66276091	66276591
chr1	66281837	66282337
chr1	66300809	66301309
chr1	66331907	66332407
chr1	66333546	66334046
chr1	66336053	66336553
chr1	66445327	66445827
chr1	66446722	66447222
chr1	66924180	66924680
chr1	66925024	66925524
chr1	66929947	66930447
chr1	67053176	67053676
chr1	67054149	67054649
chr1	67264823	67265323
chr1	67333100	67333600
chr1	67336865	67337365
chr1	67428893	67429393
chr1	67429580	67430080
chr1	67430251	67430751
chr1	67430815	67431315
chr1	67684970	67685470
chr1	67686059	67686559
chr1	68231787	68232287
chr1	68496880	68497380
chr1	70205383	70205883
chr1	70221101	70221601
chr1	70221626	70222126
chr1	70354500	70355000
chr1	70410894	70411394
chr1	71081123	71081623
chr1	72282280	72282780
chr1	74197960	74198460
chr1	74732817	74733317
chr1	75724416	75724916
chr1	75785884	75786384
chr1	77219191	77219691
chr1	77431346	77431846
chr1	77682140	77682640
chr1	77682728	77683228
chr1	77683278	77683778
chr1	77759093	77759593
chr1	77759639	77760139
chr1	77779442	77779942
chr1	77978328	77978828
chr1	77978939	77979439
chr1	78004545	78005045
chr1	84077585	84078085
chr1	84078203	84078703
chr1	84144015	84144515
chr1	84165571	84166071
chr1	84365685	84366185
chr1	84506044	84506544
chr1	84574193	84574693
chr1	84620571	84621071
chr1	84689663	84690163
chr1	84690253	84690753
chr1	84691017	84691517
chr1	84780046	84780546
chr1	84857872	84858372
chr1	84944895	84945395
chr1	84996919	84997419
chr1	85027451	85027951
chr1	85200887	85201387
chr1	85259446	85259946
chr1	85276377	85276877
chr1	85298005	85298505
chr1	85308085	85308585
chr1	85708193	85708693
chr1	86396082	86396582
chr1	86704275	86704775
chr1	86914197	86914697
chr1	86915047	86915547
chr1	86958656	86959156
chr1	87328124	87328624
chr1	87328665	87329165
chr1	87329684	87330184
chr1	87331386	87331886
chr1	87333613	87334113
chr1	87335027	87335527
chr1	88683366	88683866
chr1	88684048	88684548
chr1	88891355	88891855
chr1	88983291	88983791
chr1	88983861	88984361
chr1	88992007	88992507
chr1	88992724	88993224
chr1	89064679	89065179
chr1	89125900	89126400
chr1	89127089	89127589
chr1	89128675	89129175
chr1	89198092	89198592
chr1	89198695	89199195
chr1	89200926	89201426
chr1	89259383	89259883
chr1	89259986	89260486
chr1	89272678	89273178
chr1	89277268	89277768
chr1	89278959	89279459
chr1	89286701	89287201
chr1	89310488	89310988
chr1	89358194	89358694
chr1	89524562	89525062
chr1	89525069	89525569
chr1	89608996	89609496
chr1	89632805	89633305
chr1	89633659	89634159
chr1	89698624	89699124
chr1	89718460	89718960
chr1	89719460	89719960
chr1	89721253	89721753
chr1	89739807	89740307
chr1	89762889	89763389
chr1	89804577	89805077
chr1	89820699	89821199
chr1	89821291	89821791
chr1	89843455	89843955
chr1	89994860	89995360
chr1	90851386	90851886
chr1	91021160	91021660
chr1	91021901	91022401
chr1	91124952	91125452
chr1	91500586	91501086
chr1	91501189	91501689
chr1	91533510	91534010
chr1	91548825	91549325
chr1	91555957	91556457
chr1	91803762	91804262
chr1	91884755	91885255
chr1	91886003	91886503
chr1	91948318	91948818
chr1	91948829	91949329
chr1	92298777	92299277
chr1	92315989	92316489
chr1	92317741	92318241
chr1	92365557	92366057
chr1	92474055	92474555
chr1	92482811	92483311
chr1	92483449	92483949
chr1	92484386	92484886
chr1	92484891	92485391
chr1	92485715	92486215
chr1	92486253	92486753
chr1	92486755	92487255
chr1	92538027	92538527
chr1	92784670	92785170
chr1	92831768	92832268
chr1	92832270	92832770
chr1	92858764	92859264
chr1	92877738	92878238
chr1	92959966	92960466
chr1	92961001	92961501
chr1	92961865	92962365
chr1	92962408	92962908
chr1	92975509	92976009
chr1	92981281	92981781
chr1	93042361	93042861
chr1	93078980	93079480
chr1	93080342	93080842
chr1	93179649	93180149
chr1	93180360	93180860
chr1	93180937	93181437
chr1	93345597	93346097
chr1	93681573	93682073
chr1	93759006	93759506
chr1	93844190	93844690
chr1	93846029	93846529
chr1	93847299	93847799
chr1	93879024	93879524
chr1	93908757	93909257
chr1	93909409	93909909
chr1	94017452	94017952
chr1	94020852	94021352
chr1	94418038	94418538
chr1	94551511	94552011
chr1	94602286	94602786
chr1	94854336	94854836
chr1	94926974	94927474
chr1	95072704	95073204
chr1	95233900	95234400
chr1	96338281	96338781
chr1	96721735	96722235
chr1	97920793	97921293
chr1	98323819	98324319
chr1	98388404	98388904
chr1	98871378	98871878
chr1	99849818	99850318
chr1	99969692	99970192
chr1	100028695	100029195
chr1	100037755	100038255
chr1	100038596	100039096
chr1	100132801	100133301
chr1	100249656	100250156
chr1	100265942	100266442
chr1	100351422	100351922
chr1	100352210	100352710
chr1	100352913	100353413
chr1	100354888	100355388
chr1	100400300	100400800
chr1	100413325	100413825
chr1	100444266	100444766
chr1	100713072	100713572
chr1	100894502	100895002
chr1	100895756	100896256
chr1	100896368	100896868
chr1	100927292	100927792
chr1	100949392	100949892
chr1	101022829	101023329
chr1	101025641	101026141
chr1	101081481	101081981
chr1	101236527	101237027
chr1	101237807	101238307
chr1	101238690	101239190
chr1	101239593	101240093
chr1	101264496	101264996
chr1	101283964	101284464
chr1	101309485	101309985
chr1	101310392	101310892
chr1	101311464	101311964
chr1	101312125	101312625
chr1	101338786	101339286
chr1	101357323	101357823
chr1	103525236	103525736
chr1	104057433	104057933
chr1	106318146	106318646
chr1	107056402	107056902
chr1	107786457	107786957
chr1	107828500	107829000
chr1	107840672	107841172
chr1	107844443	107844943
chr1	107936817	107937317
chr1	107963588	107964088
chr1	107965504	107966004
chr1	108200086	108200586
chr1	108559752	108560252
chr1	108561637	108562137
chr1	108590803	108591303
chr1	108646516	108647016
chr1	108653394	108653894
chr1	108660911	108661411
chr1	108690971	108691471
chr1	108691985	108692485
chr1	108692750	108693250
chr1	108746342	108746842
chr1	108876697	108877197
chr1	108956334	108956834
chr1	108963227	108963727
chr1	109041190	109041690
chr1	109041865	109042365
chr1	109075789	109076289
chr1	109090417	109090917
chr1	109099832	109100332
chr1	109100374	109100874
chr1	109113801	109114301
chr1	109162204	109162704
chr1	109213575	109214075
chr1	109214088	109214588
chr1	109249285	109249785
chr1	109282958	109283458
chr1	109283504	109284004
chr1	109299484	109299984
chr1	109426235	109426735
chr1	109483128	109483628
chr1	109483634	109484134
chr1	109493765	109494265
chr1	109502519	109503019
chr1	109509528	109510028
chr1	109532787	109533287
chr1	109546239	109546739
chr1	109548354	109548854
chr1	109619482	109619982
chr1	109620718	109621218
chr1	109640160	109640660
chr1	109655802	109656302
chr1	109667766	109668266
chr1	109687531	109688031
chr1	109740101	109740601
chr1	109776763	109777263
chr1	109788125	109788625
chr1	109790726	109791226
chr1	109802565	109803065
chr1	109895730	109896230
chr1	109906108	109906608
chr1	109910444	109910944
chr1	109984431	109984931
chr1	110029481	110029981
chr1	110034325	110034825
chr1	110053585	110054085
chr1	110209941	110210441
chr1	110210495	110210995
chr1	110211086	110211586
chr1	110312562	110313062
chr1	110338032	110338532
chr1	110338568	110339068
chr1	110339082	110339582
chr1	110339615	110340115
chr1	110407423	110407923
chr1	110619268	110619768
chr1	110630714	110631214
chr1	110631395	110631895
chr1	110634703	110635203
chr1	110641654	110642154
chr1	110647286	110647786
chr1	110668555	110669055
chr1	110671949	110672449
chr1	110672533	110673033
chr1	110673997	110674497
chr1	110674761	110675261
chr1	110783225	110783725
chr1	110787596	110788096
chr1	110872749	110873249
chr1	110874369	110874869
chr1	110875318	110875818
chr1	110879965	110880465
chr1	110880943	110881443
chr1	110963053	110963553
chr1	110963811	110964311
chr1	110982321	110982821
chr1	111139878	111140378
chr1	111140431	111140931
chr1	111199976	111200476
chr1	111200481	111200981
chr1	111203430	111203930
chr1	111204278	111204778
chr1	111215870	111216370
chr1	111221672	111222172
chr1	111222785	111223285
chr1	111225984	111226484
chr1	111346278	111346778
chr1	111449056	111449556
chr1	111470910	111471410
chr1	111476650	111477150
chr1	111507511	111508011
chr1	111508102	111508602
chr1	111592693	111593193
chr1	111593446	111593946
chr1	111603937	111604437
chr1	111615985	111616485
chr1	111619522	111620022
chr1	111620357	111620857
chr1	111621585	111622085
chr1	111623238	111623738
chr1	111738426	111738926
chr1	111739284	111739784
chr1	111740120	111740620
chr1	111755641	111756141
chr1	112390688	112391188
chr1	112395938	112396438
chr1	112618859	112619359
chr1	112619564	112620064
chr1	112635440	112635940
chr1	112674158	112674658
chr1	112705040	112705540
chr1	112706946	112707446
chr1	112708034	112708534
chr1	112714620	112715120
chr1	112715127	112715627
chr1	112716192	112716692
chr1	112955550	112956050
chr1	112956091	112956591
chr1	113042899	113043399
chr1	113072852	113073352
chr1	113390092	113390592
chr1	113758681	113759181
chr1	113759291	113759791
chr1	113780606	113781106
chr1	113811779	113812279
chr1	113812282	113812782
chr1	113868325	113868825
chr1	113871479	113871979
chr1	113879017	113879517
chr1	113904923	113905423
chr1	113905563	113906063
chr1	113929341	113929841
chr1	113935919	113936419
chr1	113947729	113948229
chr1	114331376	114331876
chr1	114341342	114341842
chr1	114341865	114342365
chr1	114342462	114342962
chr1	114346408	114346908
chr1	114510976	114511476
chr1	114581521	114582021
chr1	114669832	114670332
chr1	114716600	114717100
chr1	114757770	114758270
chr1	114780408	114780908
chr1	115062674	115063174
chr1	115089232	115089732
chr1	115642323	115642823
chr1	115648653	115649153
chr1	115976010	115976510
chr1	115976635	115977135
chr1	116139053	116139553
chr1	116151999	116152499
chr1	116372935	116373435
chr1	116373667	116374167
chr1	116377652	116378152
chr1	116418314	116418814
chr1	116504343	116504843
chr1	116514840	116515340
chr1	116570173	116570673
chr1	116570828	116571328
chr1	116574536	116575036
chr1	116737490	116737990
chr1	116738819	116739319
chr1	116754162	116754662
chr1	116763438	116763938
chr1	116769083	116769583
chr1	116769669	116770169
chr1	116799174	116799674
chr1	116801750	116802250
chr1	116806170	116806670
chr1	116808898	116809398
chr1	117055309	117055809
chr1	117059857	117060357
chr1	117060576	117061076
chr1	117121503	117122003
chr1	117366544	117367044
chr1	117367108	117367608
chr1	117572509	117573009
chr1	117605739	117606239
chr1	117606814	117607314
chr1	117655978	117656478
chr1	117656920	117657420
chr1	117658691	117659191
chr1	117660996	117661496
chr1	117664348	117664848
chr1	117929456	117929956
chr1	119140445	119140945
chr1	120069495	120069995
chr1	120142813	120143313
chr1	120176294	120176794
chr1	120356997	120357497
chr1	120414780	120415280
chr1	120558633	120559133
chr1	120723957	120724457
chr1	120844567	120845067
chr1	120850621	120851121
chr1	120942075	120942575
chr1	121184583	121185083
chr1	121518617	121519117
chr1	121519397	121519897
chr1	121551450	121551950
chr1	143884881	143885381
chr1	144104011	144104511
chr1	144412076	144412576
chr1	144461396	144461896
chr1	144524068	144524568
chr1	144546256	144546756
chr1	144551980	144552480
chr1	144560547	144561047
chr1	145280527	145281027
chr1	145281399	145281899
chr1	145285024	145285524
chr1	145287469	145287969
chr1	145425423	145425923
chr1	145465479	145465979
chr1	145607657	145608157
chr1	145721112	145721612
chr1	145823771	145824271
chr1	145845114	145845614
chr1	145858829	145859329
chr1	145859610	145860110
chr1	145872022	145872522
chr1	145918090	145918590
chr1	145918756	145919256
chr1	145927220	145927720
chr1	145928406	145928906
chr1	145932667	145933167
chr1	145957243	145957743
chr1	145957804	145958304
chr1	145960380	145960880
chr1	145960891	145961391
chr1	145961527	145962027
chr1	145962233	145962733
chr1	145963915	145964415
chr1	145964434	145964934
chr1	145977419	145977919
chr1	145977970	145978470
chr1	145978546	145979046
chr1	145979363	145979863
chr1	145980091	145980591
chr1	145988857	145989357
chr1	145995892	145996392
chr1	145996421	145996921
chr1	145997057	145997557
chr1	145998092	145998592
chr1	145999554	146000054
chr1	146000093	146000593
chr1	146007030	146007530
chr1	146035411	146035911
chr1	146036771	146037271
chr1	146037760	146038260
chr1	146052211	146052711
chr1	146369864	146370364
chr1	146376289	146376789
chr1	146376831	146377331
chr1	146377827	146378327
chr1	146387211	146387711
chr1	146401400	146401900
chr1	146411876	146412376
chr1	146938086	146938586
chr1	146938866	146939366
chr1	147084590	147085090
chr1	147172278	147172778
chr1	147173051	147173551
chr1	147242402	147242902
chr1	147243142	147243642
chr1	147540986	147541486
chr1	147541536	147542036
chr1	147544996	147545496
chr1	147599464	147599964
chr1	147600008	147600508
chr1	147640650	147641150
chr1	147648138	147648638
chr1	147670293	147670793
chr1	147928127	147928627
chr1	148038431	148038931
chr1	148152096	148152596
chr1	148263028	148263528
chr1	148334721	148335221
chr1	148361309	148361809
chr1	148371387	148371887
chr1	148372610	148373110
chr1	148386903	148387403
chr1	148388699	148389199
chr1	148458414	148458914
chr1	148458944	148459444
chr1	148459617	148460117
chr1	148481079	148481579
chr1	148521499	148521999
chr1	148522020	148522520
chr1	148522778	148523278
chr1	148528964	148529464
chr1	148951828	148952328
chr1	149174590	149175090
chr1	149176424	149176924
chr1	149390135	149390635
chr1	149585601	149586101
chr1	149607719	149608219
chr1	149636179	149636679
chr1	149792801	149793301
chr1	149810551	149811051
chr1	149812192	149812692
chr1	149813438	149813938
chr1	149843386	149843886
chr1	149844089	149844589
chr1	149844845	149845345
chr1	149845374	149845874
chr1	149849839	149850339
chr1	149885144	149885644
chr1	149885996	149886496
chr1	149886586	149887086
chr1	149887814	149888314
chr1	149888320	149888820
chr1	149899296	149899796
chr1	149899913	149900413
chr1	149927015	149927515
chr1	149927599	149928099
chr1	150010584	150011084
chr1	150067487	150067987
chr1	150149633	150150133
chr1	150150337	150150837
chr1	150151256	150151756
chr1	150186561	150187061
chr1	150213461	150213961
chr1	150234427	150234927
chr1	150235185	150235685
chr1	150235888	150236388
chr1	150255243	150255743
chr1	150259919	150260419
chr1	150268830	150269330
chr1	150282300	150282800
chr1	150293665	150294165
chr1	150321236	150321736
chr1	150363688	150364188
chr1	150364323	150364823
chr1	150487184	150487684
chr1	150515453	150515953
chr1	150549097	150549597
chr1	150549772	150550272
chr1	150557651	150558151
chr1	150560863	150561363
chr1	150561879	150562379
chr1	150563249	150563749
chr1	150566499	150566999
chr1	150567314	150567814
chr1	150568142	150568642
chr1	150569086	150569586
chr1	150572195	150572695
chr1	150578906	150579406
chr1	150579460	150579960
chr1	150610734	150611234
chr1	150611362	150611862
chr1	150613473	150613973
chr1	150629424	150629924
chr1	150697036	150697536
chr1	150876473	150876973
chr1	150922356	150922856
chr1	150923170	150923670
chr1	150926048	150926548
chr1	150973809	150974309
chr1	150974590	150975090
chr1	150977264	150977764
chr1	150979382	150979882
chr1	151006478	151006978
chr1	151008169	151008669
chr1	151047496	151047996
chr1	151048132	151048632
chr1	151057281	151057781
chr1	151058307	151058807
chr1	151059404	151059904
chr1	151060082	151060582
chr1	151070346	151070846
chr1	151070929	151071429
chr1	151146496	151146996
chr1	151155936	151156436
chr1	151165737	151166237
chr1	151189930	151190430
chr1	151198228	151198728
chr1	151254472	151254972
chr1	151281182	151281682
chr1	151281909	151282409
chr1	151282494	151282994
chr1	151283067	151283567
chr1	151326831	151327331
chr1	151327422	151327922
chr1	151328004	151328504
chr1	151346612	151347112
chr1	151347158	151347658
chr1	151399123	151399623
chr1	151459266	151459766
chr1	151511183	151511683
chr1	151539545	151540045
chr1	151540059	151540559
chr1	151611748	151612248
chr1	151790425	151790925
chr1	151815787	151816287
chr1	151830504	151831004
chr1	151838864	151839364
chr1	151898661	151899161
chr1	151904944	151905444
chr1	151909274	151909774
chr1	151945727	151946227
chr1	151984272	151984772
chr1	151993044	151993544
chr1	151993674	151994174
chr1	152036719	152037219
chr1	152048030	152048530
chr1	152460132	152460632
chr1	153535967	153536467
chr1	153536522	153537022
chr1	153544889	153545389
chr1	153545599	153546099
chr1	153566479	153566979
chr1	153633748	153634248
chr1	153636014	153636514
chr1	153658670	153659170
chr1	153670856	153671356
chr1	153727766	153728266
chr1	153728501	153729001
chr1	153749252	153749752
chr1	153773890	153774390
chr1	153775147	153775647
chr1	153783542	153784042
chr1	153795893	153796393
chr1	153797139	153797639
chr1	153805342	153805842
chr1	153922823	153923323
chr1	153944947	153945447
chr1	153945516	153946016
chr1	153946489	153946989
chr1	153957770	153958270
chr1	153958423	153958923
chr1	153963374	153963874
chr1	153967517	153968017
chr1	153968038	153968538
chr1	153977456	153977956
chr1	153990384	153990884
chr1	154157658	154158158
chr1	154182470	154182970
chr1	154183001	154183501
chr1	154219485	154219985
chr1	154220548	154221048
chr1	154221109	154221609
chr1	154272187	154272687
chr1	154324547	154325047
chr1	154325211	154325711
chr1	154327505	154328005
chr1	154328170	154328670
chr1	154334963	154335463
chr1	154342751	154343251
chr1	154352578	154353078
chr1	154353538	154354038
chr1	154385467	154385967
chr1	154403638	154404138
chr1	154404569	154405069
chr1	154405132	154405632
chr1	154419993	154420493
chr1	154558103	154558603
chr1	154558724	154559224
chr1	154559413	154559913
chr1	154567792	154568292
chr1	154608027	154608527
chr1	154608890	154609390
chr1	154627729	154628229
chr1	154791196	154791696
chr1	154870176	154870676
chr1	154936344	154936844
chr1	154937054	154937554
chr1	154955041	154955541
chr1	154955879	154956379
chr1	154961504	154962004
chr1	154973583	154974083
chr1	154974326	154974826
chr1	154975253	154975753
chr1	154982953	154983453
chr1	154999267	154999767
chr1	155000596	155001096
chr1	155001953	155002453
chr1	155002484	155002984
chr1	155003100	155003600
chr1	155017418	155017918
chr1	155044849	155045349
chr1	155049864	155050364
chr1	155050410	155050910
chr1	155050996	155051496
chr1	155061453	155061953
[truncated: 27,800 more rows]

## Sheet: Schwann
chr1	821339	821839
chr1	827319	827819
chr1	869678	870178
chr1	904521	905021
chr1	905545	906045
chr1	907968	908468
chr1	919428	919928
chr1	920934	921434
chr1	923625	924125
chr1	925475	925975
chr1	932347	932847
chr1	937796	938296
chr1	938423	938923
chr1	940053	940553
chr1	941484	941984
chr1	942096	942596
chr1	943042	943542
chr1	943921	944421
chr1	959075	959575
chr1	966703	967203
chr1	984073	984573
chr1	996923	997423
chr1	999908	1000408
chr1	1000554	1001054
chr1	1001194	1001694
chr1	1001764	1002264
chr1	1002800	1003300
chr1	1004756	1005256
chr1	1013471	1013971
chr1	1019270	1019770
chr1	1019879	1020379
chr1	1020654	1021154
chr1	1021253	1021753
chr1	1023534	1024034
chr1	1032799	1033299
chr1	1040643	1041143
chr1	1059412	1059912
chr1	1068956	1069456
chr1	1079727	1080227
chr1	1116055	1116555
chr1	1121519	1122019
chr1	1122058	1122558
chr1	1128485	1128985
chr1	1156649	1157149
chr1	1157264	1157764
chr1	1158117	1158617
chr1	1200992	1201492
chr1	1201505	1202005
chr1	1231845	1232345
chr1	1232358	1232858
chr1	1273686	1274186
chr1	1277859	1278359
chr1	1299001	1299501
chr1	1305299	1305799
chr1	1307199	1307699
chr1	1307721	1308221
chr1	1308269	1308769
chr1	1308882	1309382
chr1	1324482	1324982
chr1	1325046	1325546
chr1	1345533	1346033
chr1	1348659	1349159
chr1	1349184	1349684
chr1	1351761	1352261
chr1	1357165	1357665
chr1	1358386	1358886
chr1	1359510	1360010
chr1	1360373	1360873
chr1	1375055	1375555
chr1	1398595	1399095
chr1	1399160	1399660
chr1	1407094	1407594
chr1	1419399	1419899
chr1	1419941	1420441
chr1	1422733	1423233
chr1	1431841	1432341
chr1	1432403	1432903
chr1	1433005	1433505
chr1	1434209	1434709
chr1	1435403	1435903
chr1	1437162	1437662
chr1	1471457	1471957
chr1	1511822	1512322
chr1	1523396	1523896
chr1	1532726	1533226
chr1	1540143	1540643
chr1	1540851	1541351
chr1	1567185	1567685
chr1	1574052	1574552
chr1	1574658	1575158
chr1	1615162	1615662
chr1	1615782	1616282
chr1	1627515	1628015
chr1	1658893	1659393
chr1	1692570	1693070
chr1	1724170	1724670
chr1	1745832	1746332
chr1	1746407	1746907
chr1	1775336	1775836
chr1	1778332	1778832
chr1	1873108	1873608
chr1	1889670	1890170
chr1	1890190	1890690
chr1	1890902	1891402
chr1	1891494	1891994
chr1	1909034	1909534
chr1	1912699	1913199
chr1	1919138	1919638
chr1	1938631	1939131
chr1	1968878	1969378
chr1	2050044	2050544
chr1	2050629	2051129
chr1	2128047	2128547
chr1	2132469	2132969
chr1	2133039	2133539
chr1	2133755	2134255
chr1	2134274	2134774
chr1	2135023	2135523
chr1	2135873	2136373
chr1	2158243	2158743
chr1	2174191	2174691
chr1	2188224	2188724
chr1	2188790	2189290
chr1	2189343	2189843
chr1	2190954	2191454
chr1	2193788	2194288
chr1	2194541	2195041
chr1	2195118	2195618
chr1	2199102	2199602
chr1	2203751	2204251
chr1	2204253	2204753
chr1	2205030	2205530
chr1	2205556	2206056
chr1	2207689	2208189
chr1	2208770	2209270
chr1	2212326	2212826
chr1	2212857	2213357
chr1	2213438	2213938
chr1	2214047	2214547
chr1	2214833	2215333
chr1	2226638	2227138
chr1	2227665	2228165
chr1	2228758	2229258
chr1	2229890	2230390
chr1	2231605	2232105
chr1	2232835	2233335
chr1	2234387	2234887
chr1	2237764	2238264
chr1	2240149	2240649
chr1	2246928	2247428
chr1	2279160	2279660
chr1	2284357	2284857
chr1	2289625	2290125
chr1	2290544	2291044
chr1	2313284	2313784
chr1	2314120	2314620
chr1	2314641	2315141
chr1	2322566	2323066
chr1	2335790	2336290
chr1	2381661	2382161
chr1	2390827	2391327
chr1	2391375	2391875
chr1	2392142	2392642
chr1	2412421	2412921
chr1	2412976	2413476
chr1	2414247	2414747
chr1	2463746	2464246
chr1	2474514	2475014
chr1	2476103	2476603
chr1	2526066	2526566
chr1	2527289	2527789
chr1	2543412	2543912
chr1	2545175	2545675
chr1	2545761	2546261
chr1	2546773	2547273
chr1	2547943	2548443
chr1	2548655	2549155
chr1	2555069	2555569
chr1	2555613	2556113
chr1	2556817	2557317
chr1	2557806	2558306
chr1	2585305	2585805
chr1	2586413	2586913
chr1	2586981	2587481
chr1	2605531	2606031
chr1	2643046	2643546
chr1	2653933	2654433
chr1	2655748	2656248
chr1	2821859	2822359
chr1	2855802	2856302
chr1	2968780	2969280
chr1	2987995	2988495
chr1	2988627	2989127
chr1	3012366	3012866
chr1	3060865	3061365
chr1	3061835	3062335
chr1	3063408	3063908
chr1	3066169	3066669
chr1	3068820	3069320
chr1	3069756	3070256
chr1	3070418	3070918
chr1	3074273	3074773
chr1	3074878	3075378
chr1	3078316	3078816
chr1	3093656	3094156
chr1	3104502	3105002
chr1	3105318	3105818
chr1	3110589	3111089
chr1	3119429	3119929
chr1	3121709	3122209
chr1	3124867	3125367
chr1	3125535	3126035
chr1	3132159	3132659
chr1	3133852	3134352
chr1	3134568	3135068
chr1	3136991	3137491
chr1	3139595	3140095
chr1	3145972	3146472
chr1	3170449	3170949
chr1	3170955	3171455
chr1	3174284	3174784
chr1	3174895	3175395
chr1	3180960	3181460
chr1	3186478	3186978
chr1	3198416	3198916
chr1	3219103	3219603
chr1	3219782	3220282
chr1	3221994	3222494
chr1	3241195	3241695
chr1	3266097	3266597
chr1	3278704	3279204
chr1	3282640	3283140
chr1	3313078	3313578
chr1	3313585	3314085
chr1	3316613	3317113
chr1	3333551	3334051
chr1	3335131	3335631
chr1	3345754	3346254
chr1	3348281	3348781
chr1	3349074	3349574
chr1	3349590	3350090
chr1	3350459	3350959
chr1	3351545	3352045
chr1	3352327	3352827
chr1	3352886	3353386
chr1	3353391	3353891
chr1	3365743	3366243
chr1	3366562	3367062
chr1	3393697	3394197
chr1	3410076	3410576
chr1	3419941	3420441
chr1	3422525	3423025
chr1	3423300	3423800
chr1	3423831	3424331
chr1	3453089	3453589
chr1	3454361	3454861
chr1	3462016	3462516
chr1	3466182	3466682
chr1	3471674	3472174
chr1	3482045	3482545
chr1	3490856	3491356
chr1	3492848	3493348
chr1	3501791	3502291
chr1	3530137	3530637
chr1	3531186	3531686
chr1	3531749	3532249
chr1	3542872	3543372
chr1	3550026	3550526
chr1	3560217	3560717
chr1	3565307	3565807
chr1	3590315	3590815
chr1	3598091	3598591
chr1	3598800	3599300
chr1	3603694	3604194
chr1	3609068	3609568
chr1	3611458	3611958
chr1	3620517	3621017
chr1	3621053	3621553
chr1	3623117	3623617
chr1	3624609	3625109
chr1	3649894	3650394
chr1	3724353	3724853
chr1	3747183	3747683
chr1	3772264	3772764
chr1	3772952	3773452
chr1	3796300	3796800
chr1	3856981	3857481
chr1	3900063	3900563
chr1	3900627	3901127
chr1	3901131	3901631
chr1	4362214	4362714
chr1	4688658	4689158
chr1	4733720	4734220
chr1	4978748	4979248
chr1	5223236	5223736
chr1	5297249	5297749
chr1	5369959	5370459
chr1	5509803	5510303
chr1	5766480	5766980
chr1	5858757	5859257
chr1	5915833	5916333
chr1	5928998	5929498
chr1	5935649	5936149
chr1	5975937	5976437
chr1	5991806	5992306
chr1	5992346	5992846
chr1	6001405	6001905
chr1	6026039	6026539
chr1	6127471	6127971
chr1	6128068	6128568
chr1	6199499	6199999
chr1	6205157	6205657
chr1	6235724	6236224
chr1	6236423	6236923
chr1	6244942	6245442
chr1	6249006	6249506
chr1	6249555	6250055
chr1	6259876	6260376
chr1	6261095	6261595
chr1	6271442	6271942
chr1	6272180	6272680
chr1	6276537	6277037
chr1	6343350	6343850
chr1	6347960	6348460
chr1	6350059	6350559
chr1	6359513	6360013
chr1	6393264	6393764
chr1	6393841	6394341
chr1	6440173	6440673
chr1	6447114	6447614
chr1	6448618	6449118
chr1	6489824	6490324
chr1	6490382	6490882
chr1	6497128	6497628
chr1	6505789	6506289
chr1	6507416	6507916
chr1	6520043	6520543
chr1	6554306	6554806
chr1	6572616	6573116
chr1	6579694	6580194
chr1	6597120	6597620
chr1	6597670	6598170
chr1	6600576	6601076
chr1	6601102	6601602
chr1	6601822	6602322
chr1	6602737	6603237
chr1	6603834	6604334
chr1	6612653	6613153
chr1	6613289	6613789
chr1	6613996	6614496
chr1	6624898	6625398
chr1	6701679	6702179
chr1	6734913	6735413
chr1	6735547	6736047
chr1	6784420	6784920
chr1	6785114	6785614
chr1	6785682	6786182
chr1	6912021	6912521
chr1	6922497	6922997
chr1	6962281	6962781
chr1	6962929	6963429
chr1	7149333	7149833
chr1	7299344	7299844
chr1	7477953	7478453
chr1	7574443	7574943
chr1	7667466	7667966
chr1	7669428	7669928
chr1	7679972	7680472
chr1	7704674	7705174
chr1	7705252	7705752
chr1	7716651	7717151
chr1	7759880	7760380
chr1	7760660	7761160
chr1	7771020	7771520
chr1	7783324	7783824
chr1	7783867	7784367
chr1	7902700	7903200
chr1	7954034	7954534
chr1	7961309	7961809
chr1	7965020	7965520
chr1	7965688	7966188
chr1	7982245	7982745
chr1	8017844	8018344
chr1	8026177	8026677
chr1	8026889	8027389
chr1	8090030	8090530
chr1	8116847	8117347
chr1	8137398	8137898
chr1	8169665	8170165
chr1	8302044	8302544
chr1	8317865	8318365
chr1	8342832	8343332
chr1	8343362	8343862
chr1	8373486	8373986
chr1	8422707	8423207
chr1	8423452	8423952
chr1	8423979	8424479
chr1	8438389	8438889
chr1	8525959	8526459
chr1	8703107	8703607
chr1	8816561	8817061
chr1	8817494	8817994
chr1	8848724	8849224
chr1	8873559	8874059
chr1	8877244	8877744
chr1	8877788	8878288
chr1	8878495	8878995
chr1	8879096	8879596
chr1	8889820	8890320
chr1	8912998	8913498
chr1	8918029	8918529
chr1	8924052	8924552
chr1	8941776	8942276
chr1	8942349	8942849
chr1	8943467	8943967
chr1	8986172	8986672
chr1	8987795	8988295
chr1	9128261	9128761
chr1	9128999	9129499
chr1	9149854	9150354
chr1	9163899	9164399
chr1	9172151	9172651
chr1	9196362	9196862
chr1	9233210	9233710
chr1	9234566	9235066
chr1	9244397	9244897
chr1	9266530	9267030
chr1	9267049	9267549
chr1	9288965	9289465
chr1	9289863	9290363
chr1	9291913	9292413
chr1	9292591	9293091
chr1	9293219	9293719
chr1	9324827	9325327
chr1	9340241	9340741
chr1	9376956	9377456
chr1	9388142	9388642
chr1	9401746	9402246
chr1	9412781	9413281
chr1	9428837	9429337
chr1	9437774	9438274
chr1	9438314	9438814
chr1	9440830	9441330
chr1	9441498	9441998
chr1	9442085	9442585
chr1	9444115	9444615
chr1	9472965	9473465
chr1	9532687	9533187
chr1	9539046	9539546
chr1	9539656	9540156
chr1	9541584	9542084
chr1	9561414	9561914
chr1	9588524	9589024
chr1	9589040	9589540
chr1	9593358	9593858
chr1	9594421	9594921
chr1	9615516	9616016
chr1	9626925	9627425
chr1	9681954	9682454
chr1	9687249	9687749
chr1	9689176	9689676
chr1	9717001	9717501
chr1	9717546	9718046
chr1	9718341	9718841
chr1	9718951	9719451
chr1	9724998	9725498
chr1	9766771	9767271
chr1	9798573	9799073
chr1	9823849	9824349
chr1	9824379	9824879
chr1	9843945	9844445
chr1	9859419	9859919
chr1	9874773	9875273
chr1	9900283	9900783
chr1	9908563	9909063
chr1	9909182	9909682
chr1	9909730	9910230
chr1	9910245	9910745
chr1	9929403	9929903
chr1	9943150	9943650
chr1	9950170	9950670
chr1	10032627	10033127
chr1	10066976	10067476
chr1	10210262	10210762
chr1	10211301	10211801
chr1	10377396	10377896
chr1	10387695	10388195
chr1	10398754	10399254
chr1	10399769	10400269
chr1	10409020	10409520
chr1	10427950	10428450
chr1	10430490	10430990
chr1	10472430	10472930
chr1	10474660	10475160
chr1	10537551	10538051
chr1	10540209	10540709
chr1	10646397	10646897
chr1	10663578	10664078
chr1	10664168	10664668
chr1	10694631	10695131
chr1	10774047	10774547
chr1	10794627	10795127
chr1	10796049	10796549
chr1	10796835	10797335
chr1	10867222	10867722
chr1	10978988	10979488
chr1	10979504	10980004
chr1	10980005	10980505
chr1	11012391	11012891
chr1	11037539	11038039
chr1	11059357	11059857
chr1	11059925	11060425
chr1	11099615	11100115
chr1	11109278	11109778
chr1	11174245	11174745
chr1	11180229	11180729
chr1	11184840	11185340
chr1	11186963	11187463
chr1	11262296	11262796
chr1	11272738	11273238
chr1	11458779	11459279
chr1	11647955	11648455
chr1	11653985	11654485
chr1	11654625	11655125
chr1	11663931	11664431
chr1	11680946	11681446
chr1	11701466	11701966
chr1	11731677	11732177
chr1	11735834	11736334
chr1	11736446	11736946
chr1	11736962	11737462
chr1	11778302	11778802
chr1	11785067	11785567
chr1	11787024	11787524
chr1	11787528	11788028
chr1	11788392	11788892
chr1	11790076	11790576
chr1	11790827	11791327
chr1	11795304	11795804
chr1	11803372	11803872
chr1	11804417	11804917
chr1	11805294	11805794
chr1	11805825	11806325
chr1	11880978	11881478
chr1	11907616	11908116
chr1	11908472	11908972
chr1	11909444	11909944
chr1	11922692	11923192
chr1	11926262	11926762
chr1	11929775	11930275
chr1	11933871	11934371
chr1	11934410	11934910
chr1	11935065	11935565
chr1	11940256	11940756
chr1	11940787	11941287
chr1	11960658	11961158
chr1	11961271	11961771
chr1	11979897	11980397
chr1	11980492	11980992
chr1	12019175	12019675
chr1	12034137	12034637
chr1	12051966	12052466
chr1	12112875	12113375
chr1	12124800	12125300
chr1	12132876	12133376
chr1	12143540	12144040
chr1	12166803	12167303
chr1	12184127	12184627
chr1	12229815	12230315
chr1	12344597	12345097
chr1	12406140	12406640
chr1	12406654	12407154
chr1	12407369	12407869
chr1	12433305	12433805
chr1	12434176	12434676
chr1	12447449	12447949
chr1	12448669	12449169
chr1	12454533	12455033
chr1	12464036	12464536
chr1	12477997	12478497
chr1	12480632	12481132
chr1	12485237	12485737
chr1	12486247	12486747
chr1	12504899	12505399
chr1	12510202	12510702
chr1	12528325	12528825
chr1	12531388	12531888
chr1	12539601	12540101
chr1	12540332	12540832
chr1	12541487	12541987
chr1	12556339	12556839
chr1	12557187	12557687
chr1	12566713	12567213
chr1	12567754	12568254
chr1	12580143	12580643
chr1	12581128	12581628
chr1	12586203	12586703
chr1	12591310	12591810
chr1	12593477	12593977
chr1	12595034	12595534
chr1	12595839	12596339
chr1	12596357	12596857
chr1	12598942	12599442
chr1	12600279	12600779
chr1	12601792	12602292
chr1	12602612	12603112
chr1	12604272	12604772
chr1	12613822	12614322
chr1	12616044	12616544
chr1	12617093	12617593
chr1	12618152	12618652
chr1	12618901	12619401
chr1	12619738	12620238
chr1	12621967	12622467
chr1	13543223	13543723
chr1	13543819	13544319
chr1	13549714	13550214
chr1	13550573	13551073
chr1	13583452	13583952
chr1	13584320	13584820
chr1	13585546	13586046
chr1	13593483	13593983
chr1	13662293	13662793
chr1	13699915	13700415
chr1	13700513	13701013
chr1	13749071	13749571
chr1	14742124	14742624
chr1	14895213	14895713
chr1	14923098	14923598
chr1	14923837	14924337
chr1	14924402	14924902
chr1	14968292	14968792
chr1	14995872	14996372
chr1	15090288	15090788
chr1	15152200	15152700
chr1	15153527	15154027
chr1	15154601	15155101
chr1	15156591	15157091
chr1	15178849	15179349
chr1	15180186	15180686
chr1	15246983	15247483
chr1	15349582	15350082
chr1	15409588	15410088
chr1	15523632	15524132
chr1	15524175	15524675
chr1	15524815	15525315
chr1	15525989	15526489
chr1	15526607	15527107
chr1	15603398	15603898
chr1	15617095	15617595
chr1	15618692	15619192
chr1	15680920	15681420
chr1	15682854	15683354
chr1	15684006	15684506
chr1	15703019	15703519
chr1	15703546	15704046
chr1	15735969	15736469
chr1	15741319	15741819
chr1	15742818	15743318
chr1	15758550	15759050
chr1	15791953	15792453
chr1	15798974	15799474
chr1	15834419	15834919
chr1	15835701	15836201
chr1	15836796	15837296
chr1	15843674	15844174
chr1	15847432	15847932
chr1	15848237	15848737
chr1	15849118	15849618
chr1	15885628	15886128
chr1	15886230	15886730
chr1	15949477	15949977
chr1	15965737	15966237
chr1	15975876	15976376
chr1	16012664	16013164
chr1	16013197	16013697
chr1	16017670	16018170
chr1	16032749	16033249
chr1	16067475	16067975
chr1	16073424	16073924
chr1	16082347	16082847
chr1	16099968	16100468
chr1	16111906	16112406
chr1	16143433	16143933
chr1	16145559	16146059
chr1	16146248	16146748
chr1	16146957	16147457
chr1	16151084	16151584
chr1	16152225	16152725
chr1	16152791	16153291
chr1	16153860	16154360
chr1	16154682	16155182
chr1	16155688	16156188
chr1	16164238	16164738
chr1	16174760	16175260
chr1	16175832	16176332
chr1	16181828	16182328
chr1	16187631	16188131
chr1	16205915	16206415
chr1	16206427	16206927
chr1	16207573	16208073
chr1	16216393	16216893
chr1	16217313	16217813
chr1	16236195	16236695
chr1	16236966	16237466
chr1	16237500	16238000
chr1	16248611	16249111
chr1	16352245	16352745
chr1	16352805	16353305
chr1	16366926	16367426
chr1	16396782	16397282
chr1	16397479	16397979
chr1	16440429	16440929
chr1	16498848	16499348
chr1	16514027	16514527
chr1	16535049	16535549
chr1	16612474	16612974
chr1	16613361	16613861
chr1	16615548	16616048
chr1	16620950	16621450
chr1	16624795	16625295
chr1	16642785	16643285
chr1	16644451	16644951
chr1	16727343	16727843
chr1	16872306	16872806
chr1	16889220	16889720
chr1	16895474	16895974
chr1	16904052	16904552
chr1	16904695	16905195
chr1	16913899	16914399
chr1	16921191	16921691
chr1	16921699	16922199
chr1	16960822	16961322
chr1	16971783	16972283
chr1	16975125	16975625
chr1	17011621	17012121
chr1	17012981	17013481
chr1	17053845	17054345
chr1	17059595	17060095
chr1	17089446	17089946
chr1	17109845	17110345
chr1	17119250	17119750
chr1	17125665	17126165
chr1	17219908	17220408
chr1	17407093	17407593
chr1	17407773	17408273
chr1	17408282	17408782
chr1	17419827	17420327
chr1	17437479	17437979
chr1	17438371	17438871
chr1	17439604	17440104
chr1	17502362	17502862
chr1	17527070	17527570
chr1	17532040	17532540
chr1	17538353	17538853
chr1	17539455	17539955
chr1	17539972	17540472
chr1	17561454	17561954
chr1	17564760	17565260
chr1	17569606	17570106
chr1	17573591	17574091
chr1	17575235	17575735
chr1	17576056	17576556
chr1	17599775	17600275
chr1	17606770	17607270
chr1	17618119	17618619
chr1	18107313	18107813
chr1	18580680	18581180
chr1	18869160	18869660
chr1	18874907	18875407
chr1	18888637	18889137
chr1	18890678	18891178
chr1	18896081	18896581
chr1	18901913	18902413
chr1	18902573	18903073
chr1	18907104	18907604
chr1	18913029	18913529
chr1	18922174	18922674
chr1	18922828	18923328
chr1	18926377	18926877
chr1	18941332	18941832
chr1	18942255	18942755
chr1	18950026	18950526
chr1	18950528	18951028
chr1	18955640	18956140
chr1	18956553	18957053
chr1	18957148	18957648
chr1	18997236	18997736
chr1	19000137	19000637
chr1	19010984	19011484
chr1	19045097	19045597
chr1	19045869	19046369
chr1	19066888	19067388
chr1	19067506	19068006
chr1	19073771	19074271
chr1	19079410	19079910
chr1	19095441	19095941
chr1	19096137	19096637
chr1	19210091	19210591
chr1	19241148	19241648
chr1	19251521	19252021
chr1	19288870	19289370
chr1	19311967	19312467
chr1	19312480	19312980
chr1	19429557	19430057
chr1	19433871	19434371
chr1	19484759	19485259
chr1	19485374	19485874
chr1	19596691	19597191
chr1	19643923	19644423
chr1	19659681	19660181
chr1	19799202	19799702
chr1	19882084	19882584
chr1	20031828	20032328
chr1	20070016	20070516
chr1	20152270	20152770
chr1	20486082	20486582
chr1	20507913	20508413
chr1	20633191	20633691
chr1	20660835	20661335
chr1	20661348	20661848
chr1	20696357	20696857
chr1	20717529	20718029
chr1	20733025	20733525
chr1	20786567	20787067
chr1	20787113	20787613
chr1	21022121	21022621
chr1	21175749	21176249
chr1	21176714	21177214
chr1	21254092	21254592
chr1	21255131	21255631
chr1	21258737	21259237
chr1	21261240	21261740
chr1	21262239	21262739
chr1	21279450	21279950
chr1	21289757	21290257
chr1	21290574	21291074
chr1	21308060	21308560
chr1	21310948	21311448
chr1	21313630	21314130
chr1	21314158	21314658
chr1	21315449	21315949
chr1	21316129	21316629
chr1	21317247	21317747
chr1	21318577	21319077
chr1	21323709	21324209
chr1	21324469	21324969
chr1	21334626	21335126
chr1	21337958	21338458
chr1	21342290	21342790
chr1	21342795	21343295
chr1	21344348	21344848
chr1	21345313	21345813
chr1	21368401	21368901
chr1	21439839	21440339
chr1	21537755	21538255
chr1	21564582	21565082
chr1	21607700	21608200
chr1	21651573	21652073
chr1	21659050	21659550
chr1	21669533	21670033
chr1	21764390	21764890
chr1	21764966	21765466
chr1	21765592	21766092
chr1	21775500	21776000
chr1	21782987	21783487
chr1	21783981	21784481
chr1	21835970	21836470
chr1	21843109	21843609
chr1	21869719	21870219
chr1	21892006	21892506
chr1	21894071	21894571
chr1	21897018	21897518
chr1	21901779	21902279
chr1	21906140	21906640
chr1	21909758	21910258
chr1	21917102	21917602
chr1	21925458	21925958
chr1	21926689	21927189
chr1	21927395	21927895
chr1	21929899	21930399
chr1	21931100	21931600
chr1	21931625	21932125
chr1	21932128	21932628
chr1	21933563	21934063
chr1	21937187	21937687
chr1	21939570	21940070
chr1	21956588	21957088
chr1	21960407	21960907
chr1	21963884	21964384
chr1	22025202	22025702
chr1	22037881	22038381
chr1	22052401	22052901
chr1	22053121	22053621
chr1	22121473	22121973
chr1	22122284	22122784
chr1	22137691	22138191
chr1	22142003	22142503
chr1	22142507	22143007
chr1	22451551	22452051
chr1	22452086	22452586
chr1	22500518	22501018
chr1	22536822	22537322
chr1	22556525	22557025
chr1	22652751	22653251
chr1	22709895	22710395
chr1	22710551	22711051
chr1	22711089	22711589
chr1	22771972	22772472
chr1	22774259	22774759
chr1	22870353	22870853
chr1	22916418	22916918
chr1	23019095	23019595
chr1	23100121	23100621
chr1	23112061	23112561
chr1	23167708	23168208
chr1	23168632	23169132
chr1	23177701	23178201
chr1	23343604	23344104
chr1	23344134	23344634
chr1	23368194	23368694
chr1	23368699	23369199
chr1	23372150	23372650
chr1	23403799	23404299
chr1	23423942	23424442
chr1	23424503	23425003
chr1	23466422	23466922
chr1	23484188	23484688
chr1	23531189	23531689
chr1	23554222	23554722
chr1	23554825	23555325
chr1	23559190	23559690
chr1	23561642	23562142
chr1	23562234	23562734
chr1	23567261	23567761
chr1	23567889	23568389
chr1	23576976	23577476
chr1	23589443	23589943
chr1	23635581	23636081
chr1	23637134	23637634
chr1	23691507	23692007
chr1	23743169	23743669
chr1	23743816	23744316
chr1	23778376	23778876
chr1	23790904	23791404
chr1	23798982	23799482
chr1	23799483	23799983
chr1	23800059	23800559
chr1	23800585	23801085
chr1	23825232	23825732
chr1	23868088	23868588
chr1	23919949	23920449
chr1	23959473	23959973
chr1	23980102	23980602
chr1	24018784	24019284
chr1	24112434	24112934
chr1	24187090	24187590
chr1	24199157	24199657
chr1	24289928	24290428
chr1	24322331	24322831
chr1	24391195	24391695
chr1	24413514	24414014
chr1	24415366	24415866
chr1	24502633	24503133
chr1	24503382	24503882
chr1	24555825	24556325
chr1	24575706	24576206
chr1	24619334	24619834
chr1	24642354	24642854
chr1	24642947	24643447
chr1	24643467	24643967
chr1	24683478	24683978
chr1	24704323	24704823
chr1	24705203	24705703
chr1	24714789	24715289
chr1	24718082	24718582
chr1	24719097	24719597
chr1	24719982	24720482
chr1	24743352	24743852
chr1	24744944	24745444
chr1	24745706	24746206
chr1	24747649	24748149
chr1	24748999	24749499
chr1	24793733	24794233
chr1	24801854	24802354
chr1	24822869	24823369
chr1	24824773	24825273
chr1	24830562	24831062
chr1	24847854	24848354
chr1	24848563	24849063
chr1	24932152	24932652
chr1	25232306	25232806
chr1	25232991	25233491
chr1	25239531	25240031
chr1	25246443	25246943
chr1	25247281	25247781
chr1	25267723	25268223
chr1	25283694	25284194
chr1	25337499	25337999
chr1	25338059	25338559
chr1	25338676	25339176
chr1	25430012	25430512
chr1	25430551	25431051
chr1	25543292	25543792
chr1	25544738	25545238
chr1	25563811	25564311
chr1	25566788	25567288
chr1	25568528	25569028
chr1	25616411	25616911
chr1	25617023	25617523
chr1	25663905	25664405
chr1	25727488	25727988
chr1	25743382	25743882
chr1	25744028	25744528
chr1	25744748	25745248
chr1	25770037	25770537
chr1	25796812	25797312
chr1	25799314	25799814
chr1	25800162	25800662
chr1	25805739	25806239
chr1	25806277	25806777
chr1	25810771	25811271
chr1	25819700	25820200
chr1	25820207	25820707
chr1	25859271	25859771
chr1	25875119	25875619
chr1	25875713	25876213
chr1	25895315	25895815
chr1	25905310	25905810
chr1	25906208	25906708
chr1	25922886	25923386
chr1	25996981	25997481
chr1	25997524	25998024
chr1	25998046	25998546
chr1	25998715	25999215
chr1	26020399	26020899
chr1	26021835	26022335
chr1	26028422	26028922
chr1	26035256	26035756
chr1	26035888	26036388
chr1	26067493	26067993
chr1	26110875	26111375
chr1	26111388	26111888
chr1	26111961	26112461
chr1	26169676	26170176
chr1	26233714	26234214
chr1	26234393	26234893
chr1	26278340	26278840
chr1	26278947	26279447
chr1	26279728	26280228
chr1	26284758	26285258
chr1	26287326	26287826
chr1	26306500	26307000
chr1	26431942	26432442
chr1	26472089	26472589
chr1	26472820	26473320
chr1	26500132	26500632
chr1	26500793	26501293
chr1	26529482	26529982
chr1	26574675	26575175
chr1	26617429	26617929
chr1	26619580	26620080
chr1	26620274	26620774
chr1	26621296	26621796
chr1	26692306	26692806
chr1	26692865	26693365
chr1	26695436	26695936
chr1	26696043	26696543
chr1	26697022	26697522
chr1	26723505	26724005
chr1	26744325	26744825
chr1	26771149	26771649
chr1	26771665	26772165
chr1	26784009	26784509
chr1	26787609	26788109
chr1	26789031	26789531
chr1	26799853	26800353
chr1	26826367	26826867
chr1	26849553	26850053
chr1	26864881	26865381
chr1	26877925	26878425
chr1	26900263	26900763
chr1	26921402	26921902
chr1	26993415	26993915
chr1	26997565	26998065
chr1	26999294	26999794
chr1	27001725	27002225
chr1	27012718	27013218
chr1	27031445	27031945
chr1	27044514	27045014
chr1	27045603	27046103
chr1	27046175	27046675
chr1	27087531	27088031
chr1	27097354	27097854
chr1	27100097	27100597
chr1	27102603	27103103
chr1	27112093	27112593
chr1	27154920	27155420
chr1	27234145	27234645
chr1	27234677	27235177
chr1	27299465	27299965
chr1	27300744	27301244
chr1	27304975	27305475
chr1	27321943	27322443
chr1	27349509	27350009
chr1	27350045	27350545
chr1	27351256	27351756
chr1	27360371	27360871
chr1	27364877	27365377
chr1	27365697	27366197
chr1	27366781	27367281
chr1	27392349	27392849
chr1	27402260	27402760
chr1	27403791	27404291
chr1	27406209	27406709
chr1	27418274	27418774
chr1	27436438	27436938
chr1	27489275	27489775
chr1	27489972	27490472
chr1	27492245	27492745
chr1	27505071	27505571
chr1	27536700	27537200
chr1	27550734	27551234
chr1	27556716	27557216
chr1	27557235	27557735
chr1	27560597	27561097
chr1	27561346	27561846
chr1	27563924	27564424
chr1	27564963	27565463
chr1	27568423	27568923
chr1	27568960	27569460
chr1	27570372	27570872
chr1	27571147	27571647
chr1	27575485	27575985
chr1	27599507	27600007
chr1	27601679	27602179
chr1	27602358	27602858
chr1	27603071	27603571
chr1	27603759	27604259
chr1	27608607	27609107
chr1	27615417	27615917
chr1	27631033	27631533
chr1	27631667	27632167
chr1	27637539	27638039
chr1	27650808	27651308
chr1	27658480	27658980
chr1	27659908	27660408
chr1	27663116	27663616
chr1	27672111	27672611
chr1	27696791	27697291
chr1	27725506	27726006
chr1	27726075	27726575
chr1	27772878	27773378
chr1	27787759	27788259
chr1	27830219	27830719
chr1	27857975	27858475
chr1	27872595	27873095
chr1	27914505	27915005
chr1	27959962	27960462
chr1	28088392	28088892
chr1	28232793	28233293
chr1	28234414	28234914
chr1	28235179	28235679
chr1	28235720	28236220
chr1	28247077	28247577
chr1	28259155	28259655
chr1	28259877	28260377
chr1	28328643	28329143
chr1	28369421	28369921
chr1	28369949	28370449
chr1	28437796	28438296
chr1	28505663	28506163
chr1	28507673	28508173
chr1	28517799	28518299
chr1	28518355	28518855
chr1	28552671	28553171
chr1	28580590	28581090
chr1	28581680	28582180
chr1	28582264	28582764
chr1	28642839	28643339
chr1	28648092	28648592
chr1	28665421	28665921
chr1	28668560	28669060
chr1	28669369	28669869
chr1	28736544	28737044
chr1	28884888	28885388
chr1	28886799	28887299
chr1	28914153	28914653
chr1	29122583	29123083
chr1	29124060	29124560
chr1	29124682	29125182
chr1	29181262	29181762
chr1	29181859	29182359
chr1	29202758	29203258
chr1	29230717	29231217
chr1	29236187	29236687
chr1	29238156	29238656
chr1	29259222	29259722
chr1	29259826	29260326
chr1	29282853	29283353
chr1	29283363	29283863
chr1	29416896	29417396
chr1	29709726	29710226
chr1	29824986	29825486
chr1	30190948	30191448
chr1	30708041	30708541
chr1	30718065	30718565
chr1	30718579	30719079
chr1	30719129	30719629
chr1	30733393	30733893
chr1	30748877	30749377
chr1	30756361	30756861
chr1	30757145	30757645
chr1	30779511	30780011
chr1	30782245	30782745
chr1	30786615	30787115
chr1	30798146	30798646
chr1	30798866	30799366
chr1	30801696	30802196
chr1	30816139	30816639
chr1	30816900	30817400
chr1	30824219	30824719
chr1	30847446	30847946
chr1	30857944	30858444
chr1	30877566	30878066
chr1	30882903	30883403
chr1	30888443	30888943
chr1	30902138	30902638
chr1	30908594	30909094
chr1	30911267	30911767
chr1	31065493	31065993
chr1	31152174	31152674
chr1	31155217	31155717
chr1	31170663	31171163
chr1	31182341	31182841
chr1	31296523	31297023
chr1	31306168	31306668
chr1	31373475	31373975
chr1	31394570	31395070
chr1	31548816	31549316
chr1	31573785	31574285
chr1	31574377	31574877
chr1	31644704	31645204
chr1	31645342	31645842
chr1	31662654	31663154
chr1	31669924	31670424
chr1	31696153	31696653
chr1	31700940	31701440
chr1	31704577	31705077
chr1	31705195	31705695
chr1	31714382	31714882
chr1	31714965	31715465
chr1	31715483	31715983
chr1	31760192	31760692
chr1	31760785	31761285
chr1	31762709	31763209
chr1	31788423	31788923
chr1	31789188	31789688
chr1	31798734	31799234
chr1	31923787	31924287
chr1	31937121	31937621
chr1	31937626	31938126
chr1	31938157	31938657
chr1	31944219	31944719
chr1	31954526	31955026
chr1	31955900	31956400
chr1	32010484	32010984
chr1	32013507	32014007
chr1	32014184	32014684
chr1	32020412	32020912
chr1	32040715	32041215
chr1	32066522	32067022
chr1	32072971	32073471
chr1	32099445	32099945
chr1	32107827	32108327
chr1	32179419	32179919
chr1	32179960	32180460
chr1	32200600	32201100
chr1	32205372	32205872
chr1	32212575	32213075
chr1	32222105	32222605
chr1	32240177	32240677
chr1	32241329	32241829
chr1	32246727	32247227
chr1	32247261	32247761
chr1	32248092	32248592
chr1	32251988	32252488
chr1	32291725	32292225
chr1	32335087	32335587
chr1	32336026	32336526
chr1	32338215	32338715
chr1	32351341	32351841
chr1	32352649	32353149
chr1	32361600	32362100
chr1	32392594	32393094
chr1	32394276	32394776
chr1	32400862	32401362
chr1	32464649	32465149
chr1	32499815	32500315
chr1	32500374	32500874
chr1	32539210	32539710
chr1	32649687	32650187
chr1	32650262	32650762
chr1	32650775	32651275
chr1	32651361	32651861
chr1	32652787	32653287
chr1	32682158	32682658
chr1	32702429	32702929
chr1	32753649	32754149
chr1	32754236	32754736
chr1	32757929	32758429
chr1	32768737	32769237
chr1	32817258	32817758
chr1	32817970	32818470
chr1	32870658	32871158
chr1	32872851	32873351
chr1	32886227	32886727
chr1	32901275	32901775
chr1	32924815	32925315
chr1	32964669	32965169
chr1	32972799	32973299
chr1	32989261	32989761
chr1	33011173	33011673
chr1	33036690	33037190
chr1	33049208	33049708
chr1	33050049	33050549
chr1	33055202	33055702
chr1	33060738	33061238
chr1	33074837	33075337
chr1	33080877	33081377
chr1	33127156	33127656
chr1	33152878	33153378
chr1	33180680	33181180
chr1	33181271	33181771
chr1	33181869	33182369
chr1	33243950	33244450
chr1	33255715	33256215
chr1	33256647	33257147
chr1	33258263	33258763
chr1	33295436	33295936
chr1	33300590	33301090
chr1	33306611	33307111
chr1	33323403	33323903
chr1	33324068	33324568
chr1	33327836	33328336
chr1	33332482	33332982
chr1	33333076	33333576
chr1	33334079	33334579
chr1	33338186	33338686
chr1	33338718	33339218
chr1	33342156	33342656
chr1	33346435	33346935
chr1	33349656	33350156
chr1	33358098	33358598
chr1	33361508	33362008
chr1	33382562	33383062
chr1	33410374	33410874
chr1	33430866	33431366
chr1	33433706	33434206
chr1	33471671	33472171
chr1	33472340	33472840
chr1	33634761	33635261
chr1	33893417	33893917
chr1	33925564	33926064
chr1	33986338	33986838
chr1	34060757	34061257
chr1	34163071	34163571
chr1	34165018	34165518
chr1	34852600	34853100
chr1	34859648	34860148
chr1	34866071	34866571
chr1	34866623	34867123
chr1	34985055	34985555
chr1	35031012	35031512
chr1	35031528	35032028
chr1	35191826	35192326
chr1	35193023	35193523
chr1	35268405	35268905
chr1	35448260	35448760
chr1	35557190	35557690
chr1	35564603	35565103
chr1	35641341	35641841
chr1	35707556	35708056
chr1	35769195	35769695
chr1	35769760	35770260
chr1	35807750	35808250
chr1	35882927	35883427
chr1	35883627	35884127
chr1	35930453	35930953
chr1	35931188	35931688
chr1	35955661	35956161
chr1	36080745	36081245
chr1	36088633	36089133
chr1	36094398	36094898
chr1	36099490	36099990
chr1	36119411	36119911
chr1	36119969	36120469
chr1	36125066	36125566
chr1	36125581	36126081
chr1	36134654	36135154
chr1	36149342	36149842
chr1	36150772	36151272
chr1	36155645	36156145
chr1	36156754	36157254
chr1	36160771	36161271
chr1	36161430	36161930
chr1	36175427	36175927
chr1	36188066	36188566
chr1	36203745	36204245
chr1	36224069	36224569
chr1	36224694	36225194
chr1	36301093	36301593
chr1	36301770	36302270
chr1	36306749	36307249
chr1	36307464	36307964
chr1	36320932	36321432
chr1	36322651	36323151
chr1	36323406	36323906
chr1	36323998	36324498
chr1	36328101	36328601
chr1	36350817	36351317
chr1	36366343	36366843
chr1	36373691	36374191
chr1	36374279	36374779
chr1	36385838	36386338
chr1	36386584	36387084
chr1	36397113	36397613
chr1	36397685	36398185
chr1	36400990	36401490
chr1	36420734	36421234
chr1	36450285	36450785
chr1	36464109	36464609
chr1	36653784	36654284
chr1	36864127	36864627
chr1	36864653	36865153
chr1	36865170	36865670
chr1	36924013	36924513
chr1	37033854	37034354
chr1	37034382	37034882
chr1	37038176	37038676
chr1	37083690	37084190
chr1	37324900	37325400
chr1	37471596	37472096
chr1	37472165	37472665
chr1	37474238	37474738
chr1	37476313	37476813
chr1	37479565	37480065
chr1	37514519	37515019
chr1	37554113	37554613
chr1	37556694	37557194
chr1	37595740	37596240
chr1	37634608	37635108
chr1	37690402	37690902
chr1	37692100	37692600
chr1	37723156	37723656
chr1	37808010	37808510
chr1	37808984	37809484
chr1	37859438	37859938
chr1	37931559	37932059
chr1	37946799	37947299
chr1	37989914	37990414
chr1	37996763	37997263
chr1	38000398	38000898
chr1	38005155	38005655
chr1	38012314	38012814
chr1	38012881	38013381
chr1	38030661	38031161
chr1	38039563	38040063
chr1	38046714	38047214
chr1	38047736	38048236
chr1	38092282	38092782
chr1	38114193	38114693
chr1	38138481	38138981
chr1	38803826	38804326
chr1	38818111	38818611
chr1	38859038	38859538
chr1	38859665	38860165
chr1	38873227	38873727
chr1	38990943	38991443
chr1	38991465	38991965
chr1	39025825	39026325
chr1	39026549	39027049
chr1	39102455	39102955
chr1	39104833	39105333
chr1	39106241	39106741
chr1	39110714	39111214
chr1	39127444	39127944
chr1	39132918	39133418
chr1	39158822	39159322
chr1	39173904	39174404
chr1	39192022	39192522
chr1	39214109	39214609
chr1	39391896	39392396
chr1	39395410	39395910
chr1	39398599	39399099
chr1	39407312	39407812
chr1	39408481	39408981
chr1	39409264	39409764
chr1	39575696	39576196
chr1	39576586	39577086
chr1	39632886	39633386
chr1	39639470	39639970
chr1	39653610	39654110
chr1	39691217	39691717
chr1	39735284	39735784
chr1	39738622	39739122
chr1	39785687	39786187
chr1	39786343	39786843
chr1	39788624	39789124
chr1	39799156	39799656
chr1	39816762	39817262
chr1	39883274	39883774
chr1	39898985	39899485
chr1	39901786	39902286
chr1	39952331	39952831
chr1	39953682	39954182
chr1	39954277	39954777
chr1	39954830	39955330
chr1	39973411	39973911
chr1	39987665	39988165
chr1	40032197	40032697
chr1	40035918	40036418
chr1	40039791	40040291
chr1	40040301	40040801
chr1	40097025	40097525
chr1	40161114	40161614
chr1	40161627	40162127
chr1	40257734	40258234
chr1	40315204	40315704
chr1	40316601	40317101
chr1	40373437	40373937
chr1	40390075	40390575
chr1	40392095	40392595
chr1	40449900	40450400
chr1	40477004	40477504
chr1	40508544	40509044
chr1	40665244	40665744
chr1	40691368	40691868
chr1	40691877	40692377
chr1	40692395	40692895
chr1	40708590	40709090
chr1	40709091	40709591
chr1	40761071	40761571
chr1	40783479	40783979
chr1	40798600	40799100
chr1	40802239	40802739
chr1	40818618	40819118
chr1	40856553	40857053
chr1	40861580	40862080
chr1	40862205	40862705
chr1	40877549	40878049
chr1	40919339	40919839
chr1	40939654	40940154
chr1	40948840	40949340
chr1	40952422	40952922
chr1	40979390	40979890
chr1	40979942	40980442
chr1	41003608	41004108
chr1	41109263	41109763
chr1	41109848	41110348
chr1	41241152	41241652
chr1	41242059	41242559
chr1	41360862	41361362
chr1	41366212	41366712
chr1	41380940	41381440
chr1	41381490	41381990
chr1	41382131	41382631
chr1	41383568	41384068
chr1	41387679	41388179
chr1	41432635	41433135
chr1	41454322	41454822
chr1	41495102	41495602
chr1	41496079	41496579
chr1	41499979	41500479
chr1	41516059	41516559
chr1	41516621	41517121
chr1	41557296	41557796
chr1	41617941	41618441
chr1	41661948	41662448
chr1	41662631	41663131
chr1	41739105	41739605
chr1	41764493	41764993
chr1	41802851	41803351
chr1	41902064	41902564
chr1	42035464	42035964
chr1	42035978	42036478
chr1	42319066	42319566
chr1	42322566	42323066
chr1	42334354	42334854
chr1	42335029	42335529
chr1	42335644	42336144
chr1	42380307	42380807
chr1	42380893	42381393
chr1	42455794	42456294
chr1	42462888	42463388
chr1	42658102	42658602
chr1	42681256	42681756
chr1	42682049	42682549
chr1	42682812	42683312
chr1	42731329	42731829
chr1	42736072	42736572
chr1	42739840	42740340
chr1	42741167	42741667
chr1	42746804	42747304
chr1	42765767	42766267
chr1	42766366	42766866
chr1	42766927	42767427
chr1	42767482	42767982
chr1	42816844	42817344
chr1	42846186	42846686
chr1	42846754	42847254
chr1	42924107	42924607
chr1	42931939	42932439
chr1	42934536	42935036
chr1	42936101	42936601
chr1	42938084	42938584
chr1	42947311	42947811
chr1	42947856	42948356
chr1	42953435	42953935
chr1	42957820	42958320
chr1	42958682	42959182
chr1	42960691	42961191
chr1	42962638	42963138
chr1	42993370	42993870
chr1	43066740	43067240
chr1	43067363	43067863
chr1	43068169	43068669
chr1	43069749	43070249
chr1	43147555	43148055
chr1	43148230	43148730
chr1	43171652	43172152
chr1	43172346	43172846
chr1	43238048	43238548
chr1	43270287	43270787
chr1	43295057	43295557
chr1	43348930	43349430
chr1	43358571	43359071
chr1	43367150	43367650
chr1	43367849	43368349
chr1	43382059	43382559
chr1	43389101	43389601
chr1	43389618	43390118
chr1	43414579	43415079
chr1	43453806	43454306
chr1	43454462	43454962
chr1	43530559	43531059
chr1	43540809	43541309
chr1	43541993	43542493
chr1	43545719	43546219
chr1	43565519	43566019
chr1	43566115	43566615
chr1	43649773	43650273
chr1	43650457	43650957
chr1	43691753	43692253
chr1	43707232	43707732
chr1	43763372	43763872
chr1	43835093	43835593
chr1	43869172	43869672
chr1	43933519	43934019
chr1	43936318	43936818
chr1	43946394	43946894
chr1	43946930	43947430
chr1	43947594	43948094
chr1	43961716	43962216
chr1	43969666	43970166
chr1	43974575	43975075
chr1	43975200	43975700
chr1	43978901	43979401
chr1	43984832	43985332
chr1	43988540	43989040
chr1	43991345	43991845
chr1	43992214	43992714
chr1	43996006	43996506
chr1	44005768	44006268
chr1	44014398	44014898
chr1	44029521	44030021
chr1	44030285	44030785
chr1	44031013	44031513
chr1	44035771	44036271
chr1	44036533	44037033
chr1	44043628	44044128
chr1	44047596	44048096
chr1	44048165	44048665
chr1	44213096	44213596
chr1	44327704	44328204
chr1	44355030	44355530
chr1	44405108	44405608
chr1	44500671	44501171
chr1	44631719	44632219
chr1	44659987	44660487
chr1	44672245	44672745
chr1	44673367	44673867
chr1	44674333	44674833
chr1	44675347	44675847
chr1	44730548	44731048
chr1	44731134	44731634
chr1	44739498	44739998
chr1	44775239	44775739
chr1	44784367	44784867
chr1	44786136	44786636
chr1	44798893	44799393
chr1	44800009	44800509
chr1	44804080	44804580
chr1	44807106	44807606
chr1	44807654	44808154
chr1	44808204	44808704
chr1	44813654	44814154
chr1	44819959	44820459
chr1	44842935	44843435
chr1	44986359	44986859
chr1	45010242	45010742
chr1	45011107	45011607
chr1	45011859	45012359
chr1	45014438	45014938
chr1	45205499	45205999
chr1	45206280	45206780
chr1	45300201	45300701
chr1	45303476	45303976
chr1	45326539	45327039
chr1	45339761	45340261
chr1	45340887	45341387
chr1	45359728	45360228
chr1	45490508	45491008
chr1	45491034	45491534
chr1	45493061	45493561
chr1	45499783	45500283
chr1	45521565	45522065
chr1	45550524	45551024
chr1	45570017	45570517
chr1	45583218	45583718
chr1	45583748	45584248
chr1	45584466	45584966
chr1	45686364	45686864
chr1	45686869	45687369
chr1	45687376	45687876
chr1	45687916	45688416
chr1	45750523	45751023
chr1	45802671	45803171
chr1	45803349	45803849
chr1	46036997	46037497
chr1	46132311	46132811
chr1	46132826	46133326
chr1	46167123	46167623
chr1	46174510	46175010
chr1	46198208	46198708
chr1	46198735	46199235
chr1	46203010	46203510
chr1	46203647	46204147
chr1	46205661	46206161
chr1	46221797	46222297
chr1	46223347	46223847
chr1	46246818	46247318
chr1	46247344	46247844
chr1	46302503	46303003
chr1	46303103	46303603
chr1	46340528	46341028
chr1	46347841	46348341
chr1	46394081	46394581
chr1	46394722	46395222
chr1	46402109	46402609
chr1	46406221	46406721
chr1	46442580	46443080
chr1	46465476	46465976
chr1	46466624	46467124
chr1	46478493	46478993
chr1	46489567	46490067
chr1	46522082	46522582
chr1	46527909	46528409
chr1	46533068	46533568
chr1	46604068	46604568
chr1	46613818	46614318
chr1	46616648	46617148
chr1	46667560	46668060
chr1	46668174	46668674
chr1	46669764	46670264
chr1	46672273	46672773
chr1	46687120	46687620
chr1	46718900	46719400
chr1	46991048	46991548
chr1	47179063	47179563
chr1	47190160	47190660
chr1	47313996	47314496
chr1	47334000	47334500
chr1	47434229	47434729
chr1	47436386	47436886
chr1	47437799	47438299
chr1	47508797	47509297
chr1	47532731	47533231
chr1	47569081	47569581
chr1	47569692	47570192
chr1	47577859	47578359
chr1	47578418	47578918
chr1	47579159	47579659
chr1	47656665	47657165
chr1	47709453	47709953
chr1	47710420	47710920
chr1	47726166	47726666
chr1	47763673	47764173
chr1	47836972	47837472
chr1	47837991	47838491
chr1	47877875	47878375
chr1	47881778	47882278
chr1	47894565	47895065
chr1	47934261	47934761
chr1	47940325	47940825
chr1	47950968	47951468
chr1	47991665	47992165
chr1	47997452	47997952
chr1	48007410	48007910
chr1	48470043	48470543
chr1	48471501	48472001
chr1	48472026	48472526
chr1	48494172	48494672
chr1	48498002	48498502
chr1	48731924	48732424
chr1	48741366	48741866
chr1	48874006	48874506
chr1	50332933	50333433
chr1	50960004	50960504
chr1	50968370	50968870
chr1	50969389	50969889
chr1	50977735	50978235
chr1	51236006	51236506
chr1	51236723	51237223
chr1	51518216	51518716
chr1	51518976	51519476
chr1	51523993	51524493
chr1	51534872	51535372
chr1	51574829	51575329
chr1	51583519	51584019
chr1	51599062	51599562
chr1	51616829	51617329
chr1	51617402	51617902
chr1	51626355	51626855
chr1	51642601	51643101
chr1	51648637	51649137
chr1	51728598	51729098
chr1	51729479	51729979
chr1	51878631	51879131
chr1	52033534	52034034
chr1	52054911	52055411
chr1	52055993	52056493
chr1	52072191	52072691
chr1	52142256	52142756
chr1	52350912	52351412
chr1	52353950	52354450
chr1	52365149	52365649
chr1	52365979	52366479
chr1	52368282	52368782
chr1	52404250	52404750
chr1	52553239	52553739
chr1	52602053	52602553
chr1	52698133	52698633
chr1	52702885	52703385
chr1	52703706	52704206
chr1	52726162	52726662
chr1	52920766	52921266
chr1	52921330	52921830
chr1	52927051	52927551
chr1	53024556	53025056
chr1	53025083	53025583
chr1	53056997	53057497
chr1	53116838	53117338
chr1	53119706	53120206
chr1	53122795	53123295
chr1	53196506	53197006
chr1	53220409	53220909
chr1	53238411	53238911
chr1	53276569	53277069
chr1	53308596	53309096
chr1	53325060	53325560
chr1	53326070	53326570
chr1	53327882	53328382
chr1	53376089	53376589
chr1	53378253	53378753
chr1	53485387	53485887
chr1	53509159	53509659
chr1	53645160	53645660
chr1	53739020	53739520
chr1	53837563	53838063
chr1	53838340	53838840
chr1	53889611	53890111
chr1	53944198	53944698
chr1	53945413	53945913
chr1	53946082	53946582
chr1	54052470	54052970
chr1	54053237	54053737
chr1	54053778	54054278
chr1	54199838	54200338
chr1	54219148	54219648
chr1	54229245	54229745
chr1	54261588	54262088
chr1	54269912	54270412
chr1	54272859	54273359
chr1	54273737	54274237
chr1	54274945	54275445
chr1	54287081	54287581
chr1	54294864	54295364
chr1	54335699	54336199
chr1	54342281	54342781
chr1	54396454	54396954
chr1	54405604	54406104
chr1	54406234	54406734
chr1	54406754	54407254
chr1	54407420	54407920
chr1	54413282	54413782
chr1	54487468	54487968
chr1	54488084	54488584
chr1	54489299	54489799
chr1	54541987	54542487
chr1	54542528	54543028
chr1	54547898	54548398
chr1	54549423	54549923
chr1	54569295	54569795
chr1	54577465	54577965
chr1	54579314	54579814
chr1	54581596	54582096
chr1	54715543	54716043
chr1	54764468	54764968
chr1	54851265	54851765
chr1	54886282	54886782
chr1	54887055	54887555
chr1	54950751	54951251
chr1	54973032	54973532
chr1	55121887	55122387
chr1	55215184	55215684
chr1	55274884	55275384
chr1	55443505	55444005
chr1	55580839	55581339
chr1	55584021	55584521
chr1	55718636	55719136
chr1	56037554	56038054
chr1	56255773	56256273
chr1	56432477	56432977
chr1	56477522	56478022
chr1	56485877	56486377
chr1	56490612	56491112
chr1	56491368	56491868
chr1	56508062	56508562
chr1	56578010	56578510
chr1	56578550	56579050
chr1	56579194	56579694
chr1	56584853	56585353
chr1	56645378	56645878
chr1	56796268	56796768
chr1	56797001	56797501
chr1	57162811	57163311
chr1	57421862	57422362
chr1	57423800	57424300
chr1	57474038	57474538
chr1	58126180	58126680
chr1	58546551	58547051
chr1	58570680	58571180
chr1	58584371	58584871
chr1	58699868	58700368
chr1	58781672	58782172
chr1	58782434	58782934
chr1	58783206	58783706
chr1	58783895	58784395
chr1	58784413	58784913
chr1	58785035	58785535
chr1	58785810	58786310
chr1	58814554	58815054
chr1	58815283	58815783
chr1	58816197	58816697
chr1	58874770	58875270
chr1	58887030	58887530
chr1	58903502	58904002
chr1	59057225	59057725
chr1	59061758	59062258
chr1	59296325	59296825
chr1	59319291	59319791
chr1	59367608	59368108
chr1	59393089	59393589
chr1	59393706	59394206
chr1	59487023	59487523
chr1	59520112	59520612
chr1	59521125	59521625
chr1	59669781	59670281
chr1	59691272	59691772
chr1	59707233	59707733
chr1	59730836	59731336
chr1	59733441	59733941
chr1	59752531	59753031
chr1	59759357	59759857
chr1	59814535	59815035
chr1	59815064	59815564
chr1	59926635	59927135
chr1	59947203	59947703
chr1	60157153	60157653
chr1	60832756	60833256
chr1	60833294	60833794
chr1	60903693	60904193
chr1	60970615	60971115
chr1	60990236	60990736
chr1	61004549	61005049
chr1	61042928	61043428
chr1	61049824	61050324
chr1	61050435	61050935
chr1	61056881	61057381
[truncated: 42,803 more rows]
