# Supplementary material for: Single-cell multiome and enhancer connectome of human retinal pigment epithelium and choroid nominate pathogenic variants in age-related macular degeneration
Source: bioRxiv. 2025 Mar 25:2025.03.21.644670. Preprint. [Version 1] doi: 10.1101/2025.03.21.644670 (PMC11974679; doi:10.1101/2025.03.21.644670)
Supplement: Supplement 6 — Data S5. Bed format of scATAC-seq peaks co-accessible with promoter, Related to Figure 2 [file media-6.xlsx]

## Sheet: Sheet1
Data S5. Bed format of scATAC-seq peaks co-accessible with promoter, Related to Figure 2
chr1	817085	817585	LINC00115
chr1	826779	827279	FAM87B
chr1	826779	827279	LINC00115
chr1	827302	827802	FAM87B
chr1	905196	905696	FAM87B
chr1	905196	905696	PLEKHN1
chr1	906606	907106	FAM87B
chr1	907156	907656	PLEKHN1
chr1	924803	925303	ISG15
chr1	925429	925929	PLEKHN1
chr1	931783	932283	ISG15
chr1	938423	938923	ISG15
chr1	938423	938923	LINC02593
chr1	938423	938923	PLEKHN1
chr1	939426	939926	HES4
chr1	939426	939926	ISG15
chr1	940087	940587	HES4
chr1	940087	940587	ISG15
chr1	940087	940587	LINC02593
chr1	940684	941184	HES4
chr1	940684	941184	ISG15
chr1	940684	941184	LINC02593
chr1	940684	941184	PLEKHN1
chr1	941484	941984	HES4
chr1	941484	941984	ISG15
chr1	941484	941984	LINC02593
chr1	941484	941984	PLEKHN1
chr1	942450	942950	ISG15
chr1	942450	942950	LINC02593
chr1	942450	942950	PLEKHN1
chr1	943037	943537	HES4
chr1	943037	943537	ISG15
chr1	943037	943537	LINC02593
chr1	943037	943537	PLEKHN1
chr1	965682	966182	PLEKHN1
chr1	966190	966690	PLEKHN1
chr1	966759	967259	PLEKHN1
chr1	976377	976877	LINC02593
chr1	976377	976877	RNF223
chr1	993190	993690	HES4
chr1	993190	993690	PERM1
chr1	996826	997326	HES4
chr1	996826	997326	PERM1
chr1	997617	998117	HES4
chr1	998125	998625	HES4
chr1	998125	998625	PERM1
chr1	998125	998625	PLEKHN1
chr1	998893	999393	HES4
chr1	998893	999393	ISG15
chr1	999406	999906	HES4
chr1	999406	999906	ISG15
chr1	999954	1000454	HES4
chr1	999954	1000454	ISG15
chr1	1000611	1001111	HES4
chr1	1000611	1001111	ISG15
chr1	1001180	1001680	HES4
chr1	1001180	1001680	ISG15
chr1	1001743	1002243	HES4
chr1	1001743	1002243	ISG15
chr1	1004795	1005295	PLEKHN1
chr1	1013203	1013703	PLEKHN1
chr1	1022752	1023252	C1orf159
chr1	1068526	1069026	C1orf159
chr1	1100971	1101471	C1orf159
chr1	1121519	1122019	C1orf159
chr1	1122026	1122526	C1orf159
chr1	1136688	1137188	TNFRSF18
chr1	1137267	1137767	LINC01342
chr1	1137267	1137767	SDF4
chr1	1137267	1137767	TNFRSF18
chr1	1156726	1157226	TNFRSF18
chr1	1182427	1182927	SDF4
chr1	1182427	1182927	TNFRSF18
chr1	1199323	1199823	TNFRSF18
chr1	1201217	1201717	TNFRSF18
chr1	1206707	1207207	LINC01342
chr1	1206707	1207207	SDF4
chr1	1206707	1207207	TNFRSF18
chr1	1206707	1207207	UBE2J2
chr1	1208417	1208917	TNFRSF18
chr1	1212833	1213333	LINC01342
chr1	1212833	1213333	PUSL1
chr1	1212833	1213333	SDF4
chr1	1212833	1213333	TNFRSF18
chr1	1212833	1213333	TTLL10
chr1	1212833	1213333	UBE2J2
chr1	1213742	1214242	B3GALT6
chr1	1216613	1217113	SDF4
chr1	1216613	1217113	TNFRSF18
chr1	1219230	1219730	B3GALT6
chr1	1231829	1232329	TNFRSF18
chr1	1237318	1237818	TNFRSF18
chr1	1273640	1274140	TNFRSF18
chr1	1291773	1292273	TNFRSF18
chr1	1304642	1305142	TNFRSF18
chr1	1305496	1305996	PUSL1
chr1	1307714	1308214	DVL1
chr1	1307714	1308214	PUSL1
chr1	1308217	1308717	PUSL1
chr1	1339538	1340038	CCNL2
chr1	1341670	1342170	CCNL2
chr1	1341670	1342170	MIR6808
chr1	1348663	1349163	CCNL2
chr1	1348663	1349163	MIR6808
chr1	1349710	1350210	PUSL1
chr1	1354534	1355034	CCNL2
chr1	1354534	1355034	MIR6808
chr1	1358059	1358559	MXRA8
chr1	1359191	1359691	CCNL2
chr1	1359191	1359691	MIR6808
chr1	1359695	1360195	MXRA8
chr1	1360446	1360946	MXRA8
chr1	1360446	1360946	PUSL1
chr1	1398580	1399080	MIR6808
chr1	1402402	1402902	ATAD3B
chr1	1409703	1410203	ANKRD65
chr1	1419694	1420194	CCNL2
chr1	1419694	1420194	MIR6808
chr1	1422759	1423259	LINC01770
chr1	1422759	1423259	VWA1
chr1	1427585	1428085	CCNL2
chr1	1427585	1428085	MIR6808
chr1	1430249	1430749	MXRA8
chr1	1432403	1432903	LINC01770
chr1	1432403	1432903	VWA1
chr1	1433091	1433591	ANKRD65
chr1	1433091	1433591	LINC01770
chr1	1433091	1433591	VWA1
chr1	1433688	1434188	ANKRD65
chr1	1433688	1434188	LINC01770
chr1	1433688	1434188	VWA1
chr1	1434446	1434946	ANKRD65
chr1	1434446	1434946	LINC01770
chr1	1434446	1434946	VWA1
chr1	1435411	1435911	ANKRD65
chr1	1435411	1435911	LINC01770
chr1	1439101	1439601	CCNL2
chr1	1439101	1439601	MIR6808
chr1	1439634	1440134	LINC01770
chr1	1523396	1523896	LINC01770
chr1	1543714	1544214	ATAD3B
chr1	1552595	1553095	MMP23B
chr1	1561888	1562388	ATAD3A
chr1	1561888	1562388	FNDC10
chr1	1563085	1563585	MMP23B
chr1	1566849	1567349	TMEM240
chr1	1567450	1567950	TMEM240
chr1	1567968	1568468	FNDC10
chr1	1574672	1575172	MMP23B
chr1	1615158	1615658	MMP23B
chr1	1628164	1628664	FNDC10
chr1	1628983	1629483	CDK11B
chr1	1628983	1629483	MIB2
chr1	1628983	1629483	MMP23B
chr1	1628983	1629483	SSU72
chr1	1629679	1630179	CDK11B
chr1	1629679	1630179	MIB2
chr1	1629679	1630179	MMP23B
chr1	1629679	1630179	SLC35E2B
chr1	1629679	1630179	SSU72
chr1	1630246	1630746	CDK11B
chr1	1630246	1630746	MIB2
chr1	1630246	1630746	MMP23B
chr1	1630246	1630746	SSU72
chr1	1630887	1631387	CDK11B
chr1	1630887	1631387	MMP23B
chr1	1630887	1631387	SLC35E2B
chr1	1630887	1631387	SSU72
chr1	1631683	1632183	MMP23B
chr1	1658919	1659419	MMP23B
chr1	1664963	1665463	FNDC10
chr1	1677191	1677691	MIB2
chr1	1677191	1677691	MMP23B
chr1	1677990	1678490	MIB2
chr1	1677990	1678490	MMP23B
chr1	1686316	1686816	FNDC10
chr1	1693974	1694474	MMP23B
chr1	1724196	1724696	MMP23B
chr1	1728276	1728776	MMP23B
chr1	1728276	1728776	SLC35E2B
chr1	1758642	1759142	NADK
chr1	1775266	1775766	NADK
chr1	1775817	1776317	NADK
chr1	1779967	1780467	NADK
chr1	1827457	1827957	NADK
chr1	1832077	1832577	NADK
chr1	1859551	1860051	GNB1
chr1	1873108	1873608	NADK
chr1	1878093	1878593	NADK
chr1	1906764	1907264	TMEM52
chr1	1908890	1909390	TMEM52
chr1	1994368	1994868	PRKCZ
chr1	2046391	2046891	PRKCZ
chr1	2049370	2049870	PRKCZ
chr1	2050082	2050582	PRKCZ
chr1	2050629	2051129	PRKCZ
chr1	2051174	2051674	PRKCZ
chr1	2126588	2127088	PRKCZ
chr1	2127304	2127804	PRKCZ
chr1	2128142	2128642	PRKCZ
chr1	2128696	2129196	PRKCZ
chr1	2129340	2129840	PRKCZ
chr1	2132545	2133045	FAAP20
chr1	2133047	2133547	SKI
chr1	2133616	2134116	SKI
chr1	2135453	2135953	FAAP20
chr1	2139652	2140152	PRKCZ
chr1	2174238	2174738	FAAP20
chr1	2175932	2176432	FAAP20
chr1	2189328	2189828	FAAP20
chr1	2190021	2190521	FAAP20
chr1	2199204	2199704	FAAP20
chr1	2199204	2199704	SKI
chr1	2204259	2204759	FAAP20
chr1	2205040	2205540	SKI
chr1	2205578	2206078	FAAP20
chr1	2207603	2208103	FAAP20
chr1	2208230	2208730	FAAP20
chr1	2208757	2209257	FAAP20
chr1	2210770	2211270	FAAP20
chr1	2212151	2212651	FAAP20
chr1	2212691	2213191	FAAP20
chr1	2213505	2214005	FAAP20
chr1	2214013	2214513	FAAP20
chr1	2231827	2232327	FAAP20
chr1	2255469	2255969	SKI
chr1	2256030	2256530	SKI
chr1	2274953	2275453	FAAP20
chr1	2275779	2276279	FAAP20
chr1	2278071	2278571	FAAP20
chr1	2279379	2279879	FAAP20
chr1	2282846	2283346	FAAP20
chr1	2284229	2284729	FAAP20
chr1	2290562	2291062	FAAP20
chr1	2300263	2300763	MORN1
chr1	2300263	2300763	SKI
chr1	2300962	2301462	MORN1
chr1	2300962	2301462	SKI
chr1	2311410	2311910	FAAP20
chr1	2412425	2412925	MORN1
chr1	2415691	2416191	MORN1
chr1	2415691	2416191	PEX10
chr1	2459662	2460162	TNFRSF14-AS1
chr1	2460943	2461443	TNFRSF14
chr1	2460943	2461443	TNFRSF14-AS1
chr1	2464954	2465454	TNFRSF14-AS1
chr1	2465474	2465974	TNFRSF14
chr1	2465474	2465974	TNFRSF14-AS1
chr1	2474281	2474781	TNFRSF14
chr1	2474281	2474781	TNFRSF14-AS1
chr1	2474910	2475410	LOC100996583
chr1	2474910	2475410	TNFRSF14
chr1	2474910	2475410	TNFRSF14-AS1
chr1	2476017	2476517	TNFRSF14
chr1	2476017	2476517	TNFRSF14-AS1
chr1	2481818	2482318	PANK4
chr1	2481818	2482318	TNFRSF14
chr1	2517909	2518409	TNFRSF14
chr1	2519285	2519785	TNFRSF14-AS1
chr1	2523078	2523578	TNFRSF14-AS1
chr1	2526795	2527295	PANK4
chr1	2527488	2527988	PANK4
chr1	2528009	2528509	PANK4
chr1	2528525	2529025	LOC100996583
chr1	2528525	2529025	PANK4
chr1	2528525	2529025	PRXL2B
chr1	2529223	2529723	PANK4
chr1	2529223	2529723	TNFRSF14
chr1	2530024	2530524	TNFRSF14
chr1	2543405	2543905	TNFRSF14
chr1	2543405	2543905	TNFRSF14-AS1
chr1	2544821	2545321	TNFRSF14
chr1	2544821	2545321	TNFRSF14-AS1
chr1	2546814	2547314	PRXL2B
chr1	2547959	2548459	PRXL2B
chr1	2548649	2549149	PANK4
chr1	2548649	2549149	PRXL2B
chr1	2549197	2549697	PRXL2B
chr1	2551445	2551945	HES5
chr1	2551445	2551945	TNFRSF14
chr1	2553813	2554313	HES5
chr1	2554828	2555328	TNFRSF14
chr1	2555456	2555956	TNFRSF14
chr1	2555456	2555956	TNFRSF14-AS1
chr1	2557343	2557843	LOC100996583
chr1	2557343	2557843	TNFRSF14
chr1	2557343	2557843	TNFRSF14-AS1
chr1	2557907	2558407	TNFRSF14-AS1
chr1	2559592	2560092	TNFRSF14
chr1	2559592	2560092	TNFRSF14-AS1
chr1	2560593	2561093	TNFRSF14-AS1
chr1	2563214	2563714	LOC100996583
chr1	2563214	2563714	PANK4
chr1	2563214	2563714	TNFRSF14
chr1	2564535	2565035	TNFRSF14-AS1
chr1	2585328	2585828	PRXL2B
chr1	2585862	2586362	PRXL2B
chr1	2586413	2586913	PRXL2B
chr1	2605531	2606031	HES5
chr1	2605531	2606031	TNFRSF14
chr1	2642987	2643487	PRXL2B
chr1	2644109	2644609	TNFRSF14
chr1	2969999	2970499	LINC00982
chr1	2969999	2970499	PRDM16
chr1	2970666	2971166	PRDM16
chr1	2980191	2980691	PRDM16
chr1	2987772	2988272	LINC00982
chr1	2987772	2988272	PRDM16
chr1	3012404	3012904	LINC00982
chr1	3012404	3012904	PRDM16
chr1	3028768	3029268	PRDM16
chr1	3029380	3029880	PRDM16
chr1	3054548	3055048	LINC00982
chr1	3054548	3055048	PRDM16
chr1	3055068	3055568	LINC00982
chr1	3055068	3055568	PRDM16
chr1	3056183	3056683	LINC00982
chr1	3056183	3056683	PRDM16
chr1	3057148	3057648	PRDM16
chr1	3058232	3058732	LINC00982
chr1	3058232	3058732	PRDM16
chr1	3059083	3059583	PRDM16
chr1	3060289	3060789	LINC00982
chr1	3060289	3060789	PRDM16
chr1	3060882	3061382	LINC00982
chr1	3060882	3061382	PRDM16
chr1	3061814	3062314	LINC00982
chr1	3061814	3062314	PRDM16
chr1	3062328	3062828	LINC00982
chr1	3062328	3062828	PRDM16
chr1	3062928	3063428	LINC00982
chr1	3062928	3063428	PRDM16
chr1	3063590	3064090	LINC00982
chr1	3063590	3064090	PRDM16
chr1	3064185	3064685	LINC00982
chr1	3064185	3064685	PRDM16
chr1	3065248	3065748	LINC00982
chr1	3065248	3065748	PRDM16
chr1	3066130	3066630	LINC00982
chr1	3066130	3066630	PRDM16
chr1	3067196	3067696	LINC00982
chr1	3067196	3067696	PRDM16
chr1	3067769	3068269	LINC00982
chr1	3067769	3068269	PRDM16
chr1	3068726	3069226	LINC00982
chr1	3068726	3069226	PRDM16
chr1	3069342	3069842	LINC00982
chr1	3069342	3069842	PRDM16
chr1	3070097	3070597	PRDM16
chr1	3070724	3071224	LINC00982
chr1	3070724	3071224	PRDM16
chr1	3071249	3071749	LINC00982
chr1	3071249	3071749	PRDM16
chr1	3072127	3072627	LINC00982
chr1	3072127	3072627	PRDM16
chr1	3072633	3073133	LINC00982
chr1	3072633	3073133	PRDM16
chr1	3073672	3074172	LINC00982
chr1	3073672	3074172	PRDM16
chr1	3074230	3074730	LINC00982
chr1	3074230	3074730	PRDM16
chr1	3074835	3075335	LINC00982
chr1	3074835	3075335	PRDM16
chr1	3075885	3076385	LINC00982
chr1	3075885	3076385	PRDM16
chr1	3076473	3076973	LINC00982
chr1	3076473	3076973	PRDM16
chr1	3077512	3078012	LINC00982
chr1	3077512	3078012	PRDM16
chr1	3078252	3078752	LINC00982
chr1	3078252	3078752	PRDM16
chr1	3079132	3079632	LINC00982
chr1	3079132	3079632	PRDM16
chr1	3079721	3080221	LINC00982
chr1	3079721	3080221	PRDM16
chr1	3080531	3081031	LINC00982
chr1	3080531	3081031	PRDM16
chr1	3081229	3081729	PRDM16
chr1	3082182	3082682	PRDM16
chr1	3082850	3083350	PRDM16
chr1	3083647	3084147	PRDM16
chr1	3084202	3084702	LINC00982
chr1	3084202	3084702	PRDM16
chr1	3085011	3085511	PRDM16
chr1	3085538	3086038	PRDM16
chr1	3086310	3086810	PRDM16
chr1	3087148	3087648	LINC00982
chr1	3087148	3087648	PRDM16
chr1	3089850	3090350	PRDM16
chr1	3090362	3090862	PRDM16
chr1	3090934	3091434	PRDM16
chr1	3092108	3092608	PRDM16
chr1	3092734	3093234	PRDM16
chr1	3093656	3094156	PRDM16
chr1	3094214	3094714	LINC00982
chr1	3094214	3094714	PRDM16
chr1	3095034	3095534	PRDM16
chr1	3096412	3096912	PRDM16
chr1	3097135	3097635	PRDM16
chr1	3098021	3098521	PRDM16
chr1	3099827	3100327	PRDM16
chr1	3100342	3100842	LINC00982
chr1	3100342	3100842	PRDM16
chr1	3101047	3101547	LINC00982
chr1	3101047	3101547	PRDM16
chr1	3101963	3102463	PRDM16
chr1	3102489	3102989	PRDM16
chr1	3104084	3104584	LINC00982
chr1	3104084	3104584	PRDM16
chr1	3104885	3105385	LINC00982
chr1	3104885	3105385	PRDM16
chr1	3105457	3105957	LINC00982
chr1	3105457	3105957	PRDM16
chr1	3106536	3107036	LINC00982
chr1	3106536	3107036	PRDM16
chr1	3107089	3107589	LINC00982
chr1	3107089	3107589	PRDM16
chr1	3109080	3109580	PRDM16
chr1	3110568	3111068	LINC00982
chr1	3110568	3111068	PRDM16
chr1	3112168	3112668	PRDM16
chr1	3113010	3113510	LINC00982
chr1	3113010	3113510	PRDM16
chr1	3113875	3114375	PRDM16
chr1	3114842	3115342	LINC00982
chr1	3114842	3115342	PRDM16
chr1	3116050	3116550	LINC00982
chr1	3116050	3116550	PRDM16
chr1	3116558	3117058	LINC00982
chr1	3116558	3117058	PRDM16
chr1	3117549	3118049	LINC00982
chr1	3117549	3118049	PRDM16
chr1	3118736	3119236	PRDM16
chr1	3119253	3119753	LINC00982
chr1	3119253	3119753	PRDM16
chr1	3119784	3120284	LINC00982
chr1	3119784	3120284	PRDM16
chr1	3120427	3120927	PRDM16
chr1	3120984	3121484	LINC00982
chr1	3120984	3121484	PRDM16
chr1	3121714	3122214	LINC00982
chr1	3121714	3122214	PRDM16
chr1	3122334	3122834	LINC00982
chr1	3122334	3122834	PRDM16
chr1	3123290	3123790	PRDM16
chr1	3123898	3124398	PRDM16
chr1	3124450	3124950	LINC00982
chr1	3124450	3124950	PRDM16
chr1	3125109	3125609	LINC00982
chr1	3125109	3125609	PRDM16
chr1	3125638	3126138	LINC00982
chr1	3125638	3126138	PRDM16
chr1	3126249	3126749	LINC00982
chr1	3126249	3126749	PRDM16
chr1	3126759	3127259	PRDM16
chr1	3127270	3127770	PRDM16
chr1	3127812	3128312	LINC00982
chr1	3127812	3128312	PRDM16
chr1	3128624	3129124	LINC00982
chr1	3128624	3129124	PRDM16
chr1	3129141	3129641	LINC00982
chr1	3129141	3129641	PRDM16
chr1	3129994	3130494	LINC00982
chr1	3129994	3130494	PRDM16
chr1	3130775	3131275	PRDM16
chr1	3131627	3132127	LINC00982
chr1	3131627	3132127	PRDM16
chr1	3132171	3132671	LINC00982
chr1	3132171	3132671	PRDM16
chr1	3132898	3133398	LINC00982
chr1	3132898	3133398	PRDM16
chr1	3133512	3134012	LINC00982
chr1	3133512	3134012	PRDM16
chr1	3134581	3135081	LINC00982
chr1	3134581	3135081	PRDM16
chr1	3135294	3135794	LINC00982
chr1	3135294	3135794	PRDM16
chr1	3136057	3136557	PRDM16
chr1	3137059	3137559	LINC00982
chr1	3137059	3137559	PRDM16
chr1	3137913	3138413	PRDM16
chr1	3138545	3139045	PRDM16
chr1	3139545	3140045	LINC00982
chr1	3139545	3140045	PRDM16
chr1	3140107	3140607	PRDM16
chr1	3145307	3145807	LINC00982
chr1	3145307	3145807	PRDM16
chr1	3145880	3146380	LINC00982
chr1	3145880	3146380	PRDM16
chr1	3146689	3147189	PRDM16
chr1	3151452	3151952	PRDM16
chr1	3156855	3157355	LINC00982
chr1	3156855	3157355	PRDM16
chr1	3157431	3157931	PRDM16
chr1	3161082	3161582	PRDM16
chr1	3163776	3164276	PRDM16
chr1	3164831	3165331	PRDM16
chr1	3166547	3167047	PRDM16
chr1	3168208	3168708	PRDM16
chr1	3354982	3355482	ARHGEF16
chr1	3357441	3357941	ARHGEF16
chr1	3364456	3364956	ARHGEF16
chr1	3365919	3366419	ARHGEF16
chr1	3377761	3378261	ARHGEF16
chr1	3382576	3383076	ARHGEF16
chr1	3384570	3385070	ARHGEF16
chr1	3387322	3387822	ARHGEF16
chr1	3387888	3388388	ARHGEF16
chr1	3388667	3389167	ARHGEF16
chr1	3393134	3393634	ARHGEF16
chr1	3393681	3394181	ARHGEF16
chr1	3410072	3410572	ARHGEF16
chr1	3420217	3420717	ARHGEF16
chr1	3422584	3423084	ARHGEF16
chr1	3423286	3423786	ARHGEF16
chr1	3423870	3424370	ARHGEF16
chr1	3424608	3425108	ARHGEF16
chr1	3454724	3455224	ARHGEF16
chr1	3456682	3457182	ARHGEF16
chr1	3483793	3484293	ARHGEF16
chr1	3541876	3542376	TPRG1L
chr1	3542618	3543118	MEGF6
chr1	3542618	3543118	MIR551A
chr1	3543333	3543833	MEGF6
chr1	3543333	3543833	MIR551A
chr1	3543838	3544338	MIR551A
chr1	3545638	3546138	MIR551A
chr1	3548326	3548826	MEGF6
chr1	3559786	3560286	MEGF6
chr1	3559786	3560286	MIR551A
chr1	3560428	3560928	MEGF6
chr1	3560428	3560928	MIR551A
chr1	3561478	3561978	MEGF6
chr1	3590260	3590760	MIR551A
chr1	3590803	3591303	MIR551A
chr1	3598105	3598605	MEGF6
chr1	3598105	3598605	MIR551A
chr1	3611458	3611958	MIR551A
chr1	3613324	3613824	MIR551A
chr1	3773310	3773810	SMIM1
chr1	3786957	3787457	SMIM1
chr1	3804118	3804618	DFFB
chr1	3805004	3805504	DFFB
chr1	3810103	3810603	DFFB
chr1	3811326	3811826	DFFB
chr1	3815750	3816250	DFFB
chr1	3816362	3816862	DFFB
chr1	3818160	3818660	DFFB
chr1	3820988	3821488	DFFB
chr1	3846476	3846976	DFFB
chr1	3847008	3847508	DFFB
chr1	3889935	3890435	C1orf174
chr1	3900028	3900528	LINC01134
chr1	3900573	3901073	C1orf174
chr1	3910716	3911216	DFFB
chr1	4355367	4355867	LINC01777
chr1	4357821	4358321	LINC01777
chr1	4358815	4359315	LINC01777
chr1	4360798	4361298	LINC01777
chr1	4395457	4395957	LINC01777
chr1	4397176	4397676	LINC01777
chr1	4421822	4422322	LINC01777
chr1	4422409	4422909	LINC01777
chr1	5994621	5995121	NPHP4
chr1	6026035	6026535	NPHP4
chr1	6026597	6027097	NPHP4
chr1	6027250	6027750	NPHP4
chr1	6028059	6028559	NPHP4
chr1	6056485	6056985	NPHP4
chr1	6179733	6180233	ICMT
chr1	6180320	6180820	CHD5
chr1	6180320	6180820	RPL22
chr1	6180844	6181344	CHD5
chr1	6180844	6181344	RNF207
chr1	6180844	6181344	RPL22
chr1	6192159	6192659	RNF207
chr1	6192159	6192659	RPL22
chr1	6205096	6205596	CHD5
chr1	6205096	6205596	RPL22
chr1	6209087	6209587	CHD5
chr1	6209087	6209587	RNF207
chr1	6246619	6247119	GPR153
chr1	6248442	6248942	GPR153
chr1	6249239	6249739	HES3
chr1	6249239	6249739	ICMT
chr1	6249949	6250449	GPR153
chr1	6252051	6252551	GPR153
chr1	6257475	6257975	GPR153
chr1	6258300	6258800	GPR153
chr1	6259874	6260374	GPR153
chr1	6260860	6261360	GPR153
chr1	6261557	6262057	GPR153
chr1	6271468	6271968	GPR153
chr1	6272352	6272852	GPR153
chr1	6273279	6273779	GPR153
chr1	6273836	6274336	GPR153
chr1	6276455	6276955	GPR153
chr1	6280685	6281185	GPR153
chr1	6287441	6287941	LOC102724450
chr1	6287441	6287941	RNF207
chr1	6287441	6287941	RPL22
chr1	6290131	6290631	GPR153
chr1	6293934	6294434	GPR153
chr1	6341568	6342068	GPR153
chr1	6342101	6342601	GPR153
chr1	6343323	6343823	GPR153
chr1	6347960	6348460	GPR153
chr1	6358883	6359383	GPR153
chr1	6359592	6360092	GPR153
chr1	6360141	6360641	GPR153
chr1	6423391	6423891	ESPN
chr1	6424752	6425252	HES2
chr1	6424752	6425252	TNFRSF25
chr1	6447064	6447564	ESPN
chr1	6447064	6447564	HES2
chr1	6447064	6447564	TNFRSF25
chr1	6461457	6461957	ESPN
chr1	6461457	6461957	HES2
chr1	6461457	6461957	TNFRSF25
chr1	6466111	6466611	ESPN
chr1	6470520	6471020	ESPN
chr1	6470520	6471020	TNFRSF25
chr1	6484428	6484928	ESPN
chr1	6484428	6484928	TNFRSF25
chr1	6502357	6502857	ESPN
chr1	6502357	6502857	TNFRSF25
chr1	6505789	6506289	ESPN
chr1	6505789	6506289	TNFRSF25
chr1	6743751	6744251	CAMTA1
chr1	6746354	6746854	LINC01672
chr1	6771882	6772382	LINC01672
chr1	6784349	6784849	CAMTA1
chr1	6784908	6785408	CAMTA1
chr1	6811522	6812022	LINC01672
chr1	6819802	6820302	LINC01672
chr1	7728740	7729240	VAMP3
chr1	7753620	7754120	VAMP3
chr1	7770462	7770962	VAMP3
chr1	7771030	7771530	VAMP3
chr1	7771543	7772043	VAMP3
chr1	7786780	7787280	VAMP3
chr1	7963188	7963688	ERRFI1
chr1	7976911	7977411	ERRFI1
chr1	8004938	8005438	ERRFI1
chr1	8005519	8006019	ERRFI1
chr1	8013593	8014093	ERRFI1
chr1	8026695	8027195	ERRFI1
chr1	8027266	8027766	ERRFI1
chr1	8028333	8028833	ERRFI1
chr1	8046980	8047480	ERRFI1
chr1	8055928	8056428	ERRFI1
chr1	8059275	8059775	ERRFI1
chr1	8061215	8061715	ERRFI1
chr1	8061992	8062492	ERRFI1
chr1	8077128	8077628	ERRFI1
chr1	8090059	8090559	ERRFI1
chr1	8094468	8094968	ERRFI1
chr1	8096600	8097100	ERRFI1
chr1	8116154	8116654	ERRFI1
chr1	8116154	8116654	LINC01714
chr1	8116875	8117375	ERRFI1
chr1	8116875	8117375	LINC01714
chr1	8120659	8121159	ERRFI1
chr1	8120659	8121159	LINC01714
chr1	8121277	8121777	ERRFI1
chr1	8121277	8121777	LINC01714
chr1	8133580	8134080	LINC01714
chr1	8134586	8135086	LINC01714
chr1	8137126	8137626	LINC01714
chr1	8137786	8138286	LINC01714
chr1	8141663	8142163	LINC01714
chr1	8197626	8198126	LINC01714
chr1	8202495	8202995	LINC01714
chr1	8204280	8204780	LINC01714
chr1	8237997	8238497	LINC01714
chr1	8238897	8239397	LINC01714
chr1	8259334	8259834	LINC01714
chr1	8371381	8371881	RERE-AS1
chr1	8374216	8374716	RERE-AS1
chr1	8382207	8382707	RERE-AS1
chr1	8408000	8408500	RERE-AS1
chr1	8905852	8906352	ENO1
chr1	8908270	8908770	ENO1
chr1	9067146	9067646	GPR157
chr1	9069536	9070036	GPR157
chr1	9077768	9078268	GPR157
chr1	9080650	9081150	GPR157
chr1	9083227	9083727	GPR157
chr1	9090492	9090992	GPR157
chr1	9114021	9114521	GPR157
chr1	9118071	9118571	GPR157
chr1	9119655	9120155	GPR157
chr1	9124945	9125445	GPR157
chr1	9125527	9126027	GPR157
chr1	9126937	9127437	GPR157
chr1	9127438	9127938	GPR157
chr1	9130184	9130684	LNCTAM34A
chr1	9131316	9131816	LNCTAM34A
chr1	9143273	9143773	GPR157
chr1	9143273	9143773	LNCTAM34A
chr1	9143273	9143773	MIR34AHG
chr1	9163258	9163758	LNCTAM34A
chr1	9163258	9163758	MIR34AHG
chr1	9163905	9164405	LNCTAM34A
chr1	9163905	9164405	MIR34AHG
chr1	9174175	9174675	LNCTAM34A
chr1	9179422	9179922	LNCTAM34A
chr1	9179422	9179922	MIR34AHG
chr1	9180017	9180517	GPR157
chr1	9180017	9180517	LNCTAM34A
chr1	9180017	9180517	MIR34AHG
chr1	9181230	9181730	LNCTAM34A
chr1	9181230	9181730	MIR34AHG
chr1	9182149	9182649	LNCTAM34A
chr1	9182149	9182649	MIR34AHG
chr1	9182938	9183438	LNCTAM34A
chr1	9182938	9183438	MIR34AHG
chr1	9196184	9196684	MIR34AHG
chr1	9242462	9242962	H6PD
chr1	9275513	9276013	LNCTAM34A
chr1	9280273	9280773	SPSB1
chr1	9289488	9289988	SPSB1
chr1	9290121	9290621	SPSB1
chr1	9291952	9292452	SPSB1
chr1	9292555	9293055	SPSB1
chr1	9294276	9294776	SPSB1
chr1	9294987	9295487	SPSB1
chr1	9315512	9316012	SPSB1
chr1	9317878	9318378	SPSB1
chr1	9319984	9320484	SPSB1
chr1	9326505	9327005	SPSB1
chr1	9340108	9340608	SPSB1
chr1	9371576	9372076	SPSB1
chr1	9503170	9503670	TMEM201
chr1	9505221	9505721	TMEM201
chr1	9508406	9508906	TMEM201
chr1	9531047	9531547	TMEM201
chr1	9532668	9533168	TMEM201
chr1	9546753	9547253	TMEM201
chr1	9552002	9552502	TMEM201
chr1	9561412	9561912	TMEM201
chr1	9569697	9570197	TMEM201
chr1	9570723	9571223	TMEM201
chr1	9592628	9593128	TMEM201
chr1	9593326	9593826	PIK3CD-AS2
chr1	9593326	9593826	TMEM201
chr1	9594054	9594554	PIK3CD-AS2
chr1	9594054	9594554	TMEM201
chr1	9595321	9595821	TMEM201
chr1	9626912	9627412	PIK3CD
chr1	9626912	9627412	PIK3CD-AS1
chr1	9628906	9629406	PIK3CD
chr1	9629703	9630203	PIK3CD
chr1	9629703	9630203	PIK3CD-AS1
chr1	9643865	9644365	PIK3CD
chr1	9643865	9644365	PIK3CD-AS1
chr1	9644584	9645084	PIK3CD
chr1	9644584	9645084	PIK3CD-AS1
chr1	9651473	9651973	PIK3CD-AS1
chr1	9652217	9652717	PIK3CD
chr1	9652217	9652717	PIK3CD-AS1
chr1	9653240	9653740	PIK3CD-AS1
chr1	9654368	9654868	PIK3CD
chr1	9681683	9682183	TMEM201
chr1	9686312	9686812	PIK3CD
chr1	9686312	9686812	PIK3CD-AS1
chr1	9704658	9705158	PIK3CD
chr1	9704658	9705158	PIK3CD-AS1
chr1	9716762	9717262	PIK3CD
chr1	9717499	9717999	PIK3CD
chr1	9728403	9728903	PIK3CD
chr1	9730489	9730989	PIK3CD
chr1	9730489	9730989	PIK3CD-AS1
chr1	9732312	9732812	PIK3CD
chr1	9732312	9732812	PIK3CD-AS2
chr1	9736966	9737466	CLSTN1
chr1	9746521	9747021	PIK3CD-AS2
chr1	9766726	9767226	CLSTN1
chr1	9822004	9822504	CLSTN1
chr1	9929323	9929823	NMNAT1
chr1	10208494	10208994	KIF1B
chr1	10253663	10254163	KIF1B
chr1	10387504	10388004	PEX14
chr1	10402183	10402683	PEX14
chr1	10409091	10409591	PEX14
chr1	10508584	10509084	PEX14
chr1	10515528	10516028	CENPS-CORT
chr1	10537564	10538064	PEX14
chr1	10714420	10714920	CASZ1
chr1	10724999	10725499	CASZ1
chr1	10726371	10726871	CASZ1
chr1	10744806	10745306	CASZ1
chr1	10751449	10751949	CASZ1
chr1	10753261	10753761	CASZ1
chr1	10754542	10755042	CASZ1
chr1	10774137	10774637	CASZ1
chr1	10813650	10814150	CASZ1
chr1	10831289	10831789	CASZ1
chr1	10840963	10841463	CASZ1
chr1	10850933	10851433	CASZ1
chr1	10979941	10980441	SRM
chr1	10984204	10984704	SRM
chr1	10998194	10998694	SRM
chr1	11056575	11057075	SRM
chr1	11080090	11080590	SRM
chr1	11109327	11109827	ANGPTL7
chr1	11157361	11157861	ANGPTL7
chr1	11174260	11174760	ANGPTL7
chr1	11176405	11176905	ANGPTL7
chr1	11178011	11178511	ANGPTL7
chr1	11180168	11180668	ANGPTL7
chr1	11187322	11187822	ANGPTL7
chr1	11187902	11188402	ANGPTL7
chr1	11188456	11188956	ANGPTL7
chr1	11268509	11269009	ANGPTL7
chr1	11335355	11335855	UBIAD1
chr1	11664517	11665017	AGTRAP
chr1	11664517	11665017	DRAXIN
chr1	11664517	11665017	FBXO6
chr1	11693055	11693555	AGTRAP
chr1	11719176	11719676	DRAXIN
chr1	11719699	11720199	DRAXIN
chr1	11719699	11720199	MAD2L2
chr1	11730307	11730807	AGTRAP
chr1	11730307	11730807	DRAXIN
chr1	11731140	11731640	AGTRAP
chr1	11731705	11732205	AGTRAP
chr1	11732535	11733035	AGTRAP
chr1	11735201	11735701	AGTRAP
chr1	11735796	11736296	AGTRAP
chr1	11735796	11736296	DRAXIN
chr1	11736807	11737307	AGTRAP
chr1	11736807	11737307	CLCN6
chr1	11736807	11737307	LOC102724659
chr1	11737900	11738400	AGTRAP
chr1	11737900	11738400	DRAXIN
chr1	11738823	11739323	AGTRAP
chr1	11749109	11749609	AGTRAP
chr1	11749109	11749609	DRAXIN
chr1	11749109	11749609	MAD2L2
chr1	11784291	11784791	AGTRAP
chr1	11785009	11785509	AGTRAP
chr1	11785009	11785509	CLCN6
chr1	11785571	11786071	AGTRAP
chr1	11786254	11786754	AGTRAP
chr1	11790127	11790627	AGTRAP
chr1	11790804	11791304	AGTRAP
chr1	11790804	11791304	CLCN6
chr1	11790804	11791304	MTHFR
chr1	11791537	11792037	AGTRAP
chr1	11796377	11796877	AGTRAP
chr1	11803427	11803927	AGTRAP
chr1	11803427	11803927	CLCN6
chr1	11804211	11804711	CLCN6
chr1	11805203	11805703	CLCN6
chr1	11841187	11841687	KIAA2013
chr1	11841909	11842409	KIAA2013
chr1	11841909	11842409	PLOD1
chr1	11874050	11874550	KIAA2013
chr1	11874050	11874550	PLOD1
chr1	11880162	11880662	KIAA2013
chr1	11880162	11880662	NPPA-AS1
chr1	11881052	11881552	KIAA2013
chr1	11882848	11883348	KIAA2013
chr1	11882848	11883348	PLOD1
chr1	11924552	11925052	KIAA2013
chr1	11924552	11925052	MFN2
chr1	11926255	11926755	KIAA2013
chr1	11926789	11927289	KIAA2013
chr1	11926789	11927289	MFN2
chr1	11929787	11930287	MFN2
chr1	11934346	11934846	MFN2
chr1	11934346	11934846	PLOD1
chr1	11940511	11941011	KIAA2013
chr1	11940511	11941011	PLOD1
chr1	11978173	11978673	KIAA2013
chr1	11980041	11980541	MFN2
chr1	11985766	11986266	MFN2
chr1	12034137	12034637	MFN2
chr1	12051990	12052490	MFN2
chr1	12051990	12052490	TNFRSF8
chr1	12067585	12068085	MFN2
chr1	12067585	12068085	MIR7846
chr1	12067585	12068085	TNFRSF8
chr1	12079470	12079970	MIR7846
chr1	12112878	12113378	MIR7846
chr1	12112878	12113378	TNFRSF8
chr1	12124707	12125207	MIR7846
chr1	12125536	12126036	MIR7846
chr1	12127324	12127824	MIR7846
chr1	12127324	12127824	TNFRSF8
chr1	12127907	12128407	MIR7846
chr1	12127907	12128407	TNFRSF8
chr1	12129407	12129907	MIR7846
chr1	12129407	12129907	TNFRSF8
chr1	12130439	12130939	MIR7846
chr1	12130439	12130939	TNFRSF8
chr1	12131519	12132019	MIR7846
chr1	12131519	12132019	TNFRSF8
chr1	12132055	12132555	MIR7846
chr1	12132055	12132555	TNFRSF8
chr1	12135025	12135525	MIR7846
chr1	12135601	12136101	MIR7846
chr1	12135601	12136101	TNFRSF8
chr1	12136841	12137341	MIR7846
chr1	12136841	12137341	TNFRSF8
chr1	12137907	12138407	MIR7846
chr1	12139638	12140138	MIR7846
chr1	12140785	12141285	MIR7846
chr1	12141331	12141831	MIR7846
chr1	12142663	12143163	MIR7846
chr1	12143591	12144091	MIR7846
chr1	12144164	12144664	MIR7846
chr1	12144872	12145372	MIR7846
chr1	12146267	12146767	MIR7846
chr1	12146267	12146767	TNFRSF8
chr1	12147133	12147633	MIR7846
chr1	12147133	12147633	TNFRSF8
chr1	12147972	12148472	MIR7846
chr1	12148553	12149053	MIR7846
chr1	12150409	12150909	MIR7846
chr1	12150969	12151469	MIR7846
chr1	12152011	12152511	MIR7846
chr1	12153244	12153744	MIR7846
chr1	12157812	12158312	MIR7846
chr1	12159689	12160189	MIR7846
chr1	12160684	12161184	MIR7846
chr1	12161737	12162237	MIR7846
chr1	12161737	12162237	TNFRSF8
chr1	12167290	12167790	MIR7846
chr1	12168455	12168955	MIR7846
chr1	12171885	12172385	MIR7846
chr1	12172829	12173329	MIR7846
chr1	12173732	12174232	MIR7846
chr1	12174949	12175449	MIR7846
chr1	12177333	12177833	MIR7846
chr1	12177850	12178350	MIR7846
chr1	12178529	12179029	MIR7846
chr1	12179041	12179541	MIR7846
chr1	12180273	12180773	MIR7846
chr1	12181234	12181734	MIR7846
chr1	12182086	12182586	MIR7846
chr1	12183090	12183590	MIR7846
chr1	12184127	12184627	MIR7846
chr1	12184906	12185406	MIR7846
chr1	12185802	12186302	MIR7846
chr1	12194623	12195123	MIR7846
chr1	12195956	12196456	MIR7846
chr1	12196601	12197101	MIR7846
chr1	12203774	12204274	MIR7846
chr1	12206668	12207168	MIR7846
chr1	12207293	12207793	MIR7846
chr1	12207994	12208494	MIR7846
chr1	12208784	12209284	MIR7846
chr1	12510190	12510690	MIR6730
chr1	12510808	12511308	MIR6730
chr1	12513259	12513759	MIR6730
chr1	12518806	12519306	DHRS3
chr1	12518806	12519306	MIR6730
chr1	12519496	12519996	DHRS3
chr1	12519496	12519996	MIR6730
chr1	12528314	12528814	DHRS3
chr1	12528314	12528814	MIR6730
chr1	12539886	12540386	DHRS3
chr1	12540393	12540893	DHRS3
chr1	12541465	12541965	DHRS3
chr1	12542520	12543020	DHRS3
chr1	12542520	12543020	MIR6730
chr1	12547054	12547554	DHRS3
chr1	12548975	12549475	DHRS3
chr1	12549508	12550008	DHRS3
chr1	12550454	12550954	DHRS3
chr1	12556485	12556985	AADACL4
chr1	12556485	12556985	DHRS3
chr1	12556485	12556985	MIR6730
chr1	12565207	12565707	AADACL4
chr1	12565207	12565707	DHRS3
chr1	12565207	12565707	MIR6730
chr1	12565937	12566437	AADACL4
chr1	12565937	12566437	DHRS3
chr1	12565937	12566437	MIR6730
chr1	12566787	12567287	AADACL4
chr1	12566787	12567287	DHRS3
chr1	12566787	12567287	MIR6730
chr1	12568424	12568924	AADACL4
chr1	12568424	12568924	DHRS3
chr1	12568424	12568924	MIR6730
chr1	12570208	12570708	DHRS3
chr1	12570208	12570708	MIR6730
chr1	12571004	12571504	MIR6730
chr1	12572967	12573467	MIR6730
chr1	12573735	12574235	AADACL4
chr1	12573735	12574235	DHRS3
chr1	12573735	12574235	MIR6730
chr1	12577021	12577521	DHRS3
chr1	12577021	12577521	MIR6730
chr1	12580167	12580667	AADACL4
chr1	12580167	12580667	DHRS3
chr1	12581171	12581671	AADACL4
chr1	12581171	12581671	DHRS3
chr1	12581171	12581671	MIR6730
chr1	12581703	12582203	DHRS3
chr1	12581703	12582203	MIR6730
chr1	12585118	12585618	DHRS3
chr1	12585118	12585618	MIR6730
chr1	12585725	12586225	AADACL4
chr1	12585725	12586225	DHRS3
chr1	12585725	12586225	MIR6730
chr1	12593584	12594084	DHRS3
chr1	12595919	12596419	DHRS3
chr1	12596496	12596996	DHRS3
chr1	12598924	12599424	AADACL4
chr1	12598924	12599424	DHRS3
chr1	12598924	12599424	MIR6730
chr1	12600281	12600781	AADACL4
chr1	12600281	12600781	DHRS3
chr1	12600281	12600781	MIR6730
chr1	12601240	12601740	DHRS3
chr1	12601240	12601740	MIR6730
chr1	12602608	12603108	DHRS3
chr1	12602608	12603108	MIR6730
chr1	12604331	12604831	DHRS3
chr1	12607092	12607592	DHRS3
chr1	12607092	12607592	MIR6730
chr1	12610026	12610526	DHRS3
chr1	12610026	12610526	MIR6730
chr1	12613279	12613779	DHRS3
chr1	12613279	12613779	MIR6730
chr1	12613828	12614328	DHRS3
chr1	12613828	12614328	MIR6730
chr1	12614708	12615208	DHRS3
chr1	12615752	12616252	DHRS3
chr1	12618137	12618637	AADACL4
chr1	12618137	12618637	MIR6730
chr1	12620884	12621384	DHRS3
chr1	12621855	12622355	AADACL4
chr1	12621855	12622355	DHRS3
chr1	12621855	12622355	MIR6730
chr1	12622494	12622994	AADACL4
chr1	12622494	12622994	DHRS3
chr1	12622494	12622994	MIR6730
chr1	12623022	12623522	AADACL4
chr1	12623022	12623522	DHRS3
chr1	12623022	12623522	MIR6730
chr1	12623644	12624144	DHRS3
chr1	12626179	12626679	DHRS3
chr1	12626179	12626679	MIR6730
chr1	12626758	12627258	AADACL4
chr1	12626758	12627258	DHRS3
chr1	12626758	12627258	MIR6730
chr1	12627274	12627774	AADACL4
chr1	12627274	12627774	DHRS3
chr1	12627274	12627774	MIR6730
chr1	12630310	12630810	AADACL4
chr1	12630310	12630810	DHRS3
chr1	12630310	12630810	MIR6730
chr1	12636539	12637039	AADACL4
chr1	12636539	12637039	DHRS3
chr1	12636539	12637039	MIR6730
chr1	12643607	12644107	AADACL4
chr1	12643607	12644107	DHRS3
chr1	12643607	12644107	MIR6730
chr1	12644148	12644648	AADACL4
chr1	12644148	12644648	DHRS3
chr1	12644148	12644648	MIR6730
chr1	12653409	12653909	AADACL4
chr1	12653409	12653909	DHRS3
chr1	12653409	12653909	MIR6730
chr1	12653924	12654424	AADACL4
chr1	12653924	12654424	DHRS3
chr1	12653924	12654424	MIR6730
chr1	12658887	12659387	DHRS3
chr1	12658887	12659387	MIR6730
chr1	14509597	14510097	KAZN
chr1	14513077	14513577	KAZN
chr1	14517168	14517668	KAZN
chr1	14519630	14520130	KAZN
chr1	14520405	14520905	KAZN
chr1	14521653	14522153	KAZN
chr1	14522232	14522732	KAZN
chr1	14522768	14523268	KAZN
chr1	14542587	14543087	KAZN
chr1	14543466	14543966	KAZN
chr1	14544025	14544525	KAZN
chr1	14553765	14554265	KAZN
chr1	14593647	14594147	KAZN
chr1	14597915	14598415	KAZN
chr1	14598444	14598944	KAZN
chr1	14599204	14599704	KAZN
chr1	14600656	14601156	KAZN
chr1	14602112	14602612	KAZN
chr1	15088007	15088507	C1orf195
chr1	15088586	15089086	C1orf195
chr1	15112181	15112681	C1orf195
chr1	15112181	15112681	TMEM51
chr1	15141873	15142373	C1orf195
chr1	15142644	15143144	C1orf195
chr1	15146996	15147496	C1orf195
chr1	15146996	15147496	FHAD1
chr1	15146996	15147496	TMEM51
chr1	15152313	15152813	C1orf195
chr1	15152313	15152813	FHAD1
chr1	15156461	15156961	FHAD1
chr1	15158174	15158674	FHAD1
chr1	15158717	15159217	C1orf195
chr1	15158717	15159217	FHAD1
chr1	15158717	15159217	TMEM51
chr1	15160653	15161153	FHAD1
chr1	15163144	15163644	FHAD1
chr1	15168438	15168938	C1orf195
chr1	15168438	15168938	FHAD1
chr1	15168438	15168938	TMEM51
chr1	15172046	15172546	C1orf195
chr1	15172046	15172546	TMEM51
chr1	15172569	15173069	C1orf195
chr1	15172569	15173069	FHAD1
chr1	15172569	15173069	TMEM51
chr1	15173105	15173605	C1orf195
chr1	15173105	15173605	FHAD1
chr1	15173105	15173605	TMEM51
chr1	15173876	15174376	C1orf195
chr1	15173876	15174376	TMEM51
chr1	15178747	15179247	C1orf195
chr1	15178747	15179247	FHAD1
chr1	15178747	15179247	TMEM51
chr1	15180084	15180584	FHAD1
chr1	15188709	15189209	C1orf195
chr1	15200421	15200921	C1orf195
chr1	15200421	15200921	FHAD1
chr1	15200421	15200921	TMEM51
chr1	15203800	15204300	TMEM51
chr1	15206704	15207204	FHAD1
chr1	15210895	15211395	C1orf195
chr1	15210895	15211395	FHAD1
chr1	15210895	15211395	TMEM51
chr1	15213257	15213757	C1orf195
chr1	15213257	15213757	FHAD1
chr1	15213257	15213757	TMEM51
chr1	15213912	15214412	C1orf195
chr1	15213912	15214412	FHAD1
chr1	15213912	15214412	TMEM51
chr1	15214547	15215047	C1orf195
chr1	15214547	15215047	FHAD1
chr1	15214547	15215047	TMEM51
chr1	15218489	15218989	C1orf195
chr1	15218489	15218989	FHAD1
chr1	15218489	15218989	TMEM51
chr1	15224002	15224502	C1orf195
chr1	15231533	15232033	C1orf195
chr1	15246375	15246875	C1orf195
chr1	15246375	15246875	FHAD1
chr1	15246375	15246875	TMEM51
chr1	15246968	15247468	C1orf195
chr1	15246968	15247468	FHAD1
chr1	15246968	15247468	TMEM51
chr1	15248480	15248980	C1orf195
chr1	15248480	15248980	FHAD1
chr1	15249006	15249506	C1orf195
chr1	15249006	15249506	FHAD1
chr1	15249006	15249506	TMEM51
chr1	15252242	15252742	FHAD1
chr1	15254483	15254983	C1orf195
chr1	15254483	15254983	FHAD1
chr1	15258086	15258586	C1orf195
chr1	15258692	15259192	C1orf195
chr1	15259979	15260479	C1orf195
chr1	15259979	15260479	FHAD1
chr1	15260501	15261001	C1orf195
chr1	15260501	15261001	FHAD1
chr1	15261105	15261605	C1orf195
chr1	15275347	15275847	FHAD1
chr1	15275903	15276403	FHAD1
chr1	15284377	15284877	FHAD1
chr1	15284935	15285435	FHAD1
chr1	15294119	15294619	FHAD1
chr1	15301039	15301539	FHAD1
chr1	15304618	15305118	FHAD1
chr1	15305281	15305781	FHAD1
chr1	15324434	15324934	FHAD1
chr1	15332548	15333048	FHAD1
chr1	15336735	15337235	FHAD1
chr1	15337597	15338097	FHAD1
chr1	15524089	15524589	CASP9
chr1	15626169	15626669	PLEKHM2
chr1	15680579	15681079	DDI2
chr1	15680579	15681079	PLEKHM2
chr1	15696753	15697253	PLEKHM2
chr1	15710601	15711101	SLC25A34
chr1	15710601	15711101	UQCRHL
chr1	15714394	15714894	DDI2
chr1	15735889	15736389	UQCRHL
chr1	15757431	15757931	PLEKHM2
chr1	15758477	15758977	PLEKHM2
chr1	15760736	15761236	PLEKHM2
chr1	15780691	15781191	PLEKHM2
chr1	15809871	15810371	SLC25A34
chr1	15834701	15835201	FLJ37453
chr1	15835701	15836201	SPEN
chr1	15838640	15839140	UQCRHL
chr1	15843737	15844237	UQCRHL
chr1	15846876	15847376	FLJ37453
chr1	15849278	15849778	SPEN
chr1	15926390	15926890	CLCNKA
chr1	15949463	15949963	CLCNKA
chr1	15949463	15949963	HSPB7
chr1	15965313	15965813	CLCNKA
chr1	16008955	16009455	CLCNKA
chr1	16013165	16013665	CLCNKA
chr1	16013165	16013665	HSPB7
chr1	16014618	16015118	CLCNKA
chr1	16015497	16015997	CLCNKA
chr1	16017101	16017601	CLCNKA
chr1	16018008	16018508	CLCNKA
chr1	16018008	16018508	HSPB7
chr1	16018666	16019166	CLCNKA
chr1	16018666	16019166	HSPB7
chr1	16019296	16019796	CLCNKA
chr1	16026715	16027215	CLCNKA
chr1	16032789	16033289	CLCNKA
chr1	16075186	16075686	EPHA2
chr1	16082259	16082759	EPHA2
chr1	16100218	16100718	EPHA2
chr1	16100218	16100718	FAM131C
chr1	16111639	16112139	CLCNKA
chr1	16111639	16112139	EPHA2
chr1	16115883	16116383	EPHA2
chr1	16115883	16116383	FAM131C
chr1	16117689	16118189	EPHA2
chr1	16117689	16118189	FAM131C
chr1	16140818	16141318	CPLANE2
chr1	16140818	16141318	EPHA2
chr1	16142368	16142868	EPHA2
chr1	16144939	16145439	EPHA2
chr1	16144939	16145439	FAM131C
chr1	16145502	16146002	CPLANE2
chr1	16145502	16146002	EPHA2
chr1	16146264	16146764	CPLANE2
chr1	16146264	16146764	EPHA2
chr1	16146881	16147381	EPHA2
chr1	16152268	16152768	EPHA2
chr1	16152268	16152768	FAM131C
chr1	16152769	16153269	EPHA2
chr1	16152769	16153269	FAM131C
chr1	16153275	16153775	EPHA2
chr1	16153275	16153775	FAM131C
chr1	16153846	16154346	EPHA2
chr1	16153846	16154346	FAM131C
chr1	16155870	16156370	FAM131C
chr1	16156673	16157173	EPHA2
chr1	16157272	16157772	EPHA2
chr1	16164207	16164707	CPLANE2
chr1	16164207	16164707	EPHA2
chr1	16164784	16165284	EPHA2
chr1	16167279	16167779	CPLANE2
chr1	16167279	16167779	EPHA2
chr1	16167781	16168281	CPLANE2
chr1	16167781	16168281	EPHA2
chr1	16168597	16169097	CPLANE2
chr1	16172877	16173377	EPHA2
chr1	16174786	16175286	EPHA2
chr1	16174786	16175286	FAM131C
chr1	16176513	16177013	CPLANE2
chr1	16176513	16177013	EPHA2
chr1	16180251	16180751	CPLANE2
chr1	16181111	16181611	CPLANE2
chr1	16181111	16181611	EPHA2
chr1	16181840	16182340	CPLANE2
chr1	16181840	16182340	EPHA2
chr1	16183091	16183591	CPLANE2
chr1	16183091	16183591	EPHA2
chr1	16187645	16188145	CPLANE2
chr1	16188950	16189450	CPLANE2
chr1	16188950	16189450	EPHA2
chr1	16204160	16204660	EPHA2
chr1	16207024	16207524	EPHA2
chr1	16207594	16208094	CPLANE2
chr1	16226747	16227247	EPHA2
chr1	16249852	16250352	CPLANE2
chr1	16249852	16250352	EPHA2
chr1	16250390	16250890	CPLANE2
chr1	16250390	16250890	EPHA2
chr1	16251144	16251644	EPHA2
chr1	16298625	16299125	CPLANE2
chr1	16298625	16299125	FBXO42
chr1	16318525	16319025	SZRD1
chr1	16321074	16321574	CPLANE2
chr1	16321074	16321574	FBXO42
chr1	16324260	16324760	CPLANE2
chr1	16442201	16442701	SZRD1
chr1	16443984	16444484	SZRD1
chr1	16612732	16613232	NBPF1
chr1	16620939	16621439	NBPF1
chr1	16647759	16648259	NBPF1
chr1	16888847	16889347	LOC105376805
chr1	16912757	16913257	LOC105376805
chr1	16921410	16921910	ATP13A2
chr1	16921410	16921910	MFAP2
chr1	16922219	16922719	MFAP2
chr1	16923769	16924269	MFAP2
chr1	16963410	16963910	MFAP2
chr1	16971882	16972382	MFAP2
chr1	16978597	16979097	SDHB
chr1	16979328	16979828	SDHB
chr1	16984669	16985169	SDHB
chr1	17023014	17023514	PADI2
chr1	17027347	17027847	MFAP2
chr1	17028105	17028605	MFAP2
chr1	17047674	17048174	MFAP2
chr1	17059584	17060084	MFAP2
chr1	17066636	17067136	SDHB
chr1	17089371	17089871	PADI2
chr1	17109782	17110282	PADI2
chr1	17128327	17128827	PADI2
chr1	17218940	17219440	PADI2
chr1	17439071	17439571	RCC2
chr1	17502291	17502791	ARHGEF10L
chr1	17526577	17527077	ARHGEF10L
chr1	17527146	17527646	ARHGEF10L
chr1	17532008	17532508	ARHGEF10L
chr1	17545293	17545793	ARHGEF10L
chr1	17565029	17565529	ARHGEF10L
chr1	17569606	17570106	ARHGEF10L
chr1	17573608	17574108	ARHGEF10L
chr1	18107758	18108258	IGSF21
chr1	18108973	18109473	IGSF21
chr1	18481170	18481670	KLHDC7A
chr1	18890653	18891153	MIR1290
chr1	18890653	18891153	MIR4695
chr1	18907892	18908392	MIR1290
chr1	18907892	18908392	MIR4695
chr1	18926226	18926726	IFFO2
chr1	18927575	18928075	IFFO2
chr1	18932841	18933341	ALDH4A1
chr1	18941797	18942297	ALDH4A1
chr1	18948234	18948734	IFFO2
chr1	18948984	18949484	ALDH4A1
chr1	18949831	18950331	ALDH4A1
chr1	18950551	18951051	ALDH4A1
chr1	18962205	18962705	ALDH4A1
chr1	18998471	18998971	ALDH4A1
chr1	19010955	19011455	ALDH4A1
chr1	19200205	19200705	AKR7A3
chr1	19202350	19202850	AKR7A3
chr1	19221538	19222038	AKR7A3
chr1	19287293	19287793	AKR7A3
chr1	19287890	19288390	AKR7A2
chr1	19287890	19288390	AKR7A3
chr1	19288903	19289403	AKR7A2
chr1	19309954	19310454	AKR7A3
chr1	19311409	19311909	AKR7A3
chr1	19361717	19362217	AKR7A3
chr1	19390828	19391328	CAPZB
chr1	19476627	19477127	CAPZB
chr1	19477188	19477688	CAPZB
chr1	19688369	19688869	MINOS1
chr1	19889608	19890108	RNF186
chr1	20122481	20122981	PLA2G2C
chr1	20153859	20154359	PLA2G2C
chr1	20164573	20165073	PLA2G2C
chr1	20165178	20165678	PLA2G2C
chr1	20171226	20171726	PLA2G2C
chr1	20171972	20172472	PLA2G2C
chr1	20174983	20175483	PLA2G2C
chr1	20185783	20186283	UBXN10-AS1
chr1	20186338	20186838	UBXN10
chr1	20191443	20191943	PLA2G2C
chr1	20223446	20223946	VWA5B1
chr1	20325727	20326227	VWA5B1
chr1	20409042	20409542	CAMK2N1
chr1	20411144	20411644	CAMK2N1
chr1	20477704	20478204	FAM43B
chr1	20483962	20484462	CAMK2N1
chr1	20483962	20484462	FAM43B
chr1	20485343	20485843	CAMK2N1
chr1	20485343	20485843	FAM43B
chr1	20486106	20486606	CAMK2N1
chr1	20486106	20486606	FAM43B
chr1	20486786	20487286	CAMK2N1
chr1	20486786	20487286	FAM43B
chr1	20551937	20552437	CAMK2N1
chr1	20553178	20553678	PINK1
chr1	20575146	20575646	CDA
chr1	20587576	20588076	CDA
chr1	20588733	20589233	CDA
chr1	20613784	20614284	CDA
chr1	20618513	20619013	CDA
chr1	20684050	20684550	CDA
chr1	20685024	20685524	CDA
chr1	20696783	20697283	SH2D5
chr1	20718617	20719117	SH2D5
chr1	20729953	20730453	SH2D5
chr1	20732525	20733025	SH2D5
chr1	20733085	20733585	KIF17
chr1	20733085	20733585	SH2D5
chr1	20733667	20734167	SH2D5
chr1	20739094	20739594	KIF17
chr1	20739094	20739594	SH2D5
chr1	21220188	21220688	LOC100506801
chr1	21255148	21255648	LOC100506801
chr1	21255952	21256452	LOC100506801
chr1	21259447	21259947	LOC100506801
chr1	21260152	21260652	LOC100506801
chr1	21261774	21262274	LOC100506801
chr1	21262707	21263207	LOC100506801
chr1	21264953	21265453	LOC100506801
chr1	21265931	21266431	LOC100506801
chr1	21268930	21269430	LOC100506801
chr1	21273701	21274201	LOC100506801
chr1	21274861	21275361	LOC100506801
chr1	21275667	21276167	LOC100506801
chr1	21277167	21277667	LOC100506801
chr1	21278212	21278712	LOC100506801
chr1	21278835	21279335	LOC100506801
chr1	21279454	21279954	LOC100506801
chr1	21280052	21280552	LOC100506801
chr1	21284061	21284561	LOC100506801
chr1	21284714	21285214	LOC100506801
chr1	21285483	21285983	LOC100506801
chr1	21288674	21289174	LOC100506801
chr1	21289757	21290257	LOC100506801
chr1	21291042	21291542	LOC100506801
chr1	21291595	21292095	LOC100506801
chr1	21293367	21293867	ECE1
chr1	21293367	21293867	LOC100506801
chr1	21294267	21294767	LOC100506801
chr1	21299862	21300362	LOC100506801
chr1	21303191	21303691	LOC100506801
chr1	21303813	21304313	LOC100506801
chr1	21305381	21305881	LOC100506801
chr1	21308159	21308659	LOC100506801
chr1	21309827	21310327	LOC100506801
chr1	21312528	21313028	LOC100506801
chr1	21313465	21313965	LOC100506801
chr1	21314159	21314659	LOC100506801
chr1	21316129	21316629	LOC100506801
chr1	21317268	21317768	ECE1
chr1	21317268	21317768	LOC100506801
chr1	21317882	21318382	LOC100506801
chr1	21318544	21319044	LOC100506801
chr1	21319242	21319742	LOC100506801
chr1	21321843	21322343	LOC100506801
chr1	21322589	21323089	LOC100506801
chr1	21323681	21324181	LOC100506801
chr1	21324374	21324874	LOC100506801
chr1	21325215	21325715	LOC100506801
chr1	21325782	21326282	LOC100506801
chr1	21326872	21327372	LOC100506801
chr1	21331907	21332407	LOC100506801
chr1	21332649	21333149	LOC100506801
chr1	21333331	21333831	LOC100506801
chr1	21334625	21335125	LOC100506801
chr1	21335267	21335767	LOC100506801
chr1	21336545	21337045	LOC100506801
chr1	21337365	21337865	LOC100506801
chr1	21337943	21338443	ECE1
chr1	21337943	21338443	LOC100506801
chr1	21338791	21339291	ECE1
chr1	21338791	21339291	LOC100506801
chr1	21339917	21340417	LOC100506801
chr1	21340495	21340995	LOC100506801
chr1	21342320	21342820	LOC100506801
chr1	21343411	21343911	LOC100506801
chr1	21344051	21344551	LOC100506801
chr1	21344572	21345072	LOC100506801
chr1	21368391	21368891	LOC100506801
chr1	21508418	21508918	ALPL
chr1	21508975	21509475	ALPL
chr1	21510681	21511181	ALPL
chr1	21511922	21512422	ALPL
chr1	21524949	21525449	ALPL
chr1	21535476	21535976	ALPL
chr1	21536135	21536635	ALPL
chr1	21538460	21538960	ALPL
chr1	21546016	21546516	ALPL
chr1	21552677	21553177	ALPL
chr1	21568326	21568826	ALPL
chr1	21573657	21574157	ALPL
chr1	21574318	21574818	ALPL
chr1	21585077	21585577	ALPL
chr1	21586851	21587351	ALPL
chr1	21588694	21589194	ALPL
chr1	21622353	21622853	RAP1GAP
chr1	21746586	21747086	RAP1GAP
chr1	21747118	21747618	RAP1GAP
chr1	21764390	21764890	RAP1GAP
chr1	21764927	21765427	RAP1GAP
chr1	21782973	21783473	USP48
chr1	21814217	21814717	USP48
chr1	21880158	21880658	USP48
chr1	21899898	21900398	HSPG2
chr1	21903593	21904093	HSPG2
chr1	21904454	21904954	HSPG2
chr1	21905029	21905529	HSPG2
chr1	21906096	21906596	HSPG2
chr1	21906773	21907273	HSPG2
chr1	21909774	21910274	HSPG2
chr1	21910335	21910835	HSPG2
chr1	21911634	21912134	HSPG2
chr1	21914953	21915453	HSPG2
chr1	21917102	21917602	HSPG2
chr1	21924559	21925059	HSPG2
chr1	21926648	21927148	HSPG2
chr1	21931064	21931564	HSPG2
chr1	21932076	21932576	HSPG2
chr1	21932887	21933387	HSPG2
chr1	21933759	21934259	HSPG2
chr1	21936677	21937177	HSPG2
chr1	21939535	21940035	HSPG2
chr1	21974691	21975191	HSPG2
chr1	22207883	22208383	MIR4418
chr1	22236616	22237116	MIR4418
chr1	22635627	22636127	C1QB
chr1	22635627	22636127	C1QC
chr1	22636360	22636860	C1QA
chr1	22636360	22636860	C1QB
chr1	22636360	22636860	C1QC
chr1	22639236	22639736	C1QA
chr1	22639236	22639736	C1QB
chr1	22639236	22639736	C1QC
chr1	22641934	22642434	C1QA
chr1	22641934	22642434	C1QB
chr1	22641934	22642434	C1QC
chr1	22642623	22643123	C1QA
chr1	22642623	22643123	C1QB
chr1	22642623	22643123	C1QC
chr1	22643320	22643820	C1QA
chr1	22643320	22643820	C1QB
chr1	22643320	22643820	C1QC
chr1	22645587	22646087	C1QA
chr1	22645587	22646087	C1QB
chr1	22645587	22646087	C1QC
chr1	22646474	22646974	C1QC
chr1	22646474	22646974	EPHB2
chr1	22651872	22652372	C1QB
chr1	22652393	22652893	C1QA
chr1	22652393	22652893	C1QB
chr1	22652393	22652893	C1QC
chr1	22652912	22653412	C1QA
chr1	22652912	22653412	C1QB
chr1	22652912	22653412	C1QC
chr1	22662346	22662846	C1QA
chr1	22662346	22662846	C1QB
chr1	22662346	22662846	C1QC
chr1	22716897	22717397	C1QA
chr1	22716897	22717397	C1QB
chr1	22716897	22717397	C1QC
chr1	22735202	22735702	C1QA
chr1	22735202	22735702	C1QB
chr1	22735202	22735702	C1QC
chr1	22745993	22746493	C1QB
chr1	22753644	22754144	EPHB2
chr1	22772005	22772505	EPHB2
chr1	22774259	22774759	EPHB2
chr1	22778817	22779317	EPHB2
chr1	22796716	22797216	EPHB2
chr1	22808789	22809289	EPHB2
chr1	23110632	23111132	KDM1A
chr1	23302453	23302953	ZNF436
chr1	23394592	23395092	ASAP3
chr1	23395106	23395606	ASAP3
chr1	23400273	23400773	ASAP3
chr1	23401275	23401775	TCEA3
chr1	23422325	23422825	ASAP3
chr1	23422325	23422825	TCEA3
chr1	23423221	23423721	ASAP3
chr1	23423221	23423721	TCEA3
chr1	23436425	23436925	TCEA3
chr1	23444011	23444511	ASAP3
chr1	23449878	23450378	ASAP3
chr1	23450383	23450883	ASAP3
chr1	23452004	23452504	ZNF436
chr1	23461568	23462068	ASAP3
chr1	23461568	23462068	ID3
chr1	23470267	23470767	ASAP3
chr1	23473377	23473877	ASAP3
chr1	23475652	23476152	ASAP3
chr1	23478910	23479410	ASAP3
chr1	23478910	23479410	ID3
chr1	23478910	23479410	TCEA3
chr1	23479628	23480128	ASAP3
chr1	23483288	23483788	ASAP3
chr1	23484082	23484582	ASAP3
chr1	23533162	23533662	ID3
chr1	23555795	23556295	MDS2
chr1	23556609	23557109	ASAP3
chr1	23562244	23562744	ASAP3
chr1	23562244	23562744	ID3
chr1	23567190	23567690	ID3
chr1	23568707	23569207	ASAP3
chr1	23576445	23576945	ASAP3
chr1	23577339	23577839	ASAP3
chr1	23577339	23577839	ID3
chr1	23577339	23577839	MDS2
chr1	23585615	23586115	E2F2
chr1	23585615	23586115	ID3
chr1	23585615	23586115	MDS2
chr1	23586643	23587143	ID3
chr1	23591562	23592062	MDS2
chr1	23619439	23619939	RPL11
chr1	23635581	23636081	ID3
chr1	23635581	23636081	MDS2
chr1	23637978	23638478	ID3
chr1	23651157	23651657	ID3
chr1	23704791	23705291	GALE
chr1	23762964	23763464	GALE
chr1	23774741	23775241	GALE
chr1	23799414	23799914	GALE
chr1	23809663	23810163	GALE
chr1	23810759	23811259	FUCA1
chr1	23865306	23865806	FUCA1
chr1	23869029	23869529	FUCA1
chr1	23869568	23870068	FUCA1
chr1	23894931	23895431	FUCA1
chr1	23896974	23897474	FUCA1
chr1	23909374	23909874	FUCA1
chr1	23955156	23955656	FUCA1
chr1	23959490	23959990	PNRC2
chr1	24020095	24020595	MYOM3
chr1	24046248	24046748	MYOM3
chr1	24120220	24120720	MYOM3
chr1	24283772	24284272	GRHL3
chr1	24294292	24294792	GRHL3
chr1	24295001	24295501	GRHL3
chr1	24365359	24365859	GRHL3
chr1	24369124	24369624	GRHL3
chr1	24384180	24384680	GRHL3
chr1	24413547	24414047	NIPAL3
chr1	24415411	24415911	NIPAL3
chr1	24481921	24482421	RCAN3
chr1	24502667	24503167	RCAN3
chr1	24503288	24503788	RCAN3
chr1	24535126	24535626	RCAN3
chr1	24536497	24536997	RCAN3
chr1	24570330	24570830	LOC100506985
chr1	24673435	24673935	CLIC4
chr1	24683518	24684018	CLIC4
chr1	24684077	24684577	CLIC4
chr1	24704663	24705163	CLIC4
chr1	24705210	24705710	CLIC4
chr1	24714832	24715332	CLIC4
chr1	24718082	24718582	CLIC4
chr1	24742099	24742599	CLIC4
chr1	24775869	24776369	CLIC4
chr1	24793736	24794236	CLIC4
chr1	24801854	24802354	CLIC4
chr1	24803223	24803723	CLIC4
chr1	24822640	24823140	CLIC4
chr1	24872554	24873054	RUNX3
chr1	24898070	24898570	RUNX3
chr1	24900153	24900653	RUNX3
chr1	24901492	24901992	RUNX3
chr1	24902041	24902541	RUNX3
chr1	24904637	24905137	RUNX3
chr1	24909383	24909883	RUNX3
chr1	24910657	24911157	RUNX3
chr1	24911219	24911719	RUNX3
chr1	24911791	24912291	RUNX3
chr1	24912505	24913005	RUNX3
chr1	24913382	24913882	RUNX3
chr1	24914732	24915232	RUNX3
chr1	24915323	24915823	RUNX3
chr1	24916072	24916572	RUNX3
chr1	24923052	24923552	MIR4425
chr1	24923052	24923552	RUNX3
chr1	24923895	24924395	MIR4425
chr1	24923895	24924395	RUNX3
chr1	24925001	24925501	MIR4425
chr1	24925001	24925501	RUNX3
chr1	24926004	24926504	MIR4425
chr1	24926004	24926504	RUNX3
chr1	24927458	24927958	MIR4425
chr1	24927458	24927958	RUNX3
chr1	24928932	24929432	MIR4425
chr1	24928932	24929432	RUNX3
chr1	24929492	24929992	MIR4425
chr1	24929492	24929992	RUNX3
chr1	24930111	24930611	MIR4425
chr1	24930111	24930611	RUNX3
chr1	24930623	24931123	MIR4425
chr1	24930623	24931123	RUNX3
chr1	24932207	24932707	MIR4425
chr1	24952485	24952985	MIR4425
chr1	24952485	24952985	RUNX3
chr1	24955001	24955501	MIR4425
chr1	24955001	24955501	RUNX3
chr1	24963790	24964290	MIR4425
chr1	24963790	24964290	RUNX3
chr1	24964377	24964877	MIR4425
chr1	24964377	24964877	RUNX3
chr1	24964880	24965380	MIR4425
chr1	24985368	24985868	MIR4425
chr1	24985368	24985868	RUNX3
chr1	24991765	24992265	MIR4425
chr1	24991765	24992265	RUNX3
chr1	24992565	24993065	MIR4425
chr1	24992565	24993065	RUNX3
chr1	24995100	24995600	MIR4425
chr1	24995100	24995600	RUNX3
chr1	24997370	24997870	MIR4425
chr1	24997370	24997870	RUNX3
chr1	24998596	24999096	MIR4425
chr1	24998596	24999096	RUNX3
chr1	25000834	25001334	MIR4425
chr1	25000834	25001334	RUNX3
chr1	25021721	25022221	MIR4425
chr1	25021721	25022221	RUNX3
chr1	25022256	25022756	MIR4425
chr1	25022256	25022756	RUNX3
chr1	25022780	25023280	MIR4425
chr1	25022780	25023280	RUNX3
chr1	25029266	25029766	MIR4425
chr1	25029266	25029766	RUNX3
chr1	25032115	25032615	MIR4425
chr1	25032115	25032615	RUNX3
chr1	25032688	25033188	MIR4425
chr1	25032688	25033188	RUNX3
chr1	25033849	25034349	MIR4425
chr1	25033849	25034349	RUNX3
chr1	25034773	25035273	MIR4425
chr1	25034773	25035273	RUNX3
chr1	25037636	25038136	MIR4425
chr1	25037636	25038136	RUNX3
chr1	25064464	25064964	MIR4425
chr1	25064464	25064964	RUNX3
chr1	25065155	25065655	MIR4425
chr1	25065875	25066375	MIR4425
chr1	25099365	25099865	MIR4425
chr1	25101512	25102012	MIR4425
chr1	25308998	25309498	SYF2
chr1	25553181	25553681	MAN1C1
chr1	25652942	25653442	MAN1C1
chr1	25658490	25658990	MAN1C1
chr1	25669948	25670448	MAN1C1
chr1	25684820	25685320	MAN1C1
chr1	25688423	25688923	MAN1C1
chr1	25690465	25690965	MAN1C1
chr1	25691596	25692096	MAN1C1
chr1	25835448	25835948	MTFR1L
chr1	25892394	25892894	MTFR1L
chr1	25999355	25999855	SLC30A2
chr1	26002180	26002680	EXTL1
chr1	26021882	26022382	EXTL1
chr1	26022560	26023060	EXTL1
chr1	26024246	26024746	EXTL1
chr1	26025489	26025989	EXTL1
chr1	26025489	26025989	TRIM63
chr1	26027353	26027853	EXTL1
chr1	26028411	26028911	EXTL1
chr1	26028411	26028911	TRIM63
chr1	26029256	26029756	EXTL1
chr1	26031563	26032063	EXTL1
chr1	26031563	26032063	TRIM63
chr1	26035862	26036362	EXTL1
chr1	26036448	26036948	EXTL1
chr1	26045302	26045802	SLC30A2
chr1	26045925	26046425	PAFAH2
chr1	26049490	26049990	EXTL1
chr1	26049490	26049990	TRIM63
chr1	26053936	26054436	EXTL1
chr1	26054964	26055464	EXTL1
chr1	26055515	26056015	EXTL1
chr1	26062314	26062814	EXTL1
chr1	26067491	26067991	EXTL1
chr1	26067491	26067991	SLC30A2
chr1	26067491	26067991	TRIM63
chr1	26075548	26076048	EXTL1
chr1	26076117	26076617	EXTL1
chr1	26094718	26095218	EXTL1
chr1	26094718	26095218	TRIM63
chr1	26094718	26095218	ZNF593
chr1	26096323	26096823	EXTL1
chr1	26096323	26096823	TRIM63
chr1	26096323	26096823	ZNF593
chr1	26097709	26098209	EXTL1
chr1	26104849	26105349	EXTL1
chr1	26111453	26111953	PDIK1L
chr1	26127225	26127725	ZNF593
chr1	26128735	26129235	TRIM63
chr1	26225208	26225708	SH3BGRL3
chr1	26233714	26234214	CD52
chr1	26234397	26234897	CD52
chr1	26234397	26234897	CEP85
chr1	26274779	26275279	CD52
chr1	26274779	26275279	SH3BGRL3
chr1	26274779	26275279	UBXN11
chr1	26275481	26275981	UBXN11
chr1	26276131	26276631	CD52
chr1	26276131	26276631	SH3BGRL3
chr1	26276131	26276631	UBXN11
chr1	26277602	26278102	SH3BGRL3
chr1	26278373	26278873	SH3BGRL3
chr1	26278947	26279447	CD52
chr1	26278947	26279447	UBXN11
chr1	26284716	26285216	CD52
chr1	26284716	26285216	CEP85
chr1	26284716	26285216	UBXN11
chr1	26286884	26287384	CD52
chr1	26286884	26287384	SH3BGRL3
chr1	26286884	26287384	UBXN11
chr1	26288377	26288877	CD52
chr1	26288377	26288877	SH3BGRL3
chr1	26289057	26289557	CD52
chr1	26289057	26289557	SH3BGRL3
chr1	26289057	26289557	UBXN11
chr1	26289618	26290118	CD52
chr1	26289618	26290118	SH3BGRL3
chr1	26289618	26290118	UBXN11
chr1	26290493	26290993	CD52
chr1	26290493	26290993	SH3BGRL3
chr1	26290493	26290993	UBXN11
chr1	26306406	26306906	CEP85
chr1	26306934	26307434	CD52
chr1	26306934	26307434	SH3BGRL3
chr1	26306934	26307434	UBXN11
chr1	26315291	26315791	CD52
chr1	26315291	26315791	SH3BGRL3
chr1	26315291	26315791	UBXN11
chr1	26315958	26316458	SH3BGRL3
chr1	26315958	26316458	UBXN11
chr1	26317571	26318071	CEP85
chr1	26317571	26318071	UBXN11
chr1	26318169	26318669	UBXN11
chr1	26318695	26319195	CD52
chr1	26318695	26319195	SH3BGRL3
chr1	26318695	26319195	UBXN11
chr1	26336231	26336731	CD52
chr1	26377759	26378259	CD52
chr1	26378325	26378825	CD52
chr1	26411311	26411811	HMGN2
chr1	26416995	26417495	HMGN2
chr1	26416995	26417495	LOC101928324
chr1	26429666	26430166	DHDDS
chr1	26429666	26430166	HMGN2
chr1	26429666	26430166	LOC101928324
chr1	26435168	26435668	LOC101928324
chr1	26447795	26448295	LOC101928324
chr1	26467804	26468304	HMGN2
chr1	26470151	26470651	LOC101928324
chr1	26471304	26471804	LOC101928324
chr1	26531040	26531540	HMGN2
chr1	26531040	26531540	LOC101928324
chr1	26537924	26538424	MIR1976
chr1	26541722	26542222	MIR1976
chr1	26542234	26542734	MIR1976
chr1	26542833	26543333	MIR1976
chr1	26545537	26546037	MIR1976
chr1	26574675	26575175	MIR1976
chr1	26582226	26582726	MIR1976
chr1	26582731	26583231	MIR1976
chr1	26622573	26623073	RPS6KA1
chr1	26647738	26648238	MIR1976
chr1	26648341	26648841	MIR1976
chr1	26694832	26695332	ARID1A
chr1	26695338	26695838	ARID1A
chr1	26705665	26706165	PIGV
chr1	26712045	26712545	ARID1A
chr1	26765664	26766164	ARID1A
chr1	26820876	26821376	GPATCH3
chr1	26945575	26946075	KDF1
chr1	26966838	26967338	KDF1
chr1	26981110	26981610	KDF1
chr1	26993375	26993875	TENT5B
chr1	26999333	26999833	TENT5B
chr1	26999333	26999833	TRNP1
chr1	27001767	27002267	TENT5B
chr1	27001767	27002267	TRNP1
chr1	27012715	27013215	TRNP1
chr1	27027795	27028295	TENT5B
chr1	27044457	27044957	TENT5B
chr1	27054246	27054746	KDF1
chr1	27057146	27057646	KDF1
chr1	27087531	27088031	TRNP1
chr1	27097336	27097836	TENT5B
chr1	27099094	27099594	TENT5B
chr1	27099845	27100345	TENT5B
chr1	27100561	27101061	TENT5B
chr1	27111940	27112440	TENT5B
chr1	27298697	27299197	GPR3
chr1	27299384	27299884	GPR3
chr1	27299896	27300396	GPR3
chr1	27342398	27342898	SYTL1
chr1	27343195	27343695	SYTL1
chr1	27350955	27351455	GPR3
chr1	27357454	27357954	SYTL1
chr1	27393089	27393589	GPR3
chr1	27418324	27418824	GPR3
chr1	27421967	27422467	SYTL1
chr1	27421967	27422467	WASF2
chr1	27436468	27436968	SYTL1
chr1	27513942	27514442	WASF2
chr1	27542712	27543212	AHDC1
chr1	27598258	27598758	AHDC1
chr1	27599089	27599589	AHDC1
chr1	27625916	27626416	FAM76A
chr1	27631039	27631539	FAM76A
chr1	27631617	27632117	FAM76A
chr1	27773582	27774082	THEMIS2
chr1	27787859	27788359	STX12
chr1	27789474	27789974	THEMIS2
chr1	27858483	27858983	THEMIS2
chr1	27863090	27863590	THEMIS2
chr1	27864259	27864759	THEMIS2
chr1	27866912	27867412	THEMIS2
chr1	27869198	27869698	THEMIS2
chr1	27872276	27872776	RPA2
chr1	27872846	27873346	THEMIS2
chr1	27873503	27874003	RPA2
chr1	27873503	27874003	THEMIS2
chr1	27874554	27875054	THEMIS2
chr1	27875170	27875670	THEMIS2
chr1	27882013	27882513	THEMIS2
chr1	27884694	27885194	THEMIS2
chr1	27885649	27886149	THEMIS2
chr1	27887591	27888091	RPA2
chr1	27887591	27888091	THEMIS2
chr1	27891451	27891951	RPA2
chr1	27891451	27891951	THEMIS2
chr1	27904444	27904944	THEMIS2
chr1	27914553	27915053	THEMIS2
chr1	27943282	27943782	RPA2
chr1	27943282	27943782	THEMIS2
chr1	27959703	27960203	RPA2
chr1	27993990	27994490	EYA3
chr1	28068373	28068873	EYA3
chr1	28079169	28079669	EYA3
chr1	28087753	28088253	EYA3
chr1	28172598	28173098	SESN2
chr1	28199405	28199905	ATP5IF1
chr1	28246271	28246771	MED18
chr1	28280524	28281024	PHACTR4
chr1	28281212	28281712	PHACTR4
chr1	28307980	28308480	PHACTR4
chr1	28329320	28329820	MED18
chr1	28369982	28370482	PHACTR4
chr1	28437157	28437657	PHACTR4
chr1	28437157	28437657	SNORA73B
chr1	28447670	28448170	PHACTR4
chr1	28447670	28448170	SNORA73B
chr1	28505694	28506194	SNHG3
chr1	28505694	28506194	SNORA16A
chr1	28506236	28506736	RCC1
chr1	28508871	28509371	SNORA73B
chr1	28552742	28553242	SNORA16A
chr1	28581713	28582213	RAB42
chr1	28581713	28582213	RCC1
chr1	28581713	28582213	SNHG12
chr1	28581713	28582213	TRNAU1AP
chr1	28582219	28582719	SNORA16A
chr1	28590145	28590645	RAB42
chr1	28590145	28590645	SNORA16A
chr1	28591955	28592455	RAB42
chr1	28613519	28614019	TAF12
chr1	28621748	28622248	TAF12
chr1	28669748	28670248	SNORA16A
chr1	28736512	28737012	RNU11
chr1	28835171	28835671	EPB41
chr1	28835171	28835671	YTHDF2
chr1	28890361	28890861	EPB41
chr1	28906192	28906692	EPB41
chr1	29119328	29119828	TMEM200B
chr1	29121128	29121628	TMEM200B
chr1	29121845	29122345	TMEM200B
chr1	29122653	29123153	TMEM200B
chr1	29123703	29124203	TMEM200B
chr1	29124670	29125170	TMEM200B
chr1	29125354	29125854	TMEM200B
chr1	29177639	29178139	TMEM200B
chr1	29179511	29180011	PTPRU
chr1	29179511	29180011	TMEM200B
chr1	29202750	29203250	TMEM200B
chr1	29236833	29237333	PTPRU
chr1	29237401	29237901	PTPRU
chr1	29238235	29238735	PTPRU
chr1	29239445	29239945	PTPRU
chr1	29243797	29244297	PTPRU
chr1	29282880	29283380	PTPRU
chr1	29283608	29284108	PTPRU
chr1	30718579	30719079	MATN1-AS1
chr1	30732147	30732647	LAPTM5
chr1	30741328	30741828	LAPTM5
chr1	30743647	30744147	LAPTM5
chr1	30745625	30746125	LAPTM5
chr1	30747110	30747610	LAPTM5
chr1	30747867	30748367	LAPTM5
chr1	30748493	30748993	LAPTM5
chr1	30749583	30750083	LAPTM5
chr1	30753559	30754059	LAPTM5
chr1	30754635	30755135	LAPTM5
chr1	30755712	30756212	LAPTM5
chr1	30756743	30757243	LAPTM5
chr1	30757612	30758112	LAPTM5
chr1	30758271	30758771	LAPTM5
chr1	30758839	30759339	LAPTM5
chr1	30760301	30760801	LAPTM5
chr1	30777389	30777889	LAPTM5
chr1	30779514	30780014	LAPTM5
chr1	30780356	30780856	LAPTM5
chr1	30782245	30782745	LAPTM5
chr1	30783467	30783967	LAPTM5
[truncated: 61,727 more rows]
