# Supplementary material for: Single-cell multiome and enhancer connectome of human retinal pigment epithelium and choroid nominate pathogenic variants in age-related macular degeneration
Source: bioRxiv. 2025 Mar 25:2025.03.21.644670. Preprint. [Version 1] doi: 10.1101/2025.03.21.644670 (PMC11974679; doi:10.1101/2025.03.21.644670)
Supplement: Supplement 7 — Data S6. Bed format of scATAC-seq peaks correlated with expression, Related to Figure 2 [file media-7.xlsx]

## Sheet: Sheet1
Data S6. Bed format of scATAC-seq peaks correlated with expression, Related to Figure 2
chr1	817085	817585	LINC00115
chr1	819623	820123	LINC00115
chr1	826779	827279	LINC00115
chr1	905196	905696	LINC00115
chr1	906606	907106	LINC00115
chr1	925429	925929	LINC00115
chr1	938423	938923	LINC00115
chr1	940087	940587	LINC00115
chr1	940684	941184	LINC00115
chr1	941484	941984	LINC00115
chr1	942450	942950	LINC00115
chr1	943037	943537	LINC00115
chr1	966190	966690	LINC00115
chr1	966759	967259	LINC00115
chr1	976377	976877	LINC00115
chr1	1005408	1005908	LINC00115
chr1	1013203	1013703	LINC00115
chr1	818721	819221	AL645608.6
chr1	819623	820123	AL645608.6
chr1	905196	905696	AL645608.6
chr1	906008	906508	AL645608.6
chr1	907156	907656	AL645608.6
chr1	910134	910634	AL645608.6
chr1	920438	920938	AL645608.6
chr1	925429	925929	AL645608.6
chr1	935711	936211	AL645608.6
chr1	936409	936909	AL645608.6
chr1	937757	938257	AL645608.6
chr1	938423	938923	AL645608.6
chr1	939426	939926	AL645608.6
chr1	940087	940587	AL645608.6
chr1	940684	941184	AL645608.6
chr1	941484	941984	AL645608.6
chr1	942450	942950	AL645608.6
chr1	943037	943537	AL645608.6
chr1	943974	944474	AL645608.6
chr1	944918	945418	AL645608.6
chr1	961596	962096	AL645608.6
chr1	966190	966690	AL645608.6
chr1	966759	967259	AL645608.6
chr1	976377	976877	AL645608.6
chr1	998893	999393	AL645608.6
chr1	1000611	1001111	AL645608.6
chr1	1005408	1005908	AL645608.6
chr1	1074164	1074664	AL645608.6
chr1	1133300	1133800	AL645608.6
chr1	1153730	1154230	AL645608.6
chr1	818721	819221	AL645608.2
chr1	819623	820123	AL645608.2
chr1	905196	905696	AL645608.2
chr1	906008	906508	AL645608.2
chr1	910134	910634	AL645608.2
chr1	920438	920938	AL645608.2
chr1	925429	925929	AL645608.2
chr1	936409	936909	AL645608.2
chr1	937757	938257	AL645608.2
chr1	938423	938923	AL645608.2
chr1	939426	939926	AL645608.2
chr1	940087	940587	AL645608.2
chr1	940684	941184	AL645608.2
chr1	941484	941984	AL645608.2
chr1	942450	942950	AL645608.2
chr1	943037	943537	AL645608.2
chr1	943974	944474	AL645608.2
chr1	944918	945418	AL645608.2
chr1	976377	976877	AL645608.2
chr1	1005408	1005908	AL645608.2
chr1	1153730	1154230	AL645608.2
chr1	938423	938923	AL645608.4
chr1	941484	941984	AL645608.4
chr1	943037	943537	AL645608.4
chr1	818721	819221	LINC02593
chr1	819623	820123	LINC02593
chr1	905196	905696	LINC02593
chr1	906008	906508	LINC02593
chr1	907156	907656	LINC02593
chr1	910134	910634	LINC02593
chr1	919428	919928	LINC02593
chr1	920438	920938	LINC02593
chr1	924803	925303	LINC02593
chr1	925429	925929	LINC02593
chr1	932347	932847	LINC02593
chr1	935711	936211	LINC02593
chr1	936409	936909	LINC02593
chr1	937757	938257	LINC02593
chr1	938423	938923	LINC02593
chr1	939426	939926	LINC02593
chr1	940087	940587	LINC02593
chr1	940684	941184	LINC02593
chr1	941484	941984	LINC02593
chr1	942450	942950	LINC02593
chr1	943037	943537	LINC02593
chr1	943974	944474	LINC02593
chr1	944918	945418	LINC02593
chr1	966190	966690	LINC02593
chr1	966759	967259	LINC02593
chr1	976377	976877	LINC02593
chr1	1000611	1001111	LINC02593
chr1	1005408	1005908	LINC02593
chr1	1153730	1154230	LINC02593
chr1	818721	819221	SAMD11
chr1	819623	820123	SAMD11
chr1	905196	905696	SAMD11
chr1	906008	906508	SAMD11
chr1	907156	907656	SAMD11
chr1	910134	910634	SAMD11
chr1	919428	919928	SAMD11
chr1	920438	920938	SAMD11
chr1	924803	925303	SAMD11
chr1	925429	925929	SAMD11
chr1	932347	932847	SAMD11
chr1	935711	936211	SAMD11
chr1	936409	936909	SAMD11
chr1	937757	938257	SAMD11
chr1	938423	938923	SAMD11
chr1	939426	939926	SAMD11
chr1	940087	940587	SAMD11
chr1	940684	941184	SAMD11
chr1	941484	941984	SAMD11
chr1	942450	942950	SAMD11
chr1	943037	943537	SAMD11
chr1	943974	944474	SAMD11
chr1	944918	945418	SAMD11
chr1	961596	962096	SAMD11
chr1	966190	966690	SAMD11
chr1	966759	967259	SAMD11
chr1	976377	976877	SAMD11
chr1	998893	999393	SAMD11
chr1	1000611	1001111	SAMD11
chr1	1001180	1001680	SAMD11
chr1	1005408	1005908	SAMD11
chr1	1013203	1013703	SAMD11
chr1	1021045	1021545	SAMD11
chr1	1074164	1074664	SAMD11
chr1	1081142	1081642	SAMD11
chr1	1133300	1133800	SAMD11
chr1	1153730	1154230	SAMD11
chr1	818721	819221	NOC2L
chr1	819623	820123	NOC2L
chr1	905196	905696	NOC2L
chr1	906008	906508	NOC2L
chr1	925429	925929	NOC2L
chr1	938423	938923	NOC2L
chr1	939426	939926	NOC2L
chr1	940087	940587	NOC2L
chr1	940684	941184	NOC2L
chr1	941484	941984	NOC2L
chr1	942450	942950	NOC2L
chr1	943037	943537	NOC2L
chr1	943974	944474	NOC2L
chr1	944918	945418	NOC2L
chr1	966190	966690	NOC2L
chr1	966759	967259	NOC2L
chr1	976377	976877	NOC2L
chr1	1001180	1001680	NOC2L
chr1	1005408	1005908	NOC2L
chr1	1153730	1154230	NOC2L
chr1	1201217	1201717	NOC2L
chr1	1207865	1208365	NOC2L
chr1	905196	905696	PLEKHN1
chr1	906008	906508	PLEKHN1
chr1	941484	941984	PLEKHN1
chr1	966190	966690	PLEKHN1
chr1	976377	976877	PLEKHN1
chr1	996826	997326	AL645608.7
chr1	997617	998117	AL645608.7
chr1	998125	998625	AL645608.7
chr1	998893	999393	AL645608.7
chr1	999954	1000454	AL645608.7
chr1	919428	919928	HES4
chr1	925429	925929	HES4
chr1	938423	938923	HES4
chr1	939426	939926	HES4
chr1	940087	940587	HES4
chr1	940684	941184	HES4
chr1	941484	941984	HES4
chr1	942450	942950	HES4
chr1	943037	943537	HES4
chr1	943974	944474	HES4
chr1	944918	945418	HES4
chr1	976377	976877	HES4
chr1	996826	997326	HES4
chr1	997617	998117	HES4
chr1	998893	999393	HES4
chr1	1000611	1001111	HES4
chr1	1001180	1001680	HES4
chr1	1014579	1015079	HES4
chr1	938423	938923	ISG15
chr1	939426	939926	ISG15
chr1	940087	940587	ISG15
chr1	940684	941184	ISG15
chr1	941484	941984	ISG15
chr1	942450	942950	ISG15
chr1	943037	943537	ISG15
chr1	944918	945418	ISG15
chr1	966759	967259	ISG15
chr1	997617	998117	ISG15
chr1	998125	998625	ISG15
chr1	1021045	1021545	ISG15
chr1	1201217	1201717	ISG15
chr1	1207865	1208365	ISG15
chr1	1158090	1158590	LINC01342
chr1	1158775	1159275	LINC01342
chr1	1269675	1270175	LINC01342
chr1	959075	959575	TNFRSF18
chr1	966759	967259	TNFRSF18
chr1	992557	993057	TNFRSF18
chr1	1013203	1013703	TNFRSF18
chr1	1041765	1042265	TNFRSF18
chr1	1069126	1069626	TNFRSF18
chr1	1116006	1116506	TNFRSF18
chr1	1136688	1137188	TNFRSF18
chr1	1137267	1137767	TNFRSF18
chr1	1173701	1174201	TNFRSF18
chr1	1182427	1182927	TNFRSF18
chr1	1199323	1199823	TNFRSF18
chr1	1201217	1201717	TNFRSF18
chr1	1206707	1207207	TNFRSF18
chr1	1208417	1208917	TNFRSF18
chr1	1212833	1213333	TNFRSF18
chr1	1216613	1217113	TNFRSF18
chr1	1217669	1218169	TNFRSF18
chr1	1219230	1219730	TNFRSF18
chr1	1231829	1232329	TNFRSF18
chr1	1273640	1274140	TNFRSF18
chr1	1307714	1308214	TNFRSF18
chr1	1308217	1308717	TNFRSF18
chr1	1349710	1350210	TNFRSF18
chr1	1399160	1399660	TNFRSF18
chr1	966759	967259	TNFRSF4
chr1	998125	998625	TNFRSF4
chr1	1013203	1013703	TNFRSF4
chr1	1136688	1137188	TNFRSF4
chr1	1137267	1137767	TNFRSF4
chr1	1201217	1201717	TNFRSF4
chr1	1206707	1207207	TNFRSF4
chr1	1212833	1213333	TNFRSF4
chr1	1213742	1214242	TNFRSF4
chr1	1216613	1217113	TNFRSF4
chr1	1217669	1218169	TNFRSF4
chr1	1399160	1399660	TNFRSF4
chr1	1158090	1158590	LINC01786
chr1	1158775	1159275	LINC01786
chr1	1269675	1270175	LINC01786
chr1	1402402	1402902	LINC01786
chr1	1360446	1360946	ACAP3
chr1	1552595	1553095	ACAP3
chr1	1133300	1133800	MXRA8
chr1	1153730	1154230	MXRA8
chr1	1201217	1201717	MXRA8
chr1	1254725	1255225	MXRA8
chr1	1270728	1271228	MXRA8
chr1	1304642	1305142	MXRA8
chr1	1305496	1305996	MXRA8
chr1	1307108	1307608	MXRA8
chr1	1309031	1309531	MXRA8
chr1	1318175	1318675	MXRA8
chr1	1332278	1332778	MXRA8
chr1	1332866	1333366	MXRA8
chr1	1335525	1336025	MXRA8
chr1	1346855	1347355	MXRA8
chr1	1347874	1348374	MXRA8
chr1	1351369	1351869	MXRA8
chr1	1351962	1352462	MXRA8
chr1	1352650	1353150	MXRA8
chr1	1353497	1353997	MXRA8
chr1	1357065	1357565	MXRA8
chr1	1358059	1358559	MXRA8
chr1	1358681	1359181	MXRA8
chr1	1359191	1359691	MXRA8
chr1	1359695	1360195	MXRA8
chr1	1360446	1360946	MXRA8
chr1	1361920	1362420	MXRA8
chr1	1430249	1430749	MXRA8
chr1	1431841	1432341	MXRA8
chr1	1550732	1551232	MXRA8
chr1	1552595	1553095	MXRA8
chr1	1553154	1553654	MXRA8
chr1	1554739	1555239	MXRA8
chr1	1304642	1305142	AURKAIP1
chr1	1305496	1305996	AURKAIP1
chr1	1422759	1423259	AURKAIP1
chr1	1433091	1433591	AURKAIP1
chr1	1433688	1434188	AURKAIP1
chr1	1434446	1434946	AURKAIP1
chr1	1435411	1435911	AURKAIP1
chr1	1551836	1552336	AURKAIP1
chr1	1553154	1553654	AURKAIP1
chr1	1554018	1554518	AURKAIP1
chr1	1558844	1559344	AURKAIP1
chr1	1561888	1562388	AURKAIP1
chr1	1566849	1567349	AURKAIP1
chr1	1567450	1567950	AURKAIP1
chr1	1580184	1580684	AURKAIP1
chr1	1611366	1611866	AURKAIP1
chr1	1153730	1154230	CCNL2
chr1	1201217	1201717	CCNL2
chr1	1304642	1305142	CCNL2
chr1	1305496	1305996	CCNL2
chr1	1318175	1318675	CCNL2
chr1	1351962	1352462	CCNL2
chr1	1358681	1359181	CCNL2
chr1	1359191	1359691	CCNL2
chr1	1359695	1360195	CCNL2
chr1	1360446	1360946	CCNL2
chr1	1430249	1430749	CCNL2
chr1	1432403	1432903	CCNL2
chr1	1433091	1433591	CCNL2
chr1	1433688	1434188	CCNL2
chr1	1434446	1434946	CCNL2
chr1	1435411	1435911	CCNL2
chr1	1550732	1551232	CCNL2
chr1	1551836	1552336	CCNL2
chr1	1552595	1553095	CCNL2
chr1	1553154	1553654	CCNL2
chr1	1554739	1555239	CCNL2
chr1	1566849	1567349	CCNL2
chr1	1611366	1611866	CCNL2
chr1	1630887	1631387	CCNL2
chr1	1201217	1201717	MRPL20
chr1	1212833	1213333	MRPL20
chr1	1304642	1305142	MRPL20
chr1	1629679	1630179	MRPL20
chr1	1630246	1630746	MRPL20
chr1	1630887	1631387	MRPL20
chr1	1631683	1632183	MRPL20
chr1	1422759	1423259	VWA1
chr1	1432403	1432903	VWA1
chr1	1433091	1433591	VWA1
chr1	1433688	1434188	VWA1
chr1	1434446	1434946	VWA1
chr1	1435411	1435911	VWA1
chr1	1438028	1438528	VWA1
chr1	1554739	1555239	VWA1
chr1	1566849	1567349	VWA1
chr1	1686316	1686816	ATAD3B
chr1	1433091	1433591	ATAD3A
chr1	1558844	1559344	ATAD3A
chr1	1561888	1562388	ATAD3A
chr1	1567450	1567950	ATAD3A
chr1	1567968	1568468	ATAD3A
chr1	1686316	1686816	ATAD3A
chr1	1740876	1741376	ATAD3A
chr1	1433091	1433591	SSU72
chr1	1558844	1559344	SSU72
chr1	1561888	1562388	SSU72
chr1	1566849	1567349	SSU72
chr1	1567450	1567950	SSU72
chr1	1567968	1568468	SSU72
chr1	1686316	1686816	SSU72
chr1	1740876	1741376	SSU72
chr1	1422759	1423259	AL645728.1
chr1	1433091	1433591	AL645728.1
chr1	1433688	1434188	AL645728.1
chr1	1434446	1434946	AL645728.1
chr1	1435411	1435911	AL645728.1
chr1	1551836	1552336	AL645728.1
chr1	1553154	1553654	AL645728.1
chr1	1554018	1554518	AL645728.1
chr1	1558844	1559344	AL645728.1
chr1	1561888	1562388	AL645728.1
chr1	1566849	1567349	AL645728.1
chr1	1567450	1567950	AL645728.1
chr1	1567968	1568468	AL645728.1
chr1	1580184	1580684	AL645728.1
chr1	1686316	1686816	AL645728.1
chr1	1740876	1741376	AL645728.1
chr1	1433091	1433591	AL691432.4
chr1	1558844	1559344	AL691432.4
chr1	1561888	1562388	AL691432.4
chr1	1567450	1567950	AL691432.4
chr1	1567968	1568468	AL691432.4
chr1	1580184	1580684	AL691432.4
chr1	1686316	1686816	AL691432.4
chr1	1740876	1741376	AL691432.4
chr1	1629679	1630179	MMP23B
chr1	1630246	1630746	MMP23B
chr1	1677990	1678490	MMP23B
chr1	1430249	1430749	CDK11B
chr1	1505369	1505869	CDK11B
chr1	1628983	1629483	CDK11B
chr1	1629679	1630179	CDK11B
chr1	1630246	1630746	CDK11B
chr1	1630887	1631387	CDK11B
chr1	1631683	1632183	CDK11B
chr1	1658919	1659419	CDK11B
chr1	1724196	1724696	CDK11B
chr1	1728276	1728776	CDK11B
chr1	1858611	1859111	CDK11B
chr1	1919158	1919658	SLC35E2B
chr1	1658919	1659419	GNB1
chr1	1677990	1678490	GNB1
chr1	1686316	1686816	GNB1
chr1	1694776	1695276	GNB1
chr1	1724196	1724696	GNB1
chr1	1779967	1780467	GNB1
chr1	1780569	1781069	GNB1
chr1	1858611	1859111	GNB1
chr1	1919158	1919658	GNB1
chr1	2112399	2112899	GNB1
chr1	2133047	2133547	GNB1
chr1	2133616	2134116	GNB1
chr1	2136001	2136501	GNB1
chr1	2136601	2137101	GNB1
chr1	1997524	1998024	AL109917.1
chr1	2148623	2149123	GABRD
chr1	1832077	1832577	PRKCZ
chr1	1873108	1873608	PRKCZ
chr1	1878093	1878593	PRKCZ
chr1	2046391	2046891	PRKCZ
chr1	2049370	2049870	PRKCZ
chr1	2050082	2050582	PRKCZ
chr1	2050629	2051129	PRKCZ
chr1	2051174	2051674	PRKCZ
chr1	2127304	2127804	PRKCZ
chr1	2128142	2128642	PRKCZ
chr1	2128696	2129196	PRKCZ
chr1	2129340	2129840	PRKCZ
chr1	2156804	2157304	PRKCZ
chr1	2214914	2215414	PRKCZ
chr1	2248722	2249222	PRKCZ
chr1	2267347	2267847	PRKCZ
chr1	2271228	2271728	PRKCZ
chr1	2255469	2255969	PRKCZ-AS1
chr1	2415691	2416191	PRKCZ-AS1
chr1	2133047	2133547	FAAP20
chr1	2133616	2134116	FAAP20
chr1	2199204	2199704	FAAP20
chr1	2234369	2234869	FAAP20
chr1	2290562	2291062	FAAP20
chr1	1990295	1990795	SKI
chr1	2133047	2133547	SKI
chr1	2133616	2134116	SKI
chr1	2134681	2135181	SKI
chr1	2135453	2135953	SKI
chr1	2136001	2136501	SKI
chr1	2136601	2137101	SKI
chr1	2151263	2151763	SKI
chr1	2188790	2189290	SKI
chr1	2198507	2199007	SKI
chr1	2199204	2199704	SKI
chr1	2204259	2204759	SKI
chr1	2205040	2205540	SKI
chr1	2205578	2206078	SKI
chr1	2206143	2206643	SKI
chr1	2206667	2207167	SKI
chr1	2207603	2208103	SKI
chr1	2208230	2208730	SKI
chr1	2231254	2231754	SKI
chr1	2231827	2232327	SKI
chr1	2233816	2234316	SKI
chr1	2234369	2234869	SKI
chr1	2255469	2255969	SKI
chr1	2256030	2256530	SKI
chr1	2273322	2273822	SKI
chr1	2275779	2276279	SKI
chr1	2277120	2277620	SKI
chr1	2278071	2278571	SKI
chr1	2279379	2279879	SKI
chr1	2284229	2284729	SKI
chr1	2290562	2291062	SKI
chr1	2291248	2291748	SKI
chr1	2299115	2299615	SKI
chr1	2300263	2300763	SKI
chr1	2300962	2301462	SKI
chr1	2301557	2302057	SKI
chr1	2305629	2306129	SKI
chr1	2311410	2311910	SKI
chr1	2312708	2313208	SKI
chr1	2330784	2331284	SKI
chr1	2557343	2557843	AL589739.1
chr1	2528009	2528509	PEX10
chr1	2240787	2241287	PLCH2
chr1	2414307	2414807	PLCH2
chr1	2460943	2461443	PLCH2
chr1	2502176	2502676	PLCH2
chr1	2545971	2546471	PLCH2
chr1	2299115	2299615	AL139246.5
chr1	2299686	2300186	AL139246.5
chr1	2576666	2577166	AL139246.5
chr1	2577516	2578016	AL139246.5
chr1	2326398	2326898	TNFRSF14
chr1	2443827	2444327	TNFRSF14
chr1	2446289	2446789	TNFRSF14
chr1	2459662	2460162	TNFRSF14
chr1	2460943	2461443	TNFRSF14
chr1	2464954	2465454	TNFRSF14
chr1	2465474	2465974	TNFRSF14
chr1	2473542	2474042	TNFRSF14
chr1	2474281	2474781	TNFRSF14
chr1	2474910	2475410	TNFRSF14
chr1	2476017	2476517	TNFRSF14
chr1	2476526	2477026	TNFRSF14
chr1	2481818	2482318	TNFRSF14
chr1	2519285	2519785	TNFRSF14
chr1	2523078	2523578	TNFRSF14
chr1	2526054	2526554	TNFRSF14
chr1	2543405	2543905	TNFRSF14
chr1	2544205	2544705	TNFRSF14
chr1	2544821	2545321	TNFRSF14
chr1	2545971	2546471	TNFRSF14
chr1	2554828	2555328	TNFRSF14
chr1	2555456	2555956	TNFRSF14
chr1	2556772	2557272	TNFRSF14
chr1	2557343	2557843	TNFRSF14
chr1	2557907	2558407	TNFRSF14
chr1	2559592	2560092	TNFRSF14
chr1	2560593	2561093	TNFRSF14
chr1	2561098	2561598	TNFRSF14
chr1	2561860	2562360	TNFRSF14
chr1	2563214	2563714	TNFRSF14
chr1	2563919	2564419	TNFRSF14
chr1	2564535	2565035	TNFRSF14
chr1	2566192	2566692	TNFRSF14
chr1	2821866	2822366	PRDM16-DT
chr1	2855586	2856086	PRDM16-DT
chr1	2906005	2906505	PRDM16-DT
chr1	2914695	2915195	PRDM16-DT
chr1	2921977	2922477	PRDM16-DT
chr1	2947253	2947753	PRDM16-DT
chr1	2969999	2970499	PRDM16-DT
chr1	2980191	2980691	PRDM16-DT
chr1	2987772	2988272	PRDM16-DT
chr1	3012404	3012904	PRDM16-DT
chr1	3028768	3029268	PRDM16-DT
chr1	3054548	3055048	PRDM16-DT
chr1	3055068	3055568	PRDM16-DT
chr1	3056183	3056683	PRDM16-DT
chr1	3058232	3058732	PRDM16-DT
chr1	3059083	3059583	PRDM16-DT
chr1	3060289	3060789	PRDM16-DT
chr1	3060882	3061382	PRDM16-DT
chr1	3061814	3062314	PRDM16-DT
chr1	3062328	3062828	PRDM16-DT
chr1	3062928	3063428	PRDM16-DT
chr1	3063590	3064090	PRDM16-DT
chr1	3064185	3064685	PRDM16-DT
chr1	3065248	3065748	PRDM16-DT
chr1	3066130	3066630	PRDM16-DT
chr1	3067196	3067696	PRDM16-DT
chr1	3067769	3068269	PRDM16-DT
chr1	3068726	3069226	PRDM16-DT
chr1	3069342	3069842	PRDM16-DT
chr1	3070724	3071224	PRDM16-DT
chr1	3071249	3071749	PRDM16-DT
chr1	3072127	3072627	PRDM16-DT
chr1	3072633	3073133	PRDM16-DT
chr1	3073672	3074172	PRDM16-DT
chr1	3074230	3074730	PRDM16-DT
chr1	3074835	3075335	PRDM16-DT
chr1	3075885	3076385	PRDM16-DT
chr1	3076473	3076973	PRDM16-DT
chr1	3077512	3078012	PRDM16-DT
chr1	3078252	3078752	PRDM16-DT
chr1	3079132	3079632	PRDM16-DT
chr1	3079721	3080221	PRDM16-DT
chr1	3080531	3081031	PRDM16-DT
chr1	3081229	3081729	PRDM16-DT
chr1	3082182	3082682	PRDM16-DT
chr1	3082850	3083350	PRDM16-DT
chr1	3083647	3084147	PRDM16-DT
chr1	3084202	3084702	PRDM16-DT
chr1	3085011	3085511	PRDM16-DT
chr1	3085538	3086038	PRDM16-DT
chr1	3086310	3086810	PRDM16-DT
chr1	3087148	3087648	PRDM16-DT
chr1	3089850	3090350	PRDM16-DT
chr1	3090362	3090862	PRDM16-DT
chr1	3090934	3091434	PRDM16-DT
chr1	3092108	3092608	PRDM16-DT
chr1	3092734	3093234	PRDM16-DT
chr1	3094214	3094714	PRDM16-DT
chr1	3095034	3095534	PRDM16-DT
chr1	3096412	3096912	PRDM16-DT
chr1	3097135	3097635	PRDM16-DT
chr1	3098021	3098521	PRDM16-DT
chr1	3098991	3099491	PRDM16-DT
chr1	3099827	3100327	PRDM16-DT
chr1	3100342	3100842	PRDM16-DT
chr1	3101047	3101547	PRDM16-DT
chr1	3101963	3102463	PRDM16-DT
chr1	3102489	3102989	PRDM16-DT
chr1	3104084	3104584	PRDM16-DT
chr1	3104885	3105385	PRDM16-DT
chr1	3105457	3105957	PRDM16-DT
chr1	3106536	3107036	PRDM16-DT
chr1	3107089	3107589	PRDM16-DT
chr1	3110568	3111068	PRDM16-DT
chr1	3112168	3112668	PRDM16-DT
chr1	3113010	3113510	PRDM16-DT
chr1	3114842	3115342	PRDM16-DT
chr1	3116050	3116550	PRDM16-DT
chr1	3116558	3117058	PRDM16-DT
chr1	3117549	3118049	PRDM16-DT
chr1	3118136	3118636	PRDM16-DT
chr1	3118736	3119236	PRDM16-DT
chr1	3119253	3119753	PRDM16-DT
chr1	3119784	3120284	PRDM16-DT
chr1	3120427	3120927	PRDM16-DT
chr1	3120984	3121484	PRDM16-DT
chr1	3121714	3122214	PRDM16-DT
chr1	3122334	3122834	PRDM16-DT
chr1	3123290	3123790	PRDM16-DT
chr1	3123898	3124398	PRDM16-DT
chr1	3124450	3124950	PRDM16-DT
chr1	3125109	3125609	PRDM16-DT
chr1	3125638	3126138	PRDM16-DT
chr1	3126249	3126749	PRDM16-DT
chr1	3126759	3127259	PRDM16-DT
chr1	3127270	3127770	PRDM16-DT
chr1	3127812	3128312	PRDM16-DT
chr1	3128624	3129124	PRDM16-DT
chr1	3129141	3129641	PRDM16-DT
chr1	3129994	3130494	PRDM16-DT
chr1	3130775	3131275	PRDM16-DT
chr1	3131627	3132127	PRDM16-DT
chr1	3132171	3132671	PRDM16-DT
chr1	3132898	3133398	PRDM16-DT
chr1	3133512	3134012	PRDM16-DT
chr1	3134581	3135081	PRDM16-DT
chr1	3135294	3135794	PRDM16-DT
chr1	3136057	3136557	PRDM16-DT
chr1	3137059	3137559	PRDM16-DT
chr1	3137913	3138413	PRDM16-DT
chr1	3138545	3139045	PRDM16-DT
chr1	3139545	3140045	PRDM16-DT
chr1	3140107	3140607	PRDM16-DT
chr1	3145307	3145807	PRDM16-DT
chr1	3145880	3146380	PRDM16-DT
chr1	3146689	3147189	PRDM16-DT
chr1	3151452	3151952	PRDM16-DT
chr1	3152768	3153268	PRDM16-DT
chr1	3156855	3157355	PRDM16-DT
chr1	3161082	3161582	PRDM16-DT
chr1	3164831	3165331	PRDM16-DT
chr1	3166547	3167047	PRDM16-DT
chr1	3169659	3170159	PRDM16-DT
chr1	3170449	3170949	PRDM16-DT
chr1	3170955	3171455	PRDM16-DT
chr1	3173216	3173716	PRDM16-DT
chr1	3173966	3174466	PRDM16-DT
chr1	3174803	3175303	PRDM16-DT
chr1	3193754	3194254	PRDM16-DT
chr1	3197798	3198298	PRDM16-DT
chr1	3198505	3199005	PRDM16-DT
chr1	3199186	3199686	PRDM16-DT
chr1	3204621	3205121	PRDM16-DT
chr1	3205444	3205944	PRDM16-DT
chr1	3206783	3207283	PRDM16-DT
chr1	3211933	3212433	PRDM16-DT
chr1	3213620	3214120	PRDM16-DT
chr1	3216587	3217087	PRDM16-DT
chr1	3217118	3217618	PRDM16-DT
chr1	3219123	3219623	PRDM16-DT
chr1	3220070	3220570	PRDM16-DT
chr1	3221930	3222430	PRDM16-DT
chr1	3225814	3226314	PRDM16-DT
chr1	3226579	3227079	PRDM16-DT
chr1	3227313	3227813	PRDM16-DT
chr1	3240674	3241174	PRDM16-DT
chr1	3241195	3241695	PRDM16-DT
chr1	3248905	3249405	PRDM16-DT
chr1	3249459	3249959	PRDM16-DT
chr1	3250420	3250920	PRDM16-DT
chr1	3250968	3251468	PRDM16-DT
chr1	3251545	3252045	PRDM16-DT
chr1	3263745	3264245	PRDM16-DT
chr1	3265174	3265674	PRDM16-DT
chr1	3266083	3266583	PRDM16-DT
chr1	3267965	3268465	PRDM16-DT
chr1	3270727	3271227	PRDM16-DT
chr1	3271419	3271919	PRDM16-DT
chr1	3274184	3274684	PRDM16-DT
chr1	3282073	3282573	PRDM16-DT
chr1	3283341	3283841	PRDM16-DT
chr1	3283883	3284383	PRDM16-DT
chr1	3287934	3288434	PRDM16-DT
chr1	3291980	3292480	PRDM16-DT
chr1	2821866	2822366	PRDM16
chr1	2855586	2856086	PRDM16
chr1	2906005	2906505	PRDM16
chr1	2914695	2915195	PRDM16
chr1	2921977	2922477	PRDM16
chr1	2947253	2947753	PRDM16
chr1	2969999	2970499	PRDM16
chr1	2980191	2980691	PRDM16
chr1	2987772	2988272	PRDM16
chr1	3012404	3012904	PRDM16
chr1	3028768	3029268	PRDM16
chr1	3054548	3055048	PRDM16
chr1	3055068	3055568	PRDM16
chr1	3056183	3056683	PRDM16
chr1	3058232	3058732	PRDM16
chr1	3059083	3059583	PRDM16
chr1	3060289	3060789	PRDM16
chr1	3060882	3061382	PRDM16
chr1	3061814	3062314	PRDM16
chr1	3062328	3062828	PRDM16
chr1	3062928	3063428	PRDM16
chr1	3063590	3064090	PRDM16
chr1	3064185	3064685	PRDM16
chr1	3065248	3065748	PRDM16
chr1	3066130	3066630	PRDM16
chr1	3067196	3067696	PRDM16
chr1	3067769	3068269	PRDM16
chr1	3068726	3069226	PRDM16
chr1	3069342	3069842	PRDM16
chr1	3070097	3070597	PRDM16
chr1	3070724	3071224	PRDM16
chr1	3071249	3071749	PRDM16
chr1	3072127	3072627	PRDM16
chr1	3072633	3073133	PRDM16
chr1	3073672	3074172	PRDM16
chr1	3074230	3074730	PRDM16
chr1	3074835	3075335	PRDM16
chr1	3075885	3076385	PRDM16
chr1	3076473	3076973	PRDM16
chr1	3077512	3078012	PRDM16
chr1	3078252	3078752	PRDM16
chr1	3079132	3079632	PRDM16
chr1	3079721	3080221	PRDM16
chr1	3080531	3081031	PRDM16
chr1	3081229	3081729	PRDM16
chr1	3082182	3082682	PRDM16
chr1	3082850	3083350	PRDM16
chr1	3083647	3084147	PRDM16
chr1	3084202	3084702	PRDM16
chr1	3085011	3085511	PRDM16
chr1	3085538	3086038	PRDM16
chr1	3086310	3086810	PRDM16
chr1	3087148	3087648	PRDM16
chr1	3089850	3090350	PRDM16
chr1	3090362	3090862	PRDM16
chr1	3090934	3091434	PRDM16
chr1	3092108	3092608	PRDM16
chr1	3092734	3093234	PRDM16
chr1	3094214	3094714	PRDM16
chr1	3095034	3095534	PRDM16
chr1	3096412	3096912	PRDM16
chr1	3097135	3097635	PRDM16
chr1	3098021	3098521	PRDM16
chr1	3098991	3099491	PRDM16
chr1	3099827	3100327	PRDM16
chr1	3100342	3100842	PRDM16
chr1	3101047	3101547	PRDM16
chr1	3101963	3102463	PRDM16
chr1	3102489	3102989	PRDM16
chr1	3104084	3104584	PRDM16
chr1	3104885	3105385	PRDM16
chr1	3105457	3105957	PRDM16
chr1	3106536	3107036	PRDM16
chr1	3107089	3107589	PRDM16
chr1	3110568	3111068	PRDM16
chr1	3112168	3112668	PRDM16
chr1	3113010	3113510	PRDM16
chr1	3114842	3115342	PRDM16
chr1	3116050	3116550	PRDM16
chr1	3116558	3117058	PRDM16
chr1	3117549	3118049	PRDM16
chr1	3118736	3119236	PRDM16
chr1	3119253	3119753	PRDM16
chr1	3119784	3120284	PRDM16
chr1	3120427	3120927	PRDM16
chr1	3120984	3121484	PRDM16
chr1	3121714	3122214	PRDM16
chr1	3122334	3122834	PRDM16
chr1	3123290	3123790	PRDM16
chr1	3123898	3124398	PRDM16
chr1	3124450	3124950	PRDM16
chr1	3125109	3125609	PRDM16
chr1	3125638	3126138	PRDM16
chr1	3126249	3126749	PRDM16
chr1	3126759	3127259	PRDM16
chr1	3127270	3127770	PRDM16
chr1	3127812	3128312	PRDM16
chr1	3128624	3129124	PRDM16
chr1	3129141	3129641	PRDM16
chr1	3129994	3130494	PRDM16
chr1	3130775	3131275	PRDM16
chr1	3131627	3132127	PRDM16
chr1	3132171	3132671	PRDM16
chr1	3132898	3133398	PRDM16
chr1	3133512	3134012	PRDM16
chr1	3134581	3135081	PRDM16
chr1	3135294	3135794	PRDM16
chr1	3136057	3136557	PRDM16
chr1	3137059	3137559	PRDM16
chr1	3137913	3138413	PRDM16
chr1	3138545	3139045	PRDM16
chr1	3139545	3140045	PRDM16
chr1	3140107	3140607	PRDM16
chr1	3145307	3145807	PRDM16
chr1	3145880	3146380	PRDM16
chr1	3146689	3147189	PRDM16
chr1	3151452	3151952	PRDM16
chr1	3152768	3153268	PRDM16
chr1	3156855	3157355	PRDM16
chr1	3161082	3161582	PRDM16
chr1	3164831	3165331	PRDM16
chr1	3166547	3167047	PRDM16
chr1	3169659	3170159	PRDM16
chr1	3170449	3170949	PRDM16
chr1	3170955	3171455	PRDM16
chr1	3173216	3173716	PRDM16
chr1	3173966	3174466	PRDM16
chr1	3174803	3175303	PRDM16
chr1	3193754	3194254	PRDM16
chr1	3197798	3198298	PRDM16
chr1	3198505	3199005	PRDM16
chr1	3199186	3199686	PRDM16
chr1	3204621	3205121	PRDM16
chr1	3205444	3205944	PRDM16
chr1	3206783	3207283	PRDM16
chr1	3211933	3212433	PRDM16
chr1	3213620	3214120	PRDM16
chr1	3216587	3217087	PRDM16
chr1	3217118	3217618	PRDM16
chr1	3219123	3219623	PRDM16
chr1	3220070	3220570	PRDM16
chr1	3221930	3222430	PRDM16
chr1	3225814	3226314	PRDM16
chr1	3226579	3227079	PRDM16
chr1	3227313	3227813	PRDM16
chr1	3240674	3241174	PRDM16
chr1	3241195	3241695	PRDM16
chr1	3248905	3249405	PRDM16
chr1	3249459	3249959	PRDM16
chr1	3250420	3250920	PRDM16
chr1	3250968	3251468	PRDM16
chr1	3251545	3252045	PRDM16
chr1	3263745	3264245	PRDM16
chr1	3265174	3265674	PRDM16
chr1	3266083	3266583	PRDM16
chr1	3267965	3268465	PRDM16
chr1	3270727	3271227	PRDM16
chr1	3271419	3271919	PRDM16
chr1	3274184	3274684	PRDM16
chr1	3282073	3282573	PRDM16
chr1	3283341	3283841	PRDM16
chr1	3283883	3284383	PRDM16
chr1	3287934	3288434	PRDM16
chr1	3291980	3292480	PRDM16
chr1	3313585	3314085	PRDM16
chr1	3068726	3069226	AL590438.1
chr1	3072633	3073133	AL590438.1
chr1	3074230	3074730	AL590438.1
chr1	3107089	3107589	AL590438.1
chr1	3127812	3128312	AL590438.1
chr1	3134581	3135081	AL590438.1
chr1	3135294	3135794	AL590438.1
chr1	3137059	3137559	AL590438.1
chr1	3139545	3140045	AL590438.1
chr1	3156855	3157355	AL590438.1
chr1	3213620	3214120	AL590438.1
chr1	3227313	3227813	AL590438.1
chr1	3263745	3264245	AL590438.1
chr1	3266083	3266583	AL590438.1
chr1	3323546	3324046	AL590438.1
chr1	3423286	3423786	AL590438.1
chr1	3073672	3074172	AL354743.2
chr1	3074230	3074730	AL354743.2
chr1	3074835	3075335	AL354743.2
chr1	3075885	3076385	AL354743.2
chr1	3076473	3076973	AL354743.2
chr1	3077512	3078012	AL354743.2
chr1	3078252	3078752	AL354743.2
chr1	3079132	3079632	AL354743.2
chr1	3079721	3080221	AL354743.2
chr1	3080531	3081031	AL354743.2
chr1	3082850	3083350	AL354743.2
chr1	3084202	3084702	AL354743.2
chr1	3085538	3086038	AL354743.2
chr1	3087148	3087648	AL354743.2
chr1	3090362	3090862	AL354743.2
chr1	3092734	3093234	AL354743.2
chr1	3094214	3094714	AL354743.2
chr1	3099827	3100327	AL354743.2
chr1	3100342	3100842	AL354743.2
chr1	3101047	3101547	AL354743.2
chr1	3104084	3104584	AL354743.2
chr1	3104885	3105385	AL354743.2
chr1	3105457	3105957	AL354743.2
chr1	3106536	3107036	AL354743.2
chr1	3107089	3107589	AL354743.2
chr1	3110568	3111068	AL354743.2
chr1	3112168	3112668	AL354743.2
chr1	3113010	3113510	AL354743.2
chr1	3114842	3115342	AL354743.2
chr1	3116050	3116550	AL354743.2
chr1	3116558	3117058	AL354743.2
chr1	3117549	3118049	AL354743.2
chr1	3119253	3119753	AL354743.2
chr1	3119784	3120284	AL354743.2
chr1	3120984	3121484	AL354743.2
chr1	3121714	3122214	AL354743.2
chr1	3122334	3122834	AL354743.2
chr1	3123290	3123790	AL354743.2
chr1	3125109	3125609	AL354743.2
chr1	3125638	3126138	AL354743.2
chr1	3126249	3126749	AL354743.2
chr1	3127270	3127770	AL354743.2
chr1	3127812	3128312	AL354743.2
chr1	3128624	3129124	AL354743.2
chr1	3129141	3129641	AL354743.2
chr1	3131627	3132127	AL354743.2
chr1	3132171	3132671	AL354743.2
chr1	3133512	3134012	AL354743.2
chr1	3134581	3135081	AL354743.2
chr1	3135294	3135794	AL354743.2
chr1	3136057	3136557	AL354743.2
chr1	3137059	3137559	AL354743.2
chr1	3139545	3140045	AL354743.2
chr1	3140107	3140607	AL354743.2
chr1	3145880	3146380	AL354743.2
chr1	3156855	3157355	AL354743.2
chr1	3161082	3161582	AL354743.2
chr1	3169659	3170159	AL354743.2
chr1	3170449	3170949	AL354743.2
chr1	3198505	3199005	AL354743.2
chr1	3199186	3199686	AL354743.2
chr1	3205444	3205944	AL354743.2
chr1	3211933	3212433	AL354743.2
chr1	3213620	3214120	AL354743.2
chr1	3219123	3219623	AL354743.2
chr1	3221930	3222430	AL354743.2
chr1	3226579	3227079	AL354743.2
chr1	3240674	3241174	AL354743.2
chr1	3249459	3249959	AL354743.2
chr1	3250968	3251468	AL354743.2
chr1	3263745	3264245	AL354743.2
chr1	3266083	3266583	AL354743.2
chr1	3271419	3271919	AL354743.2
chr1	3283883	3284383	AL354743.2
chr1	3313585	3314085	AL354743.2
chr1	3323038	3323538	AL354743.2
chr1	3323546	3324046	AL354743.2
chr1	3324992	3325492	AL354743.2
chr1	3331406	3331906	AL354743.2
chr1	3332115	3332615	AL354743.2
chr1	3333901	3334401	AL354743.2
chr1	3345700	3346200	AL354743.2
chr1	3346205	3346705	AL354743.2
chr1	3347493	3347993	AL354743.2
chr1	3365919	3366419	AL354743.2
chr1	3377761	3378261	AL354743.2
chr1	3384570	3385070	AL354743.2
chr1	3393681	3394181	AL354743.2
chr1	3422584	3423084	AL354743.2
chr1	3423286	3423786	AL354743.2
chr1	3423870	3424370	AL354743.2
chr1	3424608	3425108	AL354743.2
chr1	3454219	3454719	AL354743.2
chr1	3211933	3212433	ARHGEF16
chr1	3213620	3214120	ARHGEF16
chr1	3219123	3219623	ARHGEF16
chr1	3221930	3222430	ARHGEF16
chr1	3226579	3227079	ARHGEF16
chr1	3240674	3241174	ARHGEF16
chr1	3249459	3249959	ARHGEF16
chr1	3263745	3264245	ARHGEF16
chr1	3266083	3266583	ARHGEF16
chr1	3323038	3323538	ARHGEF16
chr1	3323546	3324046	ARHGEF16
chr1	3324992	3325492	ARHGEF16
chr1	3332115	3332615	ARHGEF16
chr1	3333901	3334401	ARHGEF16
chr1	3345700	3346200	ARHGEF16
chr1	3365919	3366419	ARHGEF16
chr1	3384570	3385070	ARHGEF16
chr1	3387888	3388388	ARHGEF16
chr1	3393681	3394181	ARHGEF16
chr1	3423286	3423786	ARHGEF16
chr1	3424608	3425108	ARHGEF16
chr1	3454219	3454719	ARHGEF16
chr1	3441393	3441893	MEGF6
chr1	3491190	3491690	MEGF6
chr1	3504019	3504519	MEGF6
chr1	3504551	3505051	MEGF6
chr1	3538431	3538931	MEGF6
chr1	3541876	3542376	MEGF6
chr1	3547125	3547625	MEGF6
chr1	3772307	3772807	MEGF6
chr1	3773310	3773810	MEGF6
chr1	3889935	3890435	CCDC27
chr1	3903113	3903613	CCDC27
chr1	3659699	3660199	CEP104
chr1	3668769	3669269	CEP104
chr1	3713044	3713544	CEP104
chr1	3714314	3714814	CEP104
chr1	3804118	3804618	CEP104
chr1	3805004	3805504	CEP104
chr1	3811326	3811826	CEP104
chr1	3815750	3816250	CEP104
chr1	3816362	3816862	CEP104
chr1	3818160	3818660	CEP104
chr1	3820988	3821488	CEP104
chr1	3846476	3846976	CEP104
chr1	3847008	3847508	CEP104
chr1	3857094	3857594	CEP104
chr1	3910716	3911216	CEP104
chr1	3981225	3981725	CEP104
chr1	4004148	4004648	CEP104
chr1	4070490	4070990	CEP104
chr1	3889935	3890435	DFFB
chr1	4654258	4654758	AJAP1
chr1	4656221	4656721	AJAP1
chr1	4710856	4711356	AJAP1
chr1	4658644	4659144	Z98886.1
chr1	5929070	5929570	NPHP4
chr1	5992275	5992775	NPHP4
chr1	5994621	5995121	NPHP4
chr1	6013925	6014425	NPHP4
chr1	6016149	6016649	NPHP4
chr1	6025159	6025659	NPHP4
chr1	6026035	6026535	NPHP4
chr1	6026597	6027097	NPHP4
chr1	6027250	6027750	NPHP4
chr1	6028059	6028559	NPHP4
chr1	6030055	6030555	NPHP4
chr1	6048509	6049009	NPHP4
chr1	6100546	6101046	NPHP4
chr1	6016149	6016649	KCNAB2
chr1	6001048	6001548	CHD5
chr1	6001903	6002403	CHD5
chr1	6002866	6003366	CHD5
chr1	6003733	6004233	CHD5
chr1	6034382	6034882	CHD5
chr1	6180320	6180820	CHD5
chr1	6180844	6181344	CHD5
chr1	6192159	6192659	CHD5
chr1	6205096	6205596	CHD5
chr1	6209087	6209587	CHD5
chr1	6287441	6287941	CHD5
chr1	6309535	6310035	CHD5
chr1	6335882	6336382	CHD5
chr1	6350363	6350863	CHD5
chr1	6384845	6385345	CHD5
chr1	6016149	6016649	RPL22
chr1	6246619	6247119	RPL22
chr1	6259874	6260374	RPL22
chr1	6271468	6271968	RPL22
chr1	6273836	6274336	RPL22
chr1	6342101	6342601	RPL22
chr1	6359592	6360092	RPL22
chr1	6360141	6360641	RPL22
chr1	6385633	6386133	RPL22
chr1	5993841	5994341	AL031847.1
chr1	6205096	6205596	RNF207
chr1	6205789	6206289	RNF207
chr1	6287441	6287941	RNF207
chr1	5994621	5995121	ICMT
chr1	6028059	6028559	ICMT
chr1	6056485	6056985	ICMT
chr1	6013925	6014425	GPR153
chr1	6016149	6016649	GPR153
chr1	6030055	6030555	GPR153
chr1	6048509	6049009	GPR153
chr1	6052918	6053418	GPR153
chr1	6100546	6101046	GPR153
chr1	6246619	6247119	GPR153
chr1	6248442	6248942	GPR153
chr1	6249239	6249739	GPR153
chr1	6249949	6250449	GPR153
chr1	6257475	6257975	GPR153
chr1	6259874	6260374	GPR153
chr1	6260860	6261360	GPR153
chr1	6261557	6262057	GPR153
chr1	6262533	6263033	GPR153
chr1	6271468	6271968	GPR153
chr1	6273279	6273779	GPR153
chr1	6273836	6274336	GPR153
chr1	6276455	6276955	GPR153
chr1	6290131	6290631	GPR153
chr1	6342101	6342601	GPR153
chr1	6343323	6343823	GPR153
chr1	6359592	6360092	GPR153
chr1	6360141	6360641	GPR153
chr1	6385633	6386133	GPR153
chr1	6272352	6272852	ACOT7
chr1	6192159	6192659	ESPN
chr1	6209087	6209587	ESPN
chr1	6287441	6287941	ESPN
chr1	6309535	6310035	ESPN
chr1	6350363	6350863	ESPN
chr1	6384845	6385345	ESPN
chr1	6446391	6446891	ESPN
chr1	6447064	6447564	ESPN
chr1	6448584	6449084	ESPN
chr1	6464381	6464881	ESPN
chr1	6565475	6565975	ESPN
chr1	6572613	6573113	ESPN
chr1	6587156	6587656	ESPN
chr1	6597749	6598249	ESPN
chr1	6606150	6606650	ESPN
chr1	6609617	6610117	ESPN
chr1	6348461	6348961	TNFRSF25
chr1	6501850	6502350	TNFRSF25
chr1	6502357	6502857	TNFRSF25
chr1	6506940	6507440	TNFRSF25
chr1	6581853	6582353	TNFRSF25
chr1	6591194	6591694	TNFRSF25
chr1	6392665	6393165	PLEKHG5
chr1	6498404	6498904	PLEKHG5
chr1	6501850	6502350	PLEKHG5
chr1	6502357	6502857	PLEKHG5
chr1	6506940	6507440	PLEKHG5
chr1	6581853	6582353	PLEKHG5
chr1	6591194	6591694	PLEKHG5
chr1	6501850	6502350	ZBTB48
chr1	6506940	6507440	ZBTB48
chr1	6581853	6582353	ZBTB48
chr1	6591194	6591694	ZBTB48
chr1	6384845	6385345	KLHL21
chr1	6446391	6446891	KLHL21
chr1	6447064	6447564	KLHL21
chr1	6448584	6449084	KLHL21
chr1	6464381	6464881	KLHL21
chr1	6565475	6565975	KLHL21
chr1	6572613	6573113	KLHL21
chr1	6587156	6587656	KLHL21
chr1	6597749	6598249	KLHL21
chr1	6603378	6603878	KLHL21
chr1	6609617	6610117	KLHL21
chr1	6722677	6723177	KLHL21
chr1	6746354	6746854	KLHL21
chr1	6771882	6772382	KLHL21
chr1	6811522	6812022	KLHL21
chr1	6581853	6582353	AL591163.1
chr1	6591194	6591694	AL591163.1
chr1	6565475	6565975	CAMTA1-DT
chr1	6572613	6573113	CAMTA1-DT
chr1	6587156	6587656	CAMTA1-DT
chr1	6597749	6598249	CAMTA1-DT
chr1	6609617	6610117	CAMTA1-DT
chr1	6746354	6746854	CAMTA1-DT
chr1	6771882	6772382	CAMTA1-DT
chr1	6914785	6915285	CAMTA1-DT
chr1	6565475	6565975	CAMTA1
chr1	6572613	6573113	CAMTA1
chr1	6587156	6587656	CAMTA1
chr1	6597098	6597598	CAMTA1
chr1	6597749	6598249	CAMTA1
chr1	6600452	6600952	CAMTA1
chr1	6603378	6603878	CAMTA1
chr1	6604169	6604669	CAMTA1
chr1	6606150	6606650	CAMTA1
chr1	6609617	6610117	CAMTA1
chr1	6722677	6723177	CAMTA1
chr1	6727370	6727870	CAMTA1
chr1	6746354	6746854	CAMTA1
chr1	6771882	6772382	CAMTA1
chr1	6811522	6812022	CAMTA1
chr1	6865324	6865824	CAMTA1
chr1	6912003	6912503	CAMTA1
chr1	6914785	6915285	CAMTA1
chr1	7705244	7705744	VAMP3
chr1	7771030	7771530	VAMP3
chr1	7771543	7772043	VAMP3
chr1	7808157	7808657	PER3
chr1	7809015	7809515	PER3
chr1	7824635	7825135	PER3
chr1	7886261	7886761	PER3
chr1	7970955	7971455	PER3
chr1	7975217	7975717	PER3
chr1	8015036	8015536	PER3
chr1	8015723	8016223	PER3
chr1	8016612	8017112	PER3
chr1	8017841	8018341	PER3
chr1	8018822	8019322	PER3
chr1	8022869	8023369	PER3
chr1	7929678	7930178	TNFRSF9
chr1	7948909	7949409	TNFRSF9
chr1	7954532	7955032	TNFRSF9
chr1	7961283	7961783	TNFRSF9
chr1	8113209	8113709	TNFRSF9
chr1	8152412	8152912	TNFRSF9
chr1	8152947	8153447	TNFRSF9
chr1	8167303	8167803	TNFRSF9
chr1	8169683	8170183	TNFRSF9
chr1	8182369	8182869	TNFRSF9
chr1	7893030	7893530	ERRFI1
chr1	7893802	7894302	ERRFI1
chr1	7976911	7977411	ERRFI1
chr1	8004938	8005438	ERRFI1
chr1	8005519	8006019	ERRFI1
chr1	8013593	8014093	ERRFI1
chr1	8014454	8014954	ERRFI1
chr1	8026695	8027195	ERRFI1
chr1	8027266	8027766	ERRFI1
chr1	8028333	8028833	ERRFI1
chr1	8059275	8059775	ERRFI1
chr1	8061215	8061715	ERRFI1
chr1	8061992	8062492	ERRFI1
chr1	8077128	8077628	ERRFI1
chr1	8090059	8090559	ERRFI1
chr1	8094468	8094968	ERRFI1
chr1	8096600	8097100	ERRFI1
chr1	8116875	8117375	ERRFI1
chr1	8120659	8121159	ERRFI1
chr1	8121277	8121777	ERRFI1
chr1	8133580	8134080	ERRFI1
chr1	8134586	8135086	ERRFI1
chr1	8137126	8137626	ERRFI1
chr1	8137786	8138286	ERRFI1
chr1	8201991	8202491	ERRFI1
chr1	8202495	8202995	ERRFI1
chr1	8237997	8238497	ERRFI1
chr1	8238897	8239397	ERRFI1
chr1	8259334	8259834	ERRFI1
chr1	7893802	7894302	AL034417.2
chr1	7976911	7977411	AL034417.2
chr1	8004938	8005438	AL034417.2
chr1	8027266	8027766	AL034417.2
chr1	8061215	8061715	AL034417.2
chr1	8061992	8062492	AL034417.2
chr1	8077128	8077628	AL034417.2
chr1	8090059	8090559	AL034417.2
chr1	8094468	8094968	AL034417.2
chr1	8096600	8097100	AL034417.2
chr1	8116875	8117375	AL034417.2
chr1	8133580	8134080	AL034417.2
chr1	8137126	8137626	AL034417.2
chr1	8137786	8138286	AL034417.2
chr1	8201991	8202491	AL034417.2
chr1	8202495	8202995	AL034417.2
chr1	8152412	8152912	LINC01714
chr1	8152947	8153447	LINC01714
chr1	8169683	8170183	LINC01714
chr1	8182369	8182869	LINC01714
chr1	8077128	8077628	SLC45A1
chr1	8090059	8090559	SLC45A1
chr1	8096600	8097100	SLC45A1
chr1	8116875	8117375	SLC45A1
chr1	8120659	8121159	SLC45A1
chr1	8133580	8134080	SLC45A1
chr1	8134586	8135086	SLC45A1
chr1	8137126	8137626	SLC45A1
chr1	8137786	8138286	SLC45A1
chr1	8201991	8202491	SLC45A1
chr1	8202495	8202995	SLC45A1
chr1	8204280	8204780	SLC45A1
chr1	8224670	8225170	SLC45A1
chr1	8237997	8238497	SLC45A1
chr1	8315139	8315639	SLC45A1
chr1	8342832	8343332	SLC45A1
chr1	8343374	8343874	SLC45A1
chr1	8394980	8395480	SLC45A1
chr1	8456278	8456778	SLC45A1
chr1	8497451	8497951	SLC45A1
chr1	8510130	8510630	SLC45A1
chr1	8174253	8174753	RERE
chr1	8239566	8240066	RERE
chr1	8260753	8261253	RERE
chr1	8266370	8266870	RERE
chr1	8266928	8267428	RERE
chr1	8269285	8269785	RERE
chr1	8269803	8270303	RERE
chr1	8274033	8274533	RERE
chr1	8302044	8302544	RERE
chr1	8371381	8371881	RERE
chr1	8374216	8374716	RERE
chr1	8381609	8382109	RERE
chr1	8382207	8382707	RERE
chr1	8408000	8408500	RERE
chr1	8423520	8424020	RERE
chr1	8477009	8477509	RERE
chr1	8541905	8542405	RERE
chr1	8660337	8660837	ENO1
chr1	8663999	8664499	ENO1
chr1	8822642	8823142	ENO1
chr1	8879974	8880474	ENO1
chr1	8905852	8906352	ENO1
chr1	8908270	8908770	ENO1
chr1	8986172	8986672	ENO1
chr1	9001758	9002258	ENO1
chr1	8822642	8823142	SLC2A5
chr1	8904860	8905360	SLC2A5
chr1	9010748	9011248	SLC2A5
chr1	9067146	9067646	SLC2A5
chr1	9069536	9070036	SLC2A5
chr1	9074735	9075235	SLC2A5
chr1	9130184	9130684	SLC2A5
chr1	9131316	9131816	SLC2A5
chr1	9143273	9143773	SLC2A5
chr1	9162653	9163153	SLC2A5
chr1	9163258	9163758	SLC2A5
chr1	9163905	9164405	SLC2A5
chr1	9174175	9174675	SLC2A5
chr1	9179422	9179922	SLC2A5
chr1	9180017	9180517	SLC2A5
chr1	9181230	9181730	SLC2A5
chr1	9182149	9182649	SLC2A5
chr1	9182938	9183438	SLC2A5
chr1	9275513	9276013	SLC2A5
chr1	8883100	8883600	GPR157
chr1	8885582	8886082	GPR157
chr1	8886415	8886915	GPR157
chr1	8889880	8890380	GPR157
chr1	8890616	8891116	GPR157
chr1	8914380	8914880	GPR157
chr1	8937581	8938081	GPR157
chr1	8955533	8956033	GPR157
chr1	9077768	9078268	GPR157
chr1	9080650	9081150	GPR157
chr1	9083227	9083727	GPR157
chr1	9110720	9111220	GPR157
chr1	9114021	9114521	GPR157
chr1	9118071	9118571	GPR157
chr1	9119655	9120155	GPR157
chr1	9124945	9125445	GPR157
chr1	9125527	9126027	GPR157
chr1	9126937	9127437	GPR157
chr1	9127438	9127938	GPR157
chr1	9128274	9128774	GPR157
chr1	9128981	9129481	GPR157
chr1	9229913	9230413	GPR157
chr1	9241509	9242009	GPR157
chr1	9242462	9242962	GPR157
chr1	9244688	9245188	GPR157
chr1	9247519	9248019	GPR157
chr1	9249250	9249750	GPR157
chr1	9249762	9250262	GPR157
chr1	9252884	9253384	GPR157
chr1	9253739	9254239	GPR157
chr1	9371576	9372076	MIR34AHG
chr1	9067146	9067646	LNCTAM34A
chr1	9069536	9070036	LNCTAM34A
chr1	9143273	9143773	LNCTAM34A
chr1	9162653	9163153	LNCTAM34A
chr1	9163258	9163758	LNCTAM34A
chr1	9163905	9164405	LNCTAM34A
chr1	9174175	9174675	LNCTAM34A
chr1	9179422	9179922	LNCTAM34A
chr1	9180017	9180517	LNCTAM34A
chr1	9181230	9181730	LNCTAM34A
chr1	9182149	9182649	LNCTAM34A
chr1	9182938	9183438	LNCTAM34A
chr1	9196184	9196684	LNCTAM34A
chr1	9275513	9276013	LNCTAM34A
chr1	9280273	9280773	LNCTAM34A
chr1	9300078	9300578	LNCTAM34A
chr1	9341005	9341505	LNCTAM34A
chr1	9362464	9362964	LNCTAM34A
chr1	9231532	9232032	H6PD
chr1	9233298	9233798	H6PD
chr1	9250431	9250931	H6PD
chr1	9289488	9289988	H6PD
chr1	9290121	9290621	H6PD
chr1	9292555	9293055	H6PD
chr1	9326505	9327005	H6PD
chr1	9401729	9402229	H6PD
chr1	9412994	9413494	H6PD
chr1	9413745	9414245	H6PD
chr1	9134883	9135383	SPSB1
chr1	9149854	9150354	SPSB1
chr1	9196184	9196684	SPSB1
chr1	9231532	9232032	SPSB1
chr1	9280273	9280773	SPSB1
chr1	9289488	9289988	SPSB1
chr1	9290121	9290621	SPSB1
chr1	9292555	9293055	SPSB1
chr1	9294276	9294776	SPSB1
chr1	9294987	9295487	SPSB1
chr1	9295586	9296086	SPSB1
chr1	9296711	9297211	SPSB1
chr1	9300078	9300578	SPSB1
chr1	9303050	9303550	SPSB1
chr1	9313679	9314179	SPSB1
chr1	9315512	9316012	SPSB1
chr1	9316139	9316639	SPSB1
chr1	9317878	9318378	SPSB1
chr1	9319402	9319902	SPSB1
chr1	9321341	9321841	SPSB1
chr1	9325004	9325504	SPSB1
chr1	9325602	9326102	SPSB1
chr1	9326505	9327005	SPSB1
chr1	9338451	9338951	SPSB1
chr1	9340108	9340608	SPSB1
chr1	9352963	9353463	SPSB1
chr1	9371576	9372076	SPSB1
chr1	9373608	9374108	SPSB1
chr1	9376765	9377265	SPSB1
chr1	9401729	9402229	SPSB1
chr1	9402637	9403137	SPSB1
chr1	9412482	9412982	SPSB1
chr1	9412994	9413494	SPSB1
chr1	9413745	9414245	SPSB1
chr1	9438330	9438830	SPSB1
chr1	9439246	9439746	SPSB1
chr1	9443805	9444305	SPSB1
chr1	9449240	9449740	SPSB1
chr1	9455675	9456175	SPSB1
chr1	9466888	9467388	SPSB1
chr1	9472942	9473442	SPSB1
chr1	9324404	9324904	SLC25A33
chr1	9440850	9441350	SLC25A33
chr1	9441506	9442006	SLC25A33
chr1	9442081	9442581	SLC25A33
chr1	9503170	9503670	SLC25A33
chr1	9505221	9505721	SLC25A33
chr1	9508406	9508906	SLC25A33
chr1	9531047	9531547	SLC25A33
chr1	9532668	9533168	SLC25A33
chr1	9539810	9540310	SLC25A33
chr1	9542029	9542529	SLC25A33
chr1	9546753	9547253	SLC25A33
chr1	9552002	9552502	SLC25A33
chr1	9560863	9561363	SLC25A33
chr1	9561412	9561912	SLC25A33
chr1	9569697	9570197	SLC25A33
chr1	9570723	9571223	SLC25A33
chr1	9579299	9579799	SLC25A33
chr1	9588475	9588975	SLC25A33
chr1	9589416	9589916	SLC25A33
chr1	9590405	9590905	SLC25A33
chr1	9592628	9593128	SLC25A33
chr1	9593326	9593826	SLC25A33
chr1	9594054	9594554	SLC25A33
chr1	9595321	9595821	SLC25A33
chr1	9596227	9596727	SLC25A33
chr1	9597738	9598238	SLC25A33
chr1	9681683	9682183	SLC25A33
chr1	9689290	9689790	SLC25A33
chr1	9746521	9747021	SLC25A33
chr1	9784482	9784982	SLC25A33
chr1	9626912	9627412	PIK3CD
chr1	9628906	9629406	PIK3CD
chr1	9629703	9630203	PIK3CD
chr1	9643865	9644365	PIK3CD
chr1	9644584	9645084	PIK3CD
chr1	9651473	9651973	PIK3CD
chr1	9652217	9652717	PIK3CD
chr1	9653240	9653740	PIK3CD
chr1	9654368	9654868	PIK3CD
chr1	9686312	9686812	PIK3CD
chr1	9704658	9705158	PIK3CD
chr1	9716062	9716562	PIK3CD
chr1	9716762	9717262	PIK3CD
chr1	9717499	9717999	PIK3CD
chr1	9721686	9722186	PIK3CD
chr1	9724931	9725431	PIK3CD
chr1	9728403	9728903	PIK3CD
chr1	9730489	9730989	PIK3CD
chr1	9731152	9731652	PIK3CD
chr1	9787216	9787716	PIK3CD
chr1	9626912	9627412	PIK3CD-AS2
chr1	9628906	9629406	PIK3CD-AS2
chr1	9629703	9630203	PIK3CD-AS2
chr1	9652217	9652717	PIK3CD-AS2
chr1	9654368	9654868	PIK3CD-AS2
chr1	9717499	9717999	PIK3CD-AS2
chr1	9728403	9728903	PIK3CD-AS2
chr1	9730489	9730989	PIK3CD-AS2
chr1	9579299	9579799	CLSTN1
chr1	9588475	9588975	CLSTN1
chr1	9593326	9593826	CLSTN1
chr1	9594054	9594554	CLSTN1
chr1	9595321	9595821	CLSTN1
chr1	9597738	9598238	CLSTN1
chr1	9681683	9682183	CLSTN1
chr1	9689290	9689790	CLSTN1
chr1	9717499	9717999	CLSTN1
chr1	9746521	9747021	CLSTN1
chr1	9784482	9784982	CLSTN1
chr1	9798383	9798883	CLSTN1
chr1	9799005	9799505	CLSTN1
chr1	9804727	9805227	CLSTN1
chr1	9808909	9809409	CLSTN1
chr1	9809938	9810438	CLSTN1
chr1	9811205	9811705	CLSTN1
chr1	9811888	9812388	CLSTN1
chr1	9836835	9837335	CLSTN1
chr1	9842066	9842566	CLSTN1
chr1	9842776	9843276	CLSTN1
chr1	9852458	9852958	CLSTN1
chr1	9859379	9859879	CLSTN1
chr1	9884045	9884545	CLSTN1
chr1	9891149	9891649	CLSTN1
chr1	9891953	9892453	CLSTN1
chr1	9892521	9893021	CLSTN1
chr1	9893499	9893999	CLSTN1
chr1	9900293	9900793	CLSTN1
chr1	9901826	9902326	CLSTN1
chr1	9904546	9905046	CLSTN1
chr1	9910254	9910754	CLSTN1
chr1	9929323	9929823	CLSTN1
chr1	9951523	9952023	CLSTN1
chr1	9958840	9959340	CLSTN1
chr1	10039488	10039988	CLSTN1
chr1	9681683	9682183	AL357140.1
chr1	9746521	9747021	AL357140.1
chr1	9784482	9784982	AL357140.1
chr1	9798383	9798883	AL357140.1
chr1	9799005	9799505	AL357140.1
chr1	9804727	9805227	AL357140.1
chr1	9808909	9809409	AL357140.1
chr1	9809938	9810438	AL357140.1
chr1	9811205	9811705	AL357140.1
chr1	9811888	9812388	AL357140.1
chr1	9836835	9837335	AL357140.1
chr1	9842066	9842566	AL357140.1
chr1	9842776	9843276	AL357140.1
chr1	9852458	9852958	AL357140.1
chr1	9859379	9859879	AL357140.1
chr1	9863769	9864269	AL357140.1
chr1	9875571	9876071	AL357140.1
chr1	9884045	9884545	AL357140.1
chr1	9891149	9891649	AL357140.1
chr1	9891953	9892453	AL357140.1
chr1	9892521	9893021	AL357140.1
chr1	9893499	9893999	AL357140.1
chr1	9900293	9900793	AL357140.1
chr1	9901826	9902326	AL357140.1
chr1	9904546	9905046	AL357140.1
chr1	9951523	9952023	AL357140.1
chr1	9958840	9959340	AL357140.1
chr1	10039488	10039988	AL357140.1
chr1	9798383	9798883	NMNAT1
chr1	9799005	9799505	NMNAT1
chr1	9804727	9805227	NMNAT1
chr1	9808909	9809409	NMNAT1
chr1	9809938	9810438	NMNAT1
chr1	9811205	9811705	NMNAT1
chr1	9891149	9891649	NMNAT1
chr1	9893499	9893999	NMNAT1
chr1	9900293	9900793	NMNAT1
chr1	9765757	9766257	RBP7
chr1	9766726	9767226	RBP7
chr1	9942536	9943036	RBP7
chr1	9991072	9991572	RBP7
chr1	9996875	9997375	RBP7
chr1	9997601	9998101	RBP7
chr1	10055645	10056145	KIF1B
chr1	10209589	10210089	KIF1B
chr1	10211389	10211889	KIF1B
chr1	10400537	10401037	KIF1B
chr1	10409091	10409591	AL139424.3
chr1	10537564	10538064	AL139424.3
chr1	10387504	10388004	PGD
chr1	10398645	10399145	PGD
chr1	10399188	10399688	PGD
chr1	10402183	10402683	PGD
chr1	10409091	10409591	PGD
chr1	10471751	10472251	PGD
chr1	10508584	10509084	PGD
chr1	10537564	10538064	PGD
chr1	10640213	10640713	PGD
chr1	10510805	10511305	PEX14
chr1	10525093	10525593	PEX14
chr1	11029148	11029648	CASZ1
chr1	10510805	10511305	AL139423.1
chr1	10835860	10836360	SRM
chr1	10975654	10976154	SRM
chr1	11029148	11029648	SRM
chr1	10975654	10976154	MTOR
chr1	10975654	10976154	ANGPTL7
chr1	11187902	11188402	UBIAD1
chr1	11790804	11791304	FBXO6
chr1	11736807	11737307	MAD2L2
chr1	11786938	11787438	MAD2L2
chr1	11790804	11791304	MAD2L2
chr1	11730307	11730807	AGTRAP
chr1	11731140	11731640	AGTRAP
chr1	11731705	11732205	AGTRAP
chr1	11732535	11733035	AGTRAP
chr1	11735201	11735701	AGTRAP
chr1	11735796	11736296	AGTRAP
chr1	11736807	11737307	AGTRAP
chr1	11784291	11784791	AGTRAP
chr1	11785009	11785509	AGTRAP
chr1	11785571	11786071	AGTRAP
chr1	11787442	11787942	AGTRAP
chr1	11790127	11790627	AGTRAP
chr1	11790804	11791304	AGTRAP
chr1	11791537	11792037	AGTRAP
chr1	11793886	11794386	AGTRAP
chr1	11796377	11796877	AGTRAP
chr1	11800796	11801296	AGTRAP
chr1	11803427	11803927	AGTRAP
chr1	11804211	11804711	AGTRAP
chr1	11929787	11930287	AGTRAP
chr1	11979428	11979928	AGTRAP
chr1	11985766	11986266	AGTRAP
chr1	11680329	11680829	MTHFR
chr1	11731140	11731640	MTHFR
chr1	11731705	11732205	MTHFR
chr1	11732535	11733035	MTHFR
chr1	11735201	11735701	MTHFR
chr1	11735796	11736296	MTHFR
chr1	11736807	11737307	MTHFR
chr1	11784291	11784791	MTHFR
chr1	11785009	11785509	MTHFR
chr1	11785571	11786071	MTHFR
chr1	11786254	11786754	MTHFR
chr1	11786938	11787438	MTHFR
chr1	11787442	11787942	MTHFR
chr1	11787993	11788493	MTHFR
chr1	11790127	11790627	MTHFR
chr1	11790804	11791304	MTHFR
chr1	11791537	11792037	MTHFR
chr1	11796377	11796877	MTHFR
chr1	11802751	11803251	MTHFR
chr1	11803427	11803927	MTHFR
chr1	11804211	11804711	MTHFR
chr1	11805203	11805703	MTHFR
chr1	11806577	11807077	MTHFR
chr1	11930690	11931190	MTHFR
chr1	11979428	11979928	MTHFR
chr1	12034137	12034637	MTHFR
chr1	11647061	11647561	CLCN6
chr1	11731705	11732205	CLCN6
chr1	11797748	11798248	CLCN6
chr1	11841187	11841687	CLCN6
chr1	11841909	11842409	CLCN6
chr1	11874050	11874550	CLCN6
chr1	11880162	11880662	CLCN6
chr1	11881052	11881552	CLCN6
chr1	11882848	11883348	CLCN6
chr1	11893820	11894320	CLCN6
chr1	11910410	11910910	CLCN6
chr1	11927853	11928353	CLCN6
chr1	11940511	11941011	CLCN6
chr1	11961130	11961630	CLCN6
chr1	11731705	11732205	NPPA
chr1	11841909	11842409	NPPA
chr1	11881052	11881552	NPPA
chr1	11882848	11883348	NPPA
chr1	11882848	11883348	AL021155.5
chr1	11730307	11730807	KIAA2013
chr1	11978173	11978673	KIAA2013
chr1	12143591	12144091	KIAA2013
chr1	12153244	12153744	KIAA2013
chr1	12174949	12175449	KIAA2013
chr1	11731140	11731640	PLOD1
chr1	11731705	11732205	PLOD1
chr1	11735796	11736296	PLOD1
chr1	11736807	11737307	PLOD1
chr1	11790127	11790627	PLOD1
chr1	11790804	11791304	PLOD1
chr1	11803427	11803927	PLOD1
chr1	11893820	11894320	PLOD1
chr1	11930690	11931190	PLOD1
chr1	11978173	11978673	PLOD1
chr1	12132863	12133363	PLOD1
chr1	12135025	12135525	PLOD1
chr1	12143591	12144091	PLOD1
chr1	12147133	12147633	PLOD1
chr1	12153244	12153744	PLOD1
chr1	12157812	12158312	PLOD1
chr1	12161737	12162237	PLOD1
chr1	12166677	12167177	PLOD1
chr1	12174949	12175449	PLOD1
chr1	12179041	12179541	PLOD1
chr1	12180273	12180773	PLOD1
chr1	12184127	12184627	PLOD1
chr1	11731705	11732205	MFN2
chr1	11893820	11894320	MFN2
chr1	11978173	11978673	MFN2
chr1	12132863	12133363	MFN2
chr1	12143591	12144091	MFN2
chr1	12153244	12153744	MFN2
chr1	12180273	12180773	MFN2
chr1	12196601	12197101	MFN2
chr1	11790804	11791304	MIIP
chr1	11814740	11815240	MIIP
chr1	11909642	11910142	MIIP
chr1	11934346	11934846	MIIP
chr1	11985766	11986266	MIIP
chr1	12132863	12133363	MIIP
chr1	12140785	12141285	MIIP
chr1	12142663	12143163	MIIP
chr1	12143591	12144091	MIIP
chr1	12150409	12150909	MIIP
chr1	12152011	12152511	MIIP
chr1	12153244	12153744	MIIP
chr1	12157812	12158312	MIIP
chr1	12160684	12161184	MIIP
chr1	12161737	12162237	MIIP
chr1	12166677	12167177	MIIP
chr1	12167290	12167790	MIIP
chr1	12174949	12175449	MIIP
chr1	12179041	12179541	MIIP
chr1	12180273	12180773	MIIP
chr1	12184127	12184627	MIIP
chr1	12196601	12197101	MIIP
chr1	11814740	11815240	TNFRSF8
chr1	12152011	12152511	TNFRSF8
chr1	12153244	12153744	TNFRSF8
chr1	12157812	12158312	TNFRSF8
chr1	12161737	12162237	TNFRSF8
chr1	12166677	12167177	TNFRSF8
chr1	12174949	12175449	TNFRSF8
chr1	12180273	12180773	TNFRSF8
chr1	12181234	12181734	TNFRSF8
chr1	12184127	12184627	TNFRSF8
chr1	12185802	12186302	TNFRSF8
chr1	11929787	11930287	TNFRSF1B
chr1	11934346	11934846	TNFRSF1B
chr1	11978173	11978673	TNFRSF1B
chr1	11979428	11979928	TNFRSF1B
chr1	11980041	11980541	TNFRSF1B
chr1	11985766	11986266	TNFRSF1B
chr1	12051990	12052490	TNFRSF1B
chr1	12067585	12068085	TNFRSF1B
chr1	12079470	12079970	TNFRSF1B
chr1	12112878	12113378	TNFRSF1B
chr1	12124707	12125207	TNFRSF1B
chr1	12125536	12126036	TNFRSF1B
chr1	12127324	12127824	TNFRSF1B
chr1	12129407	12129907	TNFRSF1B
chr1	12130439	12130939	TNFRSF1B
chr1	12131519	12132019	TNFRSF1B
chr1	12132055	12132555	TNFRSF1B
chr1	12133990	12134490	TNFRSF1B
chr1	12135025	12135525	TNFRSF1B
chr1	12135601	12136101	TNFRSF1B
chr1	12136841	12137341	TNFRSF1B
chr1	12139638	12140138	TNFRSF1B
chr1	12140785	12141285	TNFRSF1B
chr1	12141331	12141831	TNFRSF1B
chr1	12142663	12143163	TNFRSF1B
chr1	12143591	12144091	TNFRSF1B
chr1	12144164	12144664	TNFRSF1B
chr1	12144872	12145372	TNFRSF1B
chr1	12146267	12146767	TNFRSF1B
chr1	12147133	12147633	TNFRSF1B
chr1	12147972	12148472	TNFRSF1B
chr1	12148553	12149053	TNFRSF1B
chr1	12150409	12150909	TNFRSF1B
chr1	12150969	12151469	TNFRSF1B
chr1	12152011	12152511	TNFRSF1B
chr1	12153244	12153744	TNFRSF1B
chr1	12157260	12157760	TNFRSF1B
chr1	12157812	12158312	TNFRSF1B
chr1	12159689	12160189	TNFRSF1B
chr1	12160684	12161184	TNFRSF1B
chr1	12161737	12162237	TNFRSF1B
chr1	12166677	12167177	TNFRSF1B
chr1	12167290	12167790	TNFRSF1B
chr1	12168455	12168955	TNFRSF1B
chr1	12171885	12172385	TNFRSF1B
chr1	12172829	12173329	TNFRSF1B
chr1	12173732	12174232	TNFRSF1B
chr1	12174949	12175449	TNFRSF1B
chr1	12177333	12177833	TNFRSF1B
chr1	12177850	12178350	TNFRSF1B
chr1	12178529	12179029	TNFRSF1B
chr1	12179041	12179541	TNFRSF1B
chr1	12180273	12180773	TNFRSF1B
chr1	12181234	12181734	TNFRSF1B
chr1	12182086	12182586	TNFRSF1B
chr1	12184127	12184627	TNFRSF1B
chr1	12184906	12185406	TNFRSF1B
chr1	12185802	12186302	TNFRSF1B
chr1	12194623	12195123	TNFRSF1B
chr1	12196601	12197101	TNFRSF1B
chr1	12201754	12202254	TNFRSF1B
chr1	12206668	12207168	TNFRSF1B
chr1	12207293	12207793	TNFRSF1B
chr1	12207994	12208494	TNFRSF1B
chr1	12208784	12209284	TNFRSF1B
chr1	12315274	12315774	TNFRSF1B
chr1	12355977	12356477	TNFRSF1B
chr1	12376795	12377295	TNFRSF1B
chr1	12051990	12052490	VPS13D
chr1	12067585	12068085	VPS13D
chr1	12127324	12127824	VPS13D
chr1	12129407	12129907	VPS13D
chr1	12130439	12130939	VPS13D
chr1	12131519	12132019	VPS13D
chr1	12132055	12132555	VPS13D
chr1	12135601	12136101	VPS13D
chr1	12303226	12303726	VPS13D
chr1	12309781	12310281	VPS13D
chr1	12310429	12310929	VPS13D
chr1	12355977	12356477	VPS13D
chr1	12401776	12402276	VPS13D
chr1	12424333	12424833	VPS13D
chr1	12426000	12426500	VPS13D
chr1	12436874	12437374	VPS13D
chr1	12447813	12448313	VPS13D
chr1	12448665	12449165	VPS13D
chr1	12455129	12455629	VPS13D
chr1	12457010	12457510	VPS13D
chr1	12457762	12458262	VPS13D
chr1	12460934	12461434	VPS13D
chr1	12463999	12464499	VPS13D
chr1	12464511	12465011	VPS13D
chr1	12401776	12402276	DHRS3
chr1	12409729	12410229	DHRS3
chr1	12424333	12424833	DHRS3
chr1	12426000	12426500	DHRS3
chr1	12435537	12436037	DHRS3
chr1	12436874	12437374	DHRS3
chr1	12447211	12447711	DHRS3
chr1	12447813	12448313	DHRS3
chr1	12448665	12449165	DHRS3
chr1	12454492	12454992	DHRS3
chr1	12455129	12455629	DHRS3
chr1	12457010	12457510	DHRS3
chr1	12457762	12458262	DHRS3
chr1	12460934	12461434	DHRS3
chr1	12463999	12464499	DHRS3
chr1	12464511	12465011	DHRS3
chr1	12474073	12474573	DHRS3
chr1	12477423	12477923	DHRS3
chr1	12485237	12485737	DHRS3
chr1	12486216	12486716	DHRS3
chr1	12496297	12496797	DHRS3
chr1	12499818	12500318	DHRS3
chr1	12510808	12511308	DHRS3
chr1	12512032	12512532	DHRS3
chr1	12518806	12519306	DHRS3
chr1	12519496	12519996	DHRS3
chr1	12525305	12525805	DHRS3
chr1	12528314	12528814	DHRS3
chr1	12531696	12532196	DHRS3
chr1	12539886	12540386	DHRS3
chr1	12540393	12540893	DHRS3
chr1	12541465	12541965	DHRS3
chr1	12542520	12543020	DHRS3
chr1	12549508	12550008	DHRS3
chr1	12556485	12556985	DHRS3
chr1	12565207	12565707	DHRS3
chr1	12567754	12568254	DHRS3
chr1	12570208	12570708	DHRS3
chr1	12580167	12580667	DHRS3
chr1	12581171	12581671	DHRS3
chr1	12585118	12585618	DHRS3
chr1	12585725	12586225	DHRS3
chr1	12591269	12591769	DHRS3
chr1	12591770	12592270	DHRS3
chr1	12593584	12594084	DHRS3
chr1	12596496	12596996	DHRS3
chr1	12598924	12599424	DHRS3
chr1	12600281	12600781	DHRS3
chr1	12601240	12601740	DHRS3
chr1	12602608	12603108	DHRS3
chr1	12604331	12604831	DHRS3
chr1	12607092	12607592	DHRS3
chr1	12607704	12608204	DHRS3
chr1	12608215	12608715	DHRS3
chr1	12609243	12609743	DHRS3
chr1	12610026	12610526	DHRS3
chr1	12610725	12611225	DHRS3
chr1	12611988	12612488	DHRS3
chr1	12613279	12613779	DHRS3
chr1	12613828	12614328	DHRS3
chr1	12614708	12615208	DHRS3
chr1	12617575	12618075	DHRS3
chr1	12618137	12618637	DHRS3
chr1	12619776	12620276	DHRS3
chr1	12621855	12622355	DHRS3
chr1	12622494	12622994	DHRS3
chr1	12623022	12623522	DHRS3
chr1	12623644	12624144	DHRS3
chr1	12626758	12627258	DHRS3
chr1	12627274	12627774	DHRS3
chr1	12636539	12637039	DHRS3
chr1	12401776	12402276	AC254633.1
chr1	12424333	12424833	AC254633.1
chr1	12436874	12437374	AC254633.1
chr1	12457010	12457510	AC254633.1
chr1	12457762	12458262	AC254633.1
chr1	12463999	12464499	AC254633.1
chr1	12464511	12465011	AC254633.1
chr1	12475846	12476346	AC254633.1
chr1	12478033	12478533	AC254633.1
chr1	12486216	12486716	AC254633.1
chr1	12496297	12496797	AC254633.1
chr1	12499818	12500318	AC254633.1
chr1	12539886	12540386	AC254633.1
chr1	12540393	12540893	AC254633.1
chr1	12541465	12541965	AC254633.1
chr1	12547054	12547554	AC254633.1
chr1	12549508	12550008	AC254633.1
chr1	12593584	12594084	AC254633.1
chr1	12596496	12596996	AC254633.1
chr1	12618936	12619436	AC254633.1
chr1	12416369	12416869	AADACL4
chr1	12433641	12434141	AADACL4
chr1	12447211	12447711	AADACL4
chr1	12470016	12470516	AADACL4
chr1	12510190	12510690	AADACL4
chr1	12510808	12511308	AADACL4
chr1	12519496	12519996	AADACL4
chr1	12528314	12528814	AADACL4
chr1	12542520	12543020	AADACL4
chr1	12556485	12556985	AADACL4
chr1	12565207	12565707	AADACL4
chr1	12565937	12566437	AADACL4
chr1	12566787	12567287	AADACL4
chr1	12568424	12568924	AADACL4
chr1	12570208	12570708	AADACL4
chr1	12572967	12573467	AADACL4
chr1	12573735	12574235	AADACL4
chr1	12580167	12580667	AADACL4
chr1	12581171	12581671	AADACL4
chr1	12581703	12582203	AADACL4
chr1	12598924	12599424	AADACL4
chr1	12600281	12600781	AADACL4
chr1	12610026	12610526	AADACL4
chr1	12613279	12613779	AADACL4
chr1	12618137	12618637	AADACL4
chr1	12621855	12622355	AADACL4
chr1	12622494	12622994	AADACL4
chr1	12626758	12627258	AADACL4
chr1	12627274	12627774	AADACL4
chr1	12630310	12630810	AADACL4
chr1	12636539	12637039	AADACL4
chr1	12643607	12644107	AADACL4
chr1	12644148	12644648	AADACL4
chr1	12653409	12653909	AADACL4
chr1	12653924	12654424	AADACL4
chr1	12616498	12616998	C1orf158
chr1	13543607	13544107	PDPN
chr1	13549507	13550007	PDPN
chr1	13550569	13551069	PDPN
chr1	13583516	13584016	PDPN
chr1	13584030	13584530	PDPN
chr1	13584613	13585113	PDPN
chr1	13585916	13586416	PDPN
chr1	13587141	13587641	PDPN
chr1	13593411	13593911	PDPN
chr1	13594168	13594668	PDPN
chr1	13597133	13597633	PDPN
chr1	13605102	13605602	PDPN
chr1	13617125	13617625	PDPN
chr1	13619876	13620376	PDPN
chr1	13662485	13662985	PDPN
chr1	13707171	13707671	PDPN
chr1	13723759	13724259	PDPN
chr1	13782238	13782738	PDPN
chr1	13593411	13593911	PRDM2
chr1	13723759	13724259	PRDM2
chr1	13730822	13731322	PRDM2
chr1	13808743	13809243	PRDM2
chr1	13897106	13897606	PRDM2
chr1	13899952	13900452	PRDM2
chr1	13900984	13901484	PRDM2
chr1	13948711	13949211	PRDM2
chr1	13949719	13950219	PRDM2
chr1	13707171	13707671	KAZN
chr1	13723759	13724259	KAZN
chr1	13782238	13782738	KAZN
chr1	13808743	13809243	KAZN
chr1	13892760	13893260	KAZN
chr1	13893484	13893984	KAZN
chr1	13899952	13900452	KAZN
chr1	13900984	13901484	KAZN
chr1	13901807	13902307	KAZN
chr1	13948711	13949211	KAZN
chr1	13949719	13950219	KAZN
chr1	13951815	13952315	KAZN
chr1	13960307	13960807	KAZN
chr1	13965754	13966254	KAZN
chr1	13992899	13993399	KAZN
chr1	14185296	14185796	AL357873.1
chr1	14242095	14242595	AL357873.1
chr1	14259107	14259607	AL357873.1
chr1	14282719	14283219	AL357873.1
chr1	14304575	14305075	AL357873.1
chr1	14319387	14319887	AL357873.1
chr1	14320406	14320906	AL357873.1
chr1	14323616	14324116	AL357873.1
chr1	14340205	14340705	AL357873.1
chr1	14350313	14350813	AL357873.1
chr1	14365345	14365845	AL357873.1
chr1	14422039	14422539	AL357873.1
chr1	14485619	14486119	AL357873.1
chr1	14486260	14486760	AL357873.1
chr1	14486792	14487292	AL357873.1
chr1	14185296	14185796	KAZN-AS1
chr1	14242095	14242595	KAZN-AS1
chr1	14259107	14259607	KAZN-AS1
chr1	14282719	14283219	KAZN-AS1
chr1	14304575	14305075	KAZN-AS1
chr1	14319387	14319887	KAZN-AS1
chr1	14320406	14320906	KAZN-AS1
chr1	14323616	14324116	KAZN-AS1
chr1	14340205	14340705	KAZN-AS1
chr1	14350313	14350813	KAZN-AS1
chr1	14365345	14365845	KAZN-AS1
chr1	14366280	14366780	KAZN-AS1
chr1	14422039	14422539	KAZN-AS1
chr1	14485619	14486119	KAZN-AS1
chr1	14486260	14486760	KAZN-AS1
chr1	14486792	14487292	KAZN-AS1
chr1	14509597	14510097	KAZN-AS1
chr1	14511181	14511681	KAZN-AS1
chr1	14513077	14513577	KAZN-AS1
chr1	14517168	14517668	KAZN-AS1
chr1	14521653	14522153	KAZN-AS1
chr1	14522232	14522732	KAZN-AS1
chr1	14522768	14523268	KAZN-AS1
chr1	14543466	14543966	KAZN-AS1
chr1	14553765	14554265	KAZN-AS1
chr1	14597915	14598415	KAZN-AS1
chr1	14598444	14598944	KAZN-AS1
[truncated: 159,270 more rows]
