# Supplementary material for: Single-cell multiome and enhancer connectome of human retinal pigment epithelium and choroid nominate pathogenic variants in age-related macular degeneration
Source: bioRxiv. 2025 Mar 25:2025.03.21.644670. Preprint. [Version 1] doi: 10.1101/2025.03.21.644670 (PMC11974679; doi:10.1101/2025.03.21.644670)
Supplement: Supplement 10 — Data S9. Enhancer-gene connections predicted by Activity-by-Contact, Related to Figure 3 [file media-10.xlsx]

## Sheet: ABC E-G connections
Data S9. Enhancer-gene connections predicted by Activity-by-Contact, Related to Figure 3
enhancer_chr	enhancer_start	enhancer_end	connected gene	gene_chr	gene_TSS	ABC score
chr1	778481	778981	LINC01346	chr1	3940611	0.052137
chr1	778481	778981	FAM87B	chr1	817370	0.080274
chr1	778481	778981	LINC00115	chr1	827522	0.090132
chr1	778481	778981	LINC01128	chr1	827590	0.090142
chr1	778481	778981	SAMD11	chr1	925740	0.027002
chr1	818539	820876	FAM87B	chr1	817370	0.150671
chr1	818539	820876	LINC00115	chr1	827522	0.036294
chr1	818539	820876	LINC01128	chr1	827590	0.03608
chr1	826475	826975	LINC00115	chr1	827522	0.048014
chr1	826475	826975	LINC01128	chr1	827590	0.048027
chr1	869673	870376	FAM41C	chr1	876802	0.049547
chr1	904231	905703	FAM41C	chr1	876802	0.04099
chr1	904231	905703	SAMD11	chr1	925740	0.029743
chr1	904231	905703	KLHL17	chr1	960586	0.027593
chr1	909936	911230	SAMD11	chr1	925740	0.030014
chr1	920983	921483	SAMD11	chr1	925740	0.025904
chr1	933065	934106	SAMD11	chr1	925740	0.047567
chr1	938030	938848	FAM41C	chr1	876802	0.026822
chr1	938030	938848	SAMD11	chr1	925740	0.041311
chr1	938030	938848	NOC2L	chr1	959299	0.027097
chr1	938030	938848	KLHL17	chr1	960586	0.026181
chr1	940719	942026	FAM41C	chr1	876802	0.026861
chr1	940719	942026	SAMD11	chr1	925740	0.065319
chr1	940719	942026	NOC2L	chr1	959299	0.054195
chr1	940719	942026	KLHL17	chr1	960586	0.038632
chr1	940719	942026	PLEKHN1	chr1	966496	0.039355
chr1	942043	943031	SAMD11	chr1	925740	0.041385
chr1	942043	943031	NOC2L	chr1	959299	0.036878
chr1	942043	943031	KLHL17	chr1	960586	0.026937
chr1	942043	943031	PLEKHN1	chr1	966496	0.026693
chr1	983692	984581	PERM1	chr1	982117	0.068491
chr1	1001510	1002237	HES4	chr1	1000172	0.183282
chr1	1001510	1002237	ISG15	chr1	1013466	0.079691
chr1	1001510	1002237	AGRN	chr1	1020122	0.06454
chr1	1001510	1002237	C1QTNF12	chr1	1246722	0.028718
chr1	1001510	1002237	FAM41C	chr1	876802	0.030143
chr1	1001510	1002237	NOC2L	chr1	959299	0.02633
chr1	1001510	1002237	KLHL17	chr1	960586	0.033871
chr1	1001510	1002237	PLEKHN1	chr1	966496	0.051182
chr1	1001510	1002237	PERM1	chr1	982117	0.075635
chr1	1020995	1021495	AGRN	chr1	1020122	0.025427
chr1	1024589	1025578	AGRN	chr1	1020122	0.031722
chr1	1032415	1033382	AGRN	chr1	1020122	0.046591
chr1	1058648	1060323	RNF223	chr1	1074307	0.039001
chr1	1068569	1069637	RNF223	chr1	1074307	0.10888
chr1	1079594	1080771	RNF223	chr1	1074307	0.146462
chr1	1079594	1080771	LINC01342	chr1	1137016	0.025242
chr1	1121604	1122947	C1orf159	chr1	1116356	0.088105
chr1	1130251	1130912	LINC01342	chr1	1137016	0.053897
chr1	1144029	1146116	LINC01342	chr1	1137016	0.031716
chr1	1156949	1157825	C1orf159	chr1	1116356	0.02545
chr1	1156949	1157825	LINC01342	chr1	1137016	0.038209
chr1	1156949	1157825	TTLL10	chr1	1179696	0.071469
chr1	1156949	1157825	TNFRSF18	chr1	1206709	0.035416
chr1	1156949	1157825	TNFRSF4	chr1	1214168	0.028206
chr1	1157832	1159249	C1orf159	chr1	1116356	0.054521
chr1	1157832	1159249	LINC01342	chr1	1137016	0.078813
chr1	1157832	1159249	TTLL10	chr1	1179696	0.157163
chr1	1157832	1159249	TNFRSF18	chr1	1206709	0.076923
chr1	1157832	1159249	TNFRSF4	chr1	1214168	0.061509
chr1	1157832	1159249	SDF4	chr1	1232067	0.031739
chr1	1157832	1159249	B3GALT6	chr1	1232248	0.031716
chr1	1157832	1159249	C1QTNF12	chr1	1246722	0.030124
chr1	1157832	1159249	UBE2J2	chr1	1273854	0.032206
chr1	1157832	1159249	ATAD3B	chr1	1471754	0.031388
chr1	1200150	1201742	TTLL10	chr1	1179696	0.04318
chr1	1200150	1201742	TNFRSF18	chr1	1206709	0.171539
chr1	1200150	1201742	TNFRSF4	chr1	1214168	0.058446
chr1	1207946	1208446	TNFRSF18	chr1	1206709	0.03047
chr1	1207946	1208446	TNFRSF4	chr1	1214168	0.045796
chr1	1217897	1220088	TNFRSF4	chr1	1214168	0.067714
chr1	1304602	1305102	ACAP3	chr1	1307889	0.080378
chr1	1304602	1305102	PUSL1	chr1	1308579	0.080317
chr1	1305481	1305981	ACAP3	chr1	1307889	0.062561
chr1	1305481	1305981	PUSL1	chr1	1308579	0.062514
chr1	1331907	1334046	TAS1R3	chr1	1331345	0.067573
chr1	1347866	1348366	DVL1	chr1	1349112	0.03044
chr1	1355338	1355838	MXRA8	chr1	1358794	0.033711
chr1	1401939	1402854	CCNL2	chr1	1399338	0.057125
chr1	1401939	1402854	MRPL20	chr1	1407313	0.058305
chr1	1419073	1419902	ANKRD65	chr1	1421444	0.039372
chr1	1419928	1420428	ANKRD65	chr1	1421444	0.07993
chr1	1419928	1420428	TMEM88B	chr1	1426127	0.059276
chr1	1430202	1431139	ANKRD65	chr1	1421444	0.049866
chr1	1430202	1431139	TMEM88B	chr1	1426127	0.138766
chr1	1430202	1431139	LINC01770	chr1	1434573	0.131175
chr1	1430202	1431139	VWA1	chr1	1435522	0.103367
chr1	1430202	1431139	ATAD3C	chr1	1449688	0.041768
chr1	1431702	1432356	TMEM88B	chr1	1426127	0.058988
chr1	1431702	1432356	LINC01770	chr1	1434573	0.058659
chr1	1431702	1432356	VWA1	chr1	1435522	0.046224
chr1	1440811	1442057	VWA1	chr1	1435522	0.028793
chr1	1461822	1462681	ATAD3C	chr1	1449688	0.027988
chr1	1461822	1462681	ATAD3B	chr1	1471754	0.028631
chr1	1504637	1506264	ATAD3A	chr1	1512142	0.059877
chr1	1543365	1544144	TMEM240	chr1	1540360	0.113943
chr1	1550484	1553714	VWA1	chr1	1435522	0.034032
chr1	1550484	1553714	ATAD3A	chr1	1512142	0.037633
chr1	1550484	1553714	TMEM240	chr1	1540360	0.103533
chr1	1550484	1553714	SSU72	chr1	1574882	0.055067
chr1	1550484	1553714	FNDC10	chr1	1600096	0.033299
chr1	1550484	1553714	FAM41C	chr1	876802	0.025478
chr1	1561409	1563212	TMEM240	chr1	1540360	0.03285
chr1	1561409	1563212	SSU72	chr1	1574882	0.047354
chr1	1567108	1568006	SSU72	chr1	1574882	0.040858
chr1	1628392	1628892	MMP23B	chr1	1632180	0.026737
chr1	1629709	1630209	MMP23B	chr1	1632180	0.043015
chr1	1630230	1631374	FNDC10	chr1	1600096	0.029897
chr1	1630230	1631374	MIB2	chr1	1615414	0.027121
chr1	1630230	1631374	MMP23B	chr1	1632180	0.27928
chr1	1658923	1659423	MMP23B	chr1	1632180	0.030017
chr1	1658923	1659423	CDK11B	chr1	1724420	0.038552
chr1	1658923	1659423	CDK11A	chr1	1724565	0.038544
chr1	1686198	1686698	SLC35E2B	chr1	1692804	0.037269
chr1	1728261	1729002	CDK11B	chr1	1724420	0.027677
chr1	1728261	1729002	CDK11A	chr1	1724565	0.027674
chr1	1752613	1753649	SLC35E2	chr1	1745999	0.037484
chr1	1757869	1759297	CDK11B	chr1	1724420	0.027849
chr1	1757869	1759297	CDK11A	chr1	1724565	0.027915
chr1	1757869	1759297	SLC35E2	chr1	1745999	0.052186
chr1	1757869	1759297	NADK	chr1	1778470	0.038368
chr1	1775277	1776025	NADK	chr1	1778470	0.033987
chr1	1780320	1780820	SLC35E2	chr1	1745999	0.029565
chr1	1780320	1780820	NADK	chr1	1778470	0.08229
chr1	1781967	1782467	NADK	chr1	1778470	0.02561
chr1	1782539	1783376	SLC35E2	chr1	1745999	0.032802
chr1	1782539	1783376	NADK	chr1	1778470	0.092393
chr1	1906147	1906647	CALML6	chr1	1914826	0.025833
chr1	1908630	1909903	ANKRD65	chr1	1421444	0.026006
chr1	1908630	1909903	CDK11B	chr1	1724420	0.047596
chr1	1908630	1909903	CDK11A	chr1	1724565	0.047593
chr1	1908630	1909903	SLC35E2	chr1	1745999	0.05012
chr1	1908630	1909903	NADK	chr1	1778470	0.045084
chr1	1908630	1909903	GNB1	chr1	1891117	0.068199
chr1	1908630	1909903	CALML6	chr1	1914826	0.30458
chr1	1908630	1909903	TMEM52	chr1	1919301	0.196824
chr1	1908630	1909903	CFAP74	chr1	2003837	0.042295
chr1	2044755	2045470	PRKCZ	chr1	2050469	0.064312
chr1	2133051	2133807	TMEM52	chr1	1919301	0.029692
chr1	2133051	2133807	GABRD	chr1	2019328	0.036229
chr1	2133051	2133807	PLCH2	chr1	2476314	0.025968
chr1	2133051	2133807	GPR153	chr1	6260975	0.029303
chr1	2133051	2133807	ESPN	chr1	6424787	0.031323
chr1	2189434	2190263	SLC35E2	chr1	1745999	0.04446
chr1	2189434	2190263	FAAP20	chr1	2194775	0.13418
chr1	2189434	2190263	SMIM1	chr1	3772786	0.032657
chr1	2199176	2199992	FAAP20	chr1	2194775	0.093423
chr1	2204270	2205546	GABRD	chr1	2019328	0.044479
chr1	2204270	2205546	PRKCZ	chr1	2050469	0.026692
chr1	2204270	2205546	FAAP20	chr1	2194775	0.09516
chr1	2204270	2205546	SKI	chr1	2228694	0.037532
chr1	2204270	2205546	MORN1	chr1	2391751	0.02908
chr1	2204270	2205546	RER1	chr1	2391774	0.029081
chr1	2204270	2205546	PLCH2	chr1	2476314	0.026246
chr1	2204270	2205546	PANK4	chr1	2526628	0.025068
chr1	2204270	2205546	PLEKHN1	chr1	966496	0.025329
chr1	2212383	2212883	FAAP20	chr1	2194775	0.032382
chr1	2212383	2212883	SKI	chr1	2228694	0.042159
chr1	2212383	2212883	LINC00115	chr1	827522	0.044983
chr1	2212383	2212883	LINC01128	chr1	827590	0.044994
chr1	2212985	2213990	FAAP20	chr1	2194775	0.039432
chr1	2212985	2213990	SKI	chr1	2228694	0.053606
chr1	2212985	2213990	LINC00115	chr1	827522	0.055966
chr1	2212985	2213990	LINC01128	chr1	827590	0.05598
chr1	2214009	2215334	TMEM52	chr1	1919301	0.028126
chr1	2214009	2215334	FAAP20	chr1	2194775	0.050878
chr1	2214009	2215334	SKI	chr1	2228694	0.073531
chr1	2214009	2215334	GPR153	chr1	6260975	0.027278
chr1	2214009	2215334	TNFRSF25	chr1	6466195	0.028716
chr1	2214009	2215334	LINC00115	chr1	827522	0.074192
chr1	2214009	2215334	LINC01128	chr1	827590	0.07421
chr1	2227048	2227548	SKI	chr1	2228694	0.131202
chr1	2227048	2227548	FAM87B	chr1	817370	0.039683
chr1	2227611	2228111	SKI	chr1	2228694	0.114872
chr1	2227611	2228111	FAM87B	chr1	817370	0.034746
chr1	2231838	2232338	SKI	chr1	2228694	0.047707
chr1	2234010	2235162	SKI	chr1	2228694	0.082587
chr1	2313666	2315896	MMEL1	chr1	2633042	0.029611
chr1	2313666	2315896	ICMT	chr1	6235984	0.027118
chr1	2313666	2315896	LINC00337	chr1	6236239	0.027084
chr1	2313666	2315896	SAMD11	chr1	925740	0.029768
chr1	2381344	2382156	MORN1	chr1	2391751	0.029303
chr1	2381344	2382156	RER1	chr1	2391774	0.029255
chr1	2414086	2414812	PEX10	chr1	2412571	0.084328
chr1	2464979	2465853	PLCH2	chr1	2476314	0.02725
chr1	2473902	2474868	PLCH2	chr1	2476314	0.064937
chr1	2474988	2475488	PLCH2	chr1	2476314	0.035328
chr1	2544370	2545314	PANK4	chr1	2526628	0.031693
chr1	2544370	2545314	HES5	chr1	2530245	0.038683
chr1	2545890	2547284	TMEM52	chr1	1919301	0.032457
chr1	2545890	2547284	MORN1	chr1	2391751	0.033714
chr1	2545890	2547284	RER1	chr1	2391774	0.033715
chr1	2545890	2547284	PEX10	chr1	2412571	0.054744
chr1	2545890	2547284	PLCH2	chr1	2476314	0.038183
chr1	2545890	2547284	PANK4	chr1	2526628	0.104373
chr1	2545890	2547284	HES5	chr1	2530245	0.110516
chr1	2545890	2547284	TNFRSF14	chr1	2556364	0.124425
chr1	2545890	2547284	FAM213B	chr1	2586749	0.05996
chr1	2545890	2547284	MMEL1	chr1	2633042	0.044107
chr1	2545890	2547284	SMIM1	chr1	3772786	0.037718
chr1	2545890	2547284	RNF207	chr1	6206128	0.027014
chr1	2545890	2547284	ESPN	chr1	6424787	0.031722
chr1	2545890	2547284	FAM41C	chr1	876802	0.043892
chr1	2547948	2549142	PEX10	chr1	2412571	0.037892
chr1	2547948	2549142	PLCH2	chr1	2476314	0.026119
chr1	2547948	2549142	PANK4	chr1	2526628	0.069336
chr1	2547948	2549142	HES5	chr1	2530245	0.072252
chr1	2547948	2549142	TNFRSF14	chr1	2556364	0.099637
chr1	2547948	2549142	FAM213B	chr1	2586749	0.04205
chr1	2547948	2549142	MMEL1	chr1	2633042	0.030858
chr1	2547948	2549142	SMIM1	chr1	3772786	0.026116
chr1	2547948	2549142	FAM41C	chr1	876802	0.0304
chr1	2578216	2578783	FAM213B	chr1	2586749	0.027051
chr1	2585347	2586082	TNFRSF14	chr1	2556364	0.027971
chr1	2585347	2586082	FAM213B	chr1	2586749	0.173143
chr1	2585347	2586082	MMEL1	chr1	2633042	0.029962
chr1	2642409	2643944	MMEL1	chr1	2633042	0.170398
chr1	3011944	3013317	ACTRT2	chr1	3021481	0.030216
chr1	3060735	3061731	PRDM16	chr1	3069177	0.058669
chr1	3061783	3064138	ACTRT2	chr1	3021481	0.079038
chr1	3061783	3064138	PRDM16	chr1	3069177	0.230376
chr1	3072401	3073120	ACTRT2	chr1	3021481	0.034487
chr1	3072401	3073120	PRDM16	chr1	3069177	0.057801
chr1	3073744	3074244	PRDM16	chr1	3069177	0.032157
chr1	3074331	3075297	ACTRT2	chr1	3021481	0.030592
chr1	3074331	3075297	PRDM16	chr1	3069177	0.048106
chr1	3075968	3076914	PRDM16	chr1	3069177	0.026167
chr1	3134360	3135789	ACTRT2	chr1	3021481	0.039098
chr1	3312131	3314376	LINC01346	chr1	3940611	0.03598
chr1	3351307	3352848	LINC00115	chr1	827522	0.026888
chr1	3351307	3352848	LINC01128	chr1	827590	0.026895
chr1	3422573	3423792	ARHGEF16	chr1	3454582	0.034178
chr1	3530770	3531698	MEGF6	chr1	3611495	0.026383
chr1	3589889	3591448	MEGF6	chr1	3611495	0.032861
chr1	3597468	3599264	MEGF6	chr1	3611495	0.034613
chr1	3618683	3619423	MEGF6	chr1	3611495	0.044164
chr1	3618683	3619423	TPRG1L	chr1	3624991	0.052795
chr1	3731508	3734723	CCDC27	chr1	3752400	0.025642
chr1	3746364	3747662	CCDC27	chr1	3752400	0.163444
chr1	3804113	3806041	LRRC47	chr1	3796504	0.040792
chr1	3901140	3901640	CEP104	chr1	3857233	0.043869
chr1	3901140	3901640	DFFB	chr1	3857266	0.043881
chr1	3901140	3901640	C1orf174	chr1	3900293	0.237894
chr1	3901140	3901640	LINC01134	chr1	3900403	0.237897
chr1	3901140	3901640	LINC01346	chr1	3940611	0.048809
chr1	3901140	3901640	FAM87B	chr1	817370	0.028592
chr1	4396589	4397644	LINC01777	chr1	4412050	0.058613
chr1	4652502	4653216	AJAP1	chr1	4655044	0.033889
chr1	4655561	4656702	AJAP1	chr1	4655044	0.112194
chr1	4658884	4660254	AJAP1	chr1	4655044	0.101912
chr1	4670254	4671503	AJAP1	chr1	4655044	0.037079
chr1	6001089	6002599	NPHP4	chr1	5992473	0.046548
chr1	6028032	6028532	KCNAB2	chr1	6026012	0.096253
chr1	6033923	6034869	KCNAB2	chr1	6026012	0.030107
chr1	6180941	6181763	CHD5	chr1	6180134	0.053944
chr1	6208606	6209606	RNF207	chr1	6206128	0.086684
chr1	6241749	6242763	ICMT	chr1	6235984	0.025661
chr1	6241749	6242763	LINC00337	chr1	6236239	0.026016
chr1	6241749	6242763	HES3	chr1	6244191	0.026764
chr1	6246636	6247136	HES3	chr1	6244191	0.050269
chr1	6248991	6249491	HES3	chr1	6244191	0.039617
chr1	6275892	6276889	ICMT	chr1	6235984	0.025576
chr1	6275892	6276889	LINC00337	chr1	6236239	0.025622
chr1	6275892	6276889	GPR153	chr1	6260975	0.051025
chr1	6287430	6288456	GPR153	chr1	6260975	0.02535
chr1	6358765	6360379	LINC01346	chr1	3940611	0.030316
chr1	6358765	6360379	CHD5	chr1	6180134	0.025034
chr1	6358765	6360379	RNF207	chr1	6206128	0.028357
chr1	6358765	6360379	GPR153	chr1	6260975	0.032137
chr1	6358765	6360379	ACOT7	chr1	6393766	0.054372
chr1	6358765	6360379	HES2	chr1	6419919	0.034753
chr1	6358765	6360379	ESPN	chr1	6424787	0.026179
chr1	6358765	6360379	TNFRSF25	chr1	6466195	0.034617
chr1	6385552	6386522	ACOT7	chr1	6393766	0.035324
chr1	6423153	6424113	HES2	chr1	6419919	0.034259
chr1	6423153	6424113	ESPN	chr1	6424787	0.032182
chr1	6447610	6449070	HES2	chr1	6419919	0.031437
chr1	6447610	6449070	ESPN	chr1	6424787	0.025754
chr1	6447610	6449070	TNFRSF25	chr1	6466195	0.041187
chr1	6459653	6461941	TNFRSF25	chr1	6466195	0.107364
chr1	6489810	6490310	PLEKHG5	chr1	6491701	0.062342
chr1	6497270	6498004	PLEKHG5	chr1	6491701	0.067164
chr1	6572312	6573409	ZBTB48	chr1	6579990	0.03883
chr1	6601027	6601527	TAS1R1	chr1	6555277	0.039214
chr1	6601027	6601527	ZBTB48	chr1	6579990	0.031996
chr1	6601027	6601527	KLHL21	chr1	6602898	0.116467
chr1	6601027	6601527	PHF13	chr1	6613695	0.036823
chr1	6601027	6601527	THAP3	chr1	6625149	0.027259
chr1	6603814	6604620	NOL9	chr1	6554598	0.028705
chr1	6603814	6604620	TAS1R1	chr1	6555277	0.051979
chr1	6603814	6604620	ZBTB48	chr1	6579990	0.040362
chr1	6603814	6604620	KLHL21	chr1	6602898	0.156394
chr1	6603814	6604620	PHF13	chr1	6613695	0.057129
chr1	6603814	6604620	THAP3	chr1	6625149	0.039769
chr1	6603814	6604620	DNAJC11	chr1	6701906	0.025426
chr1	6727381	6728113	LINC01672	chr1	6724744	0.03912
chr1	6734421	6736075	LINC01672	chr1	6724744	0.046
chr1	7703926	7704901	LINC01777	chr1	4412050	0.032346
chr1	7703926	7704901	VAMP3	chr1	7771268	0.034029
chr1	7703926	7704901	PER3	chr1	7784428	0.026607
chr1	7954013	7954513	UTS2	chr1	7853044	0.054635
chr1	7954013	7954513	TNFRSF9	chr1	7943165	0.120845
chr1	7954013	7954513	PARK7	chr1	7961653	0.107528
chr1	8014546	8016256	ERRFI1	chr1	8026333	0.032182
chr1	8027263	8027763	ERRFI1	chr1	8026333	0.065306
chr1	8169282	8170710	PRAMEF11	chr1	12831410	0.037568
chr1	8169282	8170710	LINC01714	chr1	8208671	0.028888
chr1	8201243	8203006	LINC01714	chr1	8208671	0.200285
chr1	8204087	8204867	LINC01714	chr1	8208671	0.051461
chr1	8211807	8212307	LINC01714	chr1	8208671	0.031689
chr1	8216822	8217578	LINC01714	chr1	8208671	0.066813
chr1	8314856	8315639	SLC45A1	chr1	8318084	0.047293
chr1	8323323	8325596	SLC45A1	chr1	8318084	0.031432
chr1	8423533	8424895	ERRFI1	chr1	8026333	0.03102
chr1	8423533	8424895	SLC45A1	chr1	8318084	0.025812
chr1	8423533	8424895	RERE	chr1	8817640	0.027079
chr1	8889888	8890711	ENO1	chr1	8879092	0.039005
chr1	8889888	8890711	CA6	chr1	8945833	0.02611
chr1	8903428	8904647	CA6	chr1	8945833	0.026918
chr1	8941766	8942846	CA6	chr1	8945833	0.052719
chr1	9004613	9005955	SLC2A7	chr1	9026345	0.027231
chr1	9127226	9127914	GPR157	chr1	9129170	0.056478
chr1	9162345	9164383	HNRNPCL4	chr1	12848304	0.035811
chr1	9162345	9164383	HNRNPCL3	chr1	12848382	0.035813
chr1	9162345	9164383	HNRNPCL1	chr1	12848756	0.035823
chr1	9162345	9164383	SLC2A5	chr1	9069828	0.034652
chr1	9162345	9164383	GPR157	chr1	9129170	0.032791
chr1	9162345	9164383	LINC01759	chr1	9182203	0.086231
chr1	9162345	9164383	MIR34AHG	chr1	9182338	0.085974
chr1	9182873	9183373	LINC01759	chr1	9182203	0.043351
chr1	9182873	9183373	MIR34AHG	chr1	9182338	0.043357
chr1	9233197	9233697	PRAMEF13	chr1	13347134	0.029522
chr1	9233197	9233697	PRAMEF14	chr1	13347134	0.029522
chr1	9233197	9233697	H6PD	chr1	9234803	0.064337
chr1	9239582	9240082	H6PD	chr1	9234803	0.039336
chr1	9242481	9243444	H6PD	chr1	9234803	0.064533
chr1	9289638	9290973	SPSB1	chr1	9292881	0.146303
chr1	9532696	9533600	SLC25A33	chr1	9539468	0.04547
chr1	9592981	9594172	SLC2A7	chr1	9026345	0.02661
chr1	9592981	9594172	TMEM201	chr1	9588873	0.264504
chr1	9592981	9594172	PIK3CD	chr1	9651731	0.029797
chr1	9629692	9630469	PIK3CD	chr1	9651731	0.032404
chr1	9681416	9682619	PIK3CD	chr1	9651731	0.030296
chr1	9687017	9688262	PIK3CD	chr1	9651731	0.05331
chr1	9689234	9689734	PIK3CD	chr1	9651731	0.027052
chr1	9716756	9718017	PIK3CD	chr1	9651731	0.039399
chr1	9716756	9718017	LZIC	chr1	9943427	0.030728
chr1	9716756	9718017	NMNAT1	chr1	9943427	0.030728
chr1	9716756	9718017	RBP7	chr1	9997196	0.04592
chr1	9825297	9826049	CLSTN1	chr1	9824526	0.074127
chr1	9858990	9859912	PRAMEF4	chr1	12886201	0.030605
chr1	9891884	9893809	CTNNBIP1	chr1	9910258	0.030037
chr1	9891884	9893809	LZIC	chr1	9943427	0.026891
chr1	9891884	9893809	NMNAT1	chr1	9943427	0.026891
chr1	9900288	9901118	CTNNBIP1	chr1	9910258	0.043853
chr1	9928975	9930195	LZIC	chr1	9943427	0.031715
chr1	9928975	9930195	NMNAT1	chr1	9943427	0.031715
chr1	9950260	9950760	LZIC	chr1	9943427	0.030713
chr1	9950260	9950760	NMNAT1	chr1	9943427	0.030713
chr1	9950817	9952342	LZIC	chr1	9943427	0.028192
chr1	9950817	9952342	NMNAT1	chr1	9943427	0.028192
chr1	10387500	10388785	PGD	chr1	10398991	0.081432
chr1	10387500	10388785	APITD1-CORT	chr1	10430101	0.028558
chr1	10387500	10388785	CENPS	chr1	10430101	0.028558
chr1	10387500	10388785	CORT	chr1	10449718	0.031061
chr1	10387500	10388785	PRAMEF4	chr1	12886201	0.078053
chr1	10427968	10428468	APITD1-CORT	chr1	10430101	0.027596
chr1	10427968	10428468	CENPS	chr1	10430101	0.027596
chr1	10693584	10695097	CASZ1	chr1	10796676	0.035222
chr1	10794642	10795906	CASZ1	chr1	10796676	0.099254
chr1	10979479	10979979	C1orf127	chr1	10982037	0.095591
chr1	10980052	10981260	C1orf127	chr1	10982037	0.213615
chr1	10980052	10981260	TARDBP	chr1	11012621	0.028238
chr1	10980052	10981260	MASP2	chr1	11047239	0.026419
chr1	11052825	11055076	MASP2	chr1	11047239	0.029165
chr1	11157322	11159175	ANGPTL7	chr1	11189288	0.041271
chr1	11174261	11175094	ANGPTL7	chr1	11189288	0.033193
chr1	11180260	11181112	ANGPTL7	chr1	11189288	0.02627
chr1	11186977	11187845	ANGPTL7	chr1	11189288	0.092914
chr1	11647942	11648442	FBXO2	chr1	11654831	0.039749
chr1	11647942	11648442	FBXO44	chr1	11654856	0.039687
chr1	11648538	11649253	FBXO2	chr1	11654831	0.064244
chr1	11648538	11649253	FBXO44	chr1	11654856	0.064121
chr1	11650368	11650868	FBXO2	chr1	11654831	0.035084
chr1	11650368	11650868	FBXO44	chr1	11654856	0.035086
chr1	11653311	11654135	FBXO2	chr1	11654831	0.029291
chr1	11653311	11654135	FBXO44	chr1	11654856	0.029293
chr1	11719286	11720468	MAD2L2	chr1	11681214	0.031792
chr1	11719286	11720468	DRAXIN	chr1	11691723	0.037362
chr1	11719286	11720468	AGTRAP	chr1	11736084	0.034726
chr1	11731705	11732205	DRAXIN	chr1	11691723	0.028161
chr1	11731705	11732205	AGTRAP	chr1	11736084	0.091833
chr1	11785067	11785567	C1orf167	chr1	11762192	0.02929
chr1	11787181	11788412	C1orf167	chr1	11762192	0.049535
chr1	11787181	11788412	CLCN6	chr1	11806095	0.026417
chr1	11787181	11788412	MTHFR	chr1	11806103	0.026411
chr1	11787181	11788412	PRAMEF2	chr1	12857085	0.037034
chr1	11790415	11791651	DISP3	chr1	11479237	0.027556
chr1	11790415	11791651	FBXO6	chr1	11664092	0.048037
chr1	11790415	11791651	AGTRAP	chr1	11736084	0.046224
chr1	11790415	11791651	C1orf167	chr1	11762192	0.099108
chr1	11790415	11791651	CLCN6	chr1	11806095	0.069859
chr1	11790415	11791651	MTHFR	chr1	11806103	0.069841
chr1	11790415	11791651	NPPA	chr1	11847783	0.041496
chr1	11790415	11791651	NPPB	chr1	11858935	0.034479
chr1	11803110	11803888	LINC01647	chr1	11609530	0.03099
chr1	11803110	11803888	AGTRAP	chr1	11736084	0.030731
chr1	11803110	11803888	C1orf167	chr1	11762192	0.053016
chr1	11803110	11803888	CLCN6	chr1	11806095	0.164401
chr1	11803110	11803888	MTHFR	chr1	11806103	0.164407
chr1	11803110	11803888	NPPA	chr1	11847783	0.033419
chr1	11803110	11803888	NPPB	chr1	11858935	0.04765
chr1	11840086	11841636	NPPA	chr1	11847783	0.074346
chr1	11840086	11841636	NPPB	chr1	11858935	0.030891
chr1	11841966	11842597	NPPA	chr1	11847783	0.051225
chr1	11880800	11881840	NPPB	chr1	11858935	0.033036
chr1	11907374	11909231	EXOSC10	chr1	11099910	0.028411
chr1	11907374	11909231	FBXO2	chr1	11654831	0.025946
chr1	11907374	11909231	FBXO44	chr1	11654856	0.025948
chr1	11907374	11909231	CLCN6	chr1	11806095	0.028723
chr1	11907374	11909231	MTHFR	chr1	11806103	0.028724
chr1	11907374	11909231	NPPA	chr1	11847783	0.065793
chr1	11907374	11909231	NPPB	chr1	11858935	0.08059
chr1	11907374	11909231	KIAA2013	chr1	11926428	0.101929
chr1	11907374	11909231	PLOD1	chr1	11934666	0.094933
chr1	11907374	11909231	MFN2	chr1	11980180	0.051151
chr1	11907374	11909231	MIIP	chr1	12019241	0.027632
chr1	11907374	11909231	KAZN	chr1	14598716	0.031081
chr1	11909282	11910444	NPPA	chr1	11847783	0.031781
chr1	11909282	11910444	NPPB	chr1	11858935	0.038757
chr1	11909282	11910444	KIAA2013	chr1	11926428	0.053273
chr1	11909282	11910444	PLOD1	chr1	11934666	0.047693
chr1	11909282	11910444	MFN2	chr1	11980180	0.025108
chr1	11960517	11961944	MFN2	chr1	11980180	0.034336
chr1	12067558	12068330	TNFRSF8	chr1	12063376	0.027024
chr1	12142864	12144035	TNFRSF8	chr1	12063376	0.027414
chr1	12142864	12144035	TNFRSF1B	chr1	12167002	0.046197
chr1	12161777	12162277	TNFRSF1B	chr1	12167002	0.087466
chr1	12168182	12168911	TNFRSF1B	chr1	12167002	0.085356
chr1	12173680	12174180	TNFRSF1B	chr1	12167002	0.033976
chr1	12174897	12175588	TNFRSF1B	chr1	12167002	0.032285
chr1	12184183	12184683	TNFRSF1B	chr1	12167002	0.026319
chr1	12207727	12209798	VPS13D	chr1	12230038	0.026063
chr1	12405834	12407175	PRAMEF17	chr1	13389631	0.033742
chr1	12433336	12434125	PRAMEF11	chr1	12831410	0.025093
chr1	12447208	12449908	C1orf158	chr1	12746185	0.027764
chr1	12447208	12449908	PRAMEF12	chr1	12774847	0.026436
chr1	12447208	12449908	PRAMEF17	chr1	13389631	0.028123
chr1	12548504	12550349	HNRNPCL4	chr1	12848304	0.069962
chr1	12548504	12550349	HNRNPCL3	chr1	12848382	0.069965
chr1	12548504	12550349	HNRNPCL1	chr1	12848756	0.069983
chr1	12595799	12596299	C1orf158	chr1	12746185	0.026993
chr1	12604042	12604821	DHRS3	chr1	12617731	0.027644
chr1	12609138	12610521	DHRS3	chr1	12617731	0.030291
chr1	12614690	12615190	DHRS3	chr1	12617731	0.033407
chr1	12615738	12616782	DHRS3	chr1	12617731	0.162664
chr1	12615738	12616782	AADACL4	chr1	12644546	0.073437
chr1	12615738	12616782	AADACL3	chr1	12716114	0.025074
chr1	12615738	12616782	C1orf158	chr1	12746185	0.026677
chr1	12615738	12616782	HNRNPCL2	chr1	13116854	0.03202
chr1	12618943	12620267	DHRS3	chr1	12617731	0.158466
chr1	12618943	12620267	AADACL4	chr1	12644546	0.075122
chr1	12618943	12620267	AADACL3	chr1	12716114	0.025295
chr1	12618943	12620267	C1orf158	chr1	12746185	0.026693
chr1	12618943	12620267	HNRNPCL2	chr1	13116854	0.031229
chr1	12636544	12637044	AADACL4	chr1	12644546	0.025493
chr1	13543580	13544588	PRAMEF4	chr1	12886201	0.038476
chr1	13543580	13544588	LRRC38	chr1	13513747	0.035497
chr1	13585708	13586777	PDPN	chr1	13583756	0.129396
chr1	13587201	13587701	PDPN	chr1	13583756	0.038013
chr1	13593391	13594265	PDPN	chr1	13583756	0.065077
chr1	13699451	13699951	PRDM2	chr1	13704854	0.041017
chr1	13699979	13701503	HNRNPCL2	chr1	13116854	0.028871
chr1	13699979	13701503	PRAMEF19	chr1	13371947	0.026254
chr1	13699979	13701503	PRAMEF17	chr1	13389631	0.030233
chr1	13699979	13701503	LRRC38	chr1	13513747	0.033159
chr1	13699979	13701503	PDPN	chr1	13583756	0.034567
chr1	13699979	13701503	PRDM2	chr1	13704854	0.448267
chr1	13748602	13750118	PRAMEF10	chr1	13303542	0.02607
chr1	13748602	13750118	PRAMEF33	chr1	13303542	0.02607
chr1	13748602	13750118	PRAMEF19	chr1	13371947	0.060774
chr1	13748602	13750118	LRRC38	chr1	13513747	0.045369
chr1	13748602	13750118	PRDM2	chr1	13704854	0.080501
chr1	13748602	13750118	CELA2B	chr1	15476100	0.026859
chr1	13748602	13750118	KLHDC7A	chr1	18480929	0.032809
chr1	13892120	13894315	HNRNPCL4	chr1	12848304	0.044626
chr1	13892120	13894315	HNRNPCL3	chr1	12848382	0.044628
chr1	13892120	13894315	HNRNPCL1	chr1	12848756	0.044638
chr1	13899865	13901880	HNRNPCL2	chr1	13116854	0.026045
chr1	14602109	14602609	KAZN	chr1	14598716	0.048982
chr1	14924372	14925404	PRAMEF11	chr1	12831410	0.04918
chr1	15154588	15155088	TMEM51	chr1	15153732	0.135952
chr1	15154588	15155088	C1orf195	chr1	15171624	0.037649
chr1	15168424	15168924	C1orf195	chr1	15171624	0.025024
chr1	15173793	15174732	C1orf195	chr1	15171624	0.106772
chr1	15178781	15179598	C1orf195	chr1	15171624	0.081403
chr1	15188674	15190282	C1orf195	chr1	15171624	0.025886
chr1	15212296	15214425	C1orf195	chr1	15171624	0.035689
chr1	15212296	15214425	FHAD1	chr1	15247271	0.040279
chr1	15245507	15246361	FHAD1	chr1	15247271	0.039024
chr1	15249023	15249523	FHAD1	chr1	15247271	0.026108
chr1	15251844	15252967	FHAD1	chr1	15247271	0.029697
chr1	15261091	15261925	FHAD1	chr1	15247271	0.056796
chr1	15411600	15412100	EFHD2	chr1	15409894	0.063573
chr1	15415884	15416633	EFHD2	chr1	15409894	0.035295
chr1	15431084	15431584	CTRC	chr1	15438441	0.033437
chr1	15603143	15603903	AGMAT	chr1	15585110	0.079926
chr1	15603143	15603903	DDI2	chr1	15617457	0.059733
chr1	15603143	15603903	RSC1A1	chr1	15659712	0.028244
chr1	15680600	15681100	PLEKHM2	chr1	15684302	0.053317
chr1	15682254	15682754	PLEKHM2	chr1	15684302	0.058432
chr1	15703032	15704038	HNRNPCL4	chr1	12848304	0.027575
chr1	15703032	15704038	HNRNPCL3	chr1	12848382	0.027576
chr1	15703032	15704038	HNRNPCL1	chr1	12848756	0.027583
chr1	15703032	15704038	RSC1A1	chr1	15659712	0.043161
chr1	15703032	15704038	PLEKHM2	chr1	15684302	0.054071
chr1	15703032	15704038	SLC25A34	chr1	15736313	0.050849
chr1	15703032	15704038	TMEM82	chr1	15742491	0.04979
chr1	15703032	15704038	FBLIM1	chr1	15758759	0.029793
chr1	15749006	15750409	TMEM82	chr1	15742491	0.025002
chr1	15798969	15800915	UQCRHL	chr1	15807699	0.038374
chr1	15834191	15835192	CELA2B	chr1	15476100	0.029689
chr1	15834191	15835192	DNAJC16	chr1	15526812	0.025363
chr1	15834191	15835192	TMEM82	chr1	15742491	0.042484
chr1	15834191	15835192	FBLIM1	chr1	15758759	0.029243
chr1	15834191	15835192	UQCRHL	chr1	15807699	0.096395
chr1	15834191	15835192	SPEN	chr1	15847863	0.090596
chr1	15834191	15835192	ZBTB17	chr1	15976132	0.040573
chr1	15834191	15835192	C1orf64	chr1	16004235	0.025508
chr1	15834191	15835192	CLCNKB	chr1	16043735	0.032815
chr1	15834191	15835192	FAM131C	chr1	16073632	0.026719
chr1	15834191	15835192	SPATA21	chr1	16437424	0.027288
chr1	15835344	15836563	EFHD2	chr1	15409894	0.027686
chr1	15835344	15836563	CASP9	chr1	15524445	0.037441
chr1	15835344	15836563	DDI2	chr1	15617457	0.029715
chr1	15835344	15836563	SLC25A34	chr1	15736313	0.042544
chr1	15835344	15836563	TMEM82	chr1	15742491	0.064477
chr1	15835344	15836563	FBLIM1	chr1	15758759	0.030837
chr1	15835344	15836563	UQCRHL	chr1	15807699	0.096113
chr1	15835344	15836563	SPEN	chr1	15847863	0.150212
chr1	15835344	15836563	ZBTB17	chr1	15976132	0.041368
chr1	15835344	15836563	CLCNKB	chr1	16043735	0.027737
chr1	15835344	15836563	FAM131C	chr1	16073632	0.051156
chr1	15849238	15850164	SPEN	chr1	15847863	0.087257
chr1	15949048	15950016	ZBTB17	chr1	15976132	0.04312
chr1	15950871	15951667	PRAMEF4	chr1	12886201	0.049611
chr1	15950871	15951667	ZBTB17	chr1	15976132	0.030354
chr1	15965322	15966653	ZBTB17	chr1	15976132	0.040619
chr1	16008731	16009466	C1orf64	chr1	16004235	0.033783
chr1	16012727	16013618	SLC25A34	chr1	15736313	0.027561
chr1	16012727	16013618	UQCRHL	chr1	15807699	0.034435
chr1	16012727	16013618	ZBTB17	chr1	15976132	0.034119
chr1	16012727	16013618	C1orf64	chr1	16004235	0.14942
chr1	16012727	16013618	HSPB7	chr1	16018790	0.225091
chr1	16012727	16013618	CLCNKA	chr1	16021990	0.119199
chr1	16012727	16013618	CLCNKB	chr1	16043735	0.056094
chr1	16026275	16027504	HSPB7	chr1	16018790	0.046096
chr1	16026275	16027504	CLCNKA	chr1	16021990	0.086501
chr1	16026275	16027504	CLCNKB	chr1	16043735	0.032757
chr1	16048056	16048944	CLCNKB	chr1	16043735	0.056494
chr1	16078826	16079326	FAM131C	chr1	16073632	0.05217
chr1	16145077	16146717	CLCNKA	chr1	16021990	0.04055
chr1	16145077	16146717	FAM131C	chr1	16073632	0.039816
chr1	16145077	16146717	EPHA2	chr1	16156109	0.123503
chr1	16145077	16146717	ARHGEF19	chr1	16212671	0.026414
chr1	16145077	16146717	RSG1	chr1	16237164	0.029431
chr1	16152317	16153569	FAM131C	chr1	16073632	0.029019
chr1	16152317	16153569	EPHA2	chr1	16156109	0.131495
chr1	16153843	16154343	EPHA2	chr1	16156109	0.042238
chr1	16164175	16164675	EPHA2	chr1	16156109	0.02698
chr1	16167054	16168281	EPHA2	chr1	16156109	0.028405
chr1	16174316	16176741	UBIAD1	chr1	11273197	0.025664
chr1	16174316	16176741	C1orf64	chr1	16004235	0.026591
chr1	16174316	16176741	HSPB7	chr1	16018790	0.026719
chr1	16174316	16176741	CLCNKB	chr1	16043735	0.037356
chr1	16174316	16176741	FAM131C	chr1	16073632	0.063233
chr1	16174316	16176741	EPHA2	chr1	16156109	0.064585
chr1	16174316	16176741	ARHGEF19	chr1	16212671	0.030074
chr1	16174316	16176741	RSG1	chr1	16237164	0.03907
chr1	16181073	16182720	EPHA2	chr1	16156109	0.033171
chr1	16181073	16182720	ARHGEF19	chr1	16212671	0.034522
chr1	16181073	16182720	RSG1	chr1	16237164	0.026166
chr1	16206415	16207331	CLCNKB	chr1	16043735	0.050369
chr1	16206415	16207331	EPHA2	chr1	16156109	0.026317
chr1	16206415	16207331	ARHGEF19	chr1	16212671	0.351594
chr1	16206415	16207331	RSG1	chr1	16237164	0.08591
chr1	16206415	16207331	FBXO42	chr1	16352491	0.027206
chr1	16215729	16216629	ARHGEF19	chr1	16212671	0.034964
chr1	16216940	16217787	ARHGEF19	chr1	16212671	0.065835
chr1	16216940	16217787	RSG1	chr1	16237164	0.031395
chr1	16243893	16244810	RSG1	chr1	16237164	0.043725
chr1	16499033	16499849	SPATA21	chr1	16437424	0.036021
chr1	16499033	16499849	NECAP2	chr1	16440671	0.042774
chr1	16499033	16499849	LINC01783	chr1	16535652	0.058109
chr1	16499033	16499849	FAM231B	chr1	16538723	0.054606
chr1	16499033	16499849	LINC01654	chr1	18065656	0.027698
chr1	16513774	16514779	LINC01783	chr1	16535652	0.088825
chr1	16513774	16514779	FAM231B	chr1	16538723	0.079518
chr1	16513774	16514779	RNF186	chr1	19815278	0.042332
chr1	16620511	16621423	NBPF1	chr1	16613605	0.053066
chr1	16644472	16644972	SPATA21	chr1	16437424	0.028406
chr1	16644472	16644972	LINC01783	chr1	16535652	0.045605
chr1	16644472	16644972	FAM231B	chr1	16538723	0.04737
chr1	16644472	16644972	NBPF1	chr1	16613605	0.068233
chr1	16644472	16644972	ACTL8	chr1	17755312	0.040069
chr1	16645058	16645686	LRRC38	chr1	13513747	0.02622
chr1	16707054	16708468	PRAMEF13	chr1	13347134	0.235365
chr1	16707054	16708468	PRAMEF14	chr1	13347134	0.235365
chr1	16888696	16889757	CROCC	chr1	16921949	0.035551
chr1	16888696	16889757	PADI1	chr1	17205125	0.041385
chr1	16895160	16896864	PRAMEF19	chr1	13371947	0.054576
chr1	16895160	16896864	CROCC	chr1	16921949	0.046367
chr1	16895160	16896864	SDHB	chr1	17054170	0.027149
chr1	16895160	16896864	PADI1	chr1	17205125	0.027289
chr1	16895160	16896864	PADI6	chr1	17372195	0.033909
chr1	16895160	16896864	OTUD3	chr1	19882394	0.030417
chr1	16903659	16904377	CROCC	chr1	16921949	0.044689
chr1	16903659	16904377	KLHDC7A	chr1	18480929	0.025666
chr1	16904677	16905868	NBPF1	chr1	16613605	0.027189
chr1	16904677	16905868	CROCC	chr1	16921949	0.12643
chr1	16904677	16905868	MFAP2	chr1	16980678	0.052275
chr1	16904677	16905868	ATP13A2	chr1	17011972	0.057091
chr1	16904677	16905868	SDHB	chr1	17054170	0.064683
chr1	16904677	16905868	PADI3	chr1	17249097	0.029974
chr1	16904677	16905868	PADI4	chr1	17308194	0.031197
chr1	16904677	16905868	KLHDC7A	chr1	18480929	0.035542
chr1	16904677	16905868	PAX7	chr1	18631005	0.028781
chr1	16913774	16914274	HNRNPCL4	chr1	12848304	0.034139
chr1	16913774	16914274	HNRNPCL3	chr1	12848382	0.03414
chr1	16913774	16914274	HNRNPCL1	chr1	12848756	0.034149
chr1	16913774	16914274	CROCC	chr1	16921949	0.113636
chr1	16967191	16967691	MFAP2	chr1	16980678	0.025048
chr1	16971356	16972338	MFAP2	chr1	16980678	0.079763
chr1	16971356	16972338	ATP13A2	chr1	17011972	0.044645
chr1	16978111	16978611	MFAP2	chr1	16980678	0.04394
chr1	16978659	16979159	MFAP2	chr1	16980678	0.109158
chr1	17015713	17016731	ATP13A2	chr1	17011972	0.067783
chr1	17044789	17046525	SDHB	chr1	17054170	0.077359
chr1	17096946	17100038	PADI2	chr1	17119453	0.062705
chr1	17096946	17100038	PADI1	chr1	17205125	0.033245
chr1	17096946	17100038	PADI4	chr1	17308194	0.025168
chr1	17096946	17100038	CELA3B	chr1	21976893	0.028647
chr1	17109489	17110591	PRAMEF4	chr1	12886201	0.025678
chr1	17109489	17110591	PADI2	chr1	17119453	0.063633
chr1	17113591	17114391	PADI2	chr1	17119453	0.029138
chr1	17125284	17126704	PADI2	chr1	17119453	0.05634
chr1	17207325	17208490	PADI1	chr1	17205125	0.059597
chr1	17236721	17237477	PADI3	chr1	17249097	0.034948
chr1	17406087	17408776	PADI4	chr1	17308194	0.057597
chr1	17406087	17408776	PADI6	chr1	17372195	0.086909
chr1	17406087	17408776	RCC2	chr1	17439754	0.047678
chr1	17437457	17438204	PADI4	chr1	17308194	0.028965
chr1	17437457	17438204	RCC2	chr1	17439754	0.198481
chr1	17438308	17438808	RCC2	chr1	17439754	0.131054
chr1	17525985	17527888	PRAMEF1	chr1	12791396	0.026079
chr1	17525985	17527888	PADI4	chr1	17308194	0.042164
chr1	17525985	17527888	PADI6	chr1	17372195	0.029107
chr1	17525985	17527888	ARHGEF10L	chr1	17539834	0.063094
chr1	17525985	17527888	LINC01654	chr1	18065656	0.03777
chr1	17531652	17532518	ARHGEF10L	chr1	17539834	0.165248
chr1	17561058	17562135	PRAMEF1	chr1	12791396	0.030058
chr1	17561058	17562135	ARHGEF10L	chr1	17539834	0.034616
chr1	17563870	17565427	PRAMEF1	chr1	12791396	0.036009
chr1	17563870	17565427	ARHGEF10L	chr1	17539834	0.039493
chr1	17569084	17570060	ARHGEF10L	chr1	17539834	0.041519
chr1	17569084	17570060	ACTL8	chr1	17755312	0.036708
chr1	17569084	17570060	LINC01654	chr1	18065656	0.042808
chr1	17575277	17576549	PRAMEF13	chr1	13347134	0.06375
chr1	17575277	17576549	PRAMEF14	chr1	13347134	0.06375
chr1	17629938	17630842	PRAMEF13	chr1	13347134	0.032637
chr1	17629938	17630842	PRAMEF14	chr1	13347134	0.032637
chr1	18108732	18109232	IGSF21	chr1	18107745	0.026828
chr1	18109896	18110630	LINC01654	chr1	18065656	0.031991
chr1	18109896	18110630	IGSF21	chr1	18107745	0.185187
chr1	18110957	18111457	IGSF21	chr1	18107745	0.058104
chr1	18868765	18870656	TAS1R2	chr1	18859661	0.047817
chr1	18907035	18908389	KLHDC7A	chr1	18480929	0.031939
chr1	18907035	18908389	PAX7	chr1	18631005	0.028559
chr1	18907035	18908389	TAS1R2	chr1	18859661	0.06777
chr1	18907035	18908389	ALDH4A1	chr1	18902799	0.221336
chr1	18912996	18913926	ALDH4A1	chr1	18902799	0.026834
chr1	18921827	18922716	TAS1R2	chr1	18859661	0.036885
chr1	18921827	18922716	ALDH4A1	chr1	18902799	0.04425
chr1	18948997	18951262	ACTL8	chr1	17755312	0.033681
chr1	18948997	18951262	TAS1R2	chr1	18859661	0.049752
chr1	18948997	18951262	ALDH4A1	chr1	18902799	0.038869
chr1	18948997	18951262	IFFO2	chr1	18956332	0.334331
chr1	18948997	18951262	EMC1	chr1	19251559	0.028236
chr1	18948997	18951262	MRTO4	chr1	19251580	0.028236
chr1	18948997	18951262	PLA2G2E	chr1	19923617	0.027848
chr1	18962213	18963172	IFFO2	chr1	18956332	0.029604
chr1	19199910	19201002	UBR4	chr1	19210252	0.029043
chr1	19240920	19241682	EMC1	chr1	19251559	0.048432
chr1	19240920	19241682	MRTO4	chr1	19251580	0.048394
chr1	19259802	19261927	EMC1	chr1	19251559	0.033911
chr1	19259802	19261927	MRTO4	chr1	19251580	0.033955
chr1	19287326	19288208	AKR7A3	chr1	19288786	0.032681
chr1	19476352	19477652	CAPZB	chr1	19485641	0.052268
chr1	19645066	19645974	NBL1	chr1	19643228	0.168067
chr1	19645066	19645974	HTR6	chr1	19665286	0.042467
chr1	19659261	19660474	HTR6	chr1	19665286	0.034235
chr1	19974733	19975830	PLA2G2A	chr1	19980439	0.03715
chr1	19981159	19981936	PLA2G2A	chr1	19980439	0.02801
chr1	19987755	19989158	PLA2G2A	chr1	19980439	0.032195
chr1	19997844	19999288	PLA2G2A	chr1	19980439	0.049684
chr1	20063301	20064608	PLA2G5	chr1	20070207	0.031434
chr1	20071333	20071833	PLA2G5	chr1	20070207	0.078335
chr1	20074533	20075033	PLA2G5	chr1	20070207	0.063117
chr1	20075408	20075908	PLA2G5	chr1	20070207	0.025379
chr1	20076723	20077223	PLA2G5	chr1	20070207	0.082345
chr1	20151874	20153005	PLA2G2D	chr1	20119566	0.049296
chr1	20151874	20153005	PLA2G2F	chr1	20139329	0.084092
chr1	20151874	20153005	PLA2G2C	chr1	20177364	0.051867
chr1	20151874	20153005	UBXN10	chr1	20186077	0.032858
chr1	20151874	20153005	UBXN10-AS1	chr1	20186486	0.032692
chr1	20153011	20154342	PLA2G2D	chr1	20119566	0.031681
chr1	20153011	20154342	PLA2G2F	chr1	20139329	0.052044
chr1	20153011	20154342	PLA2G2C	chr1	20177364	0.034797
chr1	20178682	20179479	PLA2G2C	chr1	20177364	0.063735
chr1	20493250	20494212	CAMK2N1	chr1	20486235	0.032919
chr1	20695952	20697249	FAM43B	chr1	20552438	0.026851
chr1	20695952	20697249	CDA	chr1	20588950	0.028543
chr1	20695952	20697249	PINK1	chr1	20633454	0.036182
chr1	20695952	20697249	DDOST	chr1	20661544	0.064403
chr1	20695952	20697249	KIF17	chr1	20718017	0.105903
chr1	20695952	20697249	SH2D5	chr1	20732640	0.063456
chr1	20738799	20740082	SH2D5	chr1	20732640	0.037443
chr1	21173528	21174028	EIF4G3	chr1	21176888	0.030424
chr1	21174564	21175064	EIF4G3	chr1	21176888	0.025756
chr1	21261726	21262670	PINK1	chr1	20633454	0.025322
chr1	21261726	21262670	ECE1	chr1	21290489	0.033986
chr1	21261726	21262670	NBPF3	chr1	21440089	0.031055
chr1	21279446	21280842	ECE1	chr1	21290489	0.062393
chr1	21284032	21285308	ECE1	chr1	21290489	0.047411
chr1	21294252	21295030	ECE1	chr1	21290489	0.095803
chr1	21316771	21317760	ECE1	chr1	21290489	0.025357
chr1	21337956	21339121	NBPF3	chr1	21440089	0.027924
chr1	21436515	21437463	NBPF3	chr1	21440089	0.046727
chr1	21511552	21512403	ALPL	chr1	21509357	0.074796
chr1	21537494	21538844	ALPL	chr1	21509357	0.038523
chr1	21651208	21652171	RAP1GAP	chr1	21669363	0.040666
chr1	21764535	21765443	USP48	chr1	21783195	0.0282
chr1	21764535	21765443	LDLRAD2	chr1	21812264	0.025318
chr1	21764535	21765443	CELA3A	chr1	22001655	0.025263
chr1	21814204	21814704	LDLRAD2	chr1	21812264	0.042076
chr1	21906100	21906942	CELA3B	chr1	21976893	0.032802
chr1	21926716	21927962	HSPG2	chr1	21937297	0.065008
chr1	21926716	21927962	CELA3B	chr1	21976893	0.027145
chr1	21931042	21931973	HSPG2	chr1	21937297	0.127003
chr1	21932062	21932562	HSPG2	chr1	21937297	0.049242
chr1	21939588	21940088	HSPG2	chr1	21937297	0.09359
chr1	21939588	21940088	CELA3B	chr1	21976893	0.027179
chr1	22122243	22122743	WNT4	chr1	22143026	0.026876
chr1	22131471	22132967	WNT4	chr1	22143026	0.02829
chr1	22136667	22137902	WNT4	chr1	22143026	0.030641
chr1	22143528	22144028	WNT4	chr1	22143026	0.030862
chr1	22556055	22557832	EPHA8	chr1	22563501	0.046244
chr1	22638825	22639325	C1QA	chr1	22636505	0.051027
chr1	22638825	22639325	C1QC	chr1	22643616	0.057572
chr1	22641706	22642831	C1QA	chr1	22636505	0.092127
chr1	22641706	22642831	C1QC	chr1	22643616	0.108136
chr1	22641706	22642831	C1QB	chr1	22652980	0.032083
chr1	22646354	22646854	C1QC	chr1	22643616	0.03242
chr1	22646354	22646854	C1QB	chr1	22652980	0.031189
chr1	22709707	22710207	EPHB2	chr1	22710837	0.040218
chr1	22773181	22774615	EPHB2	chr1	22710837	0.030568
chr1	23169563	23170063	LUZP1	chr1	23168858	0.032399
chr1	23177554	23178054	LUZP1	chr1	23168858	0.091471
chr1	23177554	23178054	HTR1D	chr1	23194729	0.088374
chr1	23377239	23377739	ZNF436	chr1	23368386	0.036348
chr1	23435662	23437218	TCEA3	chr1	23424779	0.032728
chr1	23478445	23479430	ASAP3	chr1	23484257	0.094234
chr1	23524552	23525525	E2F2	chr1	23531220	0.025648
chr1	23528128	23528628	E2F2	chr1	23531220	0.043555
chr1	23539157	23540234	E2F2	chr1	23531220	0.151876
chr1	23554792	23555292	ASAP3	chr1	23484257	0.031439
chr1	23554792	23555292	E2F2	chr1	23531220	0.052815
chr1	23554792	23555292	ID3	chr1	23559794	0.199497
chr1	23554792	23555292	MDS2	chr1	23627333	0.034188
chr1	23554792	23555292	ELOA	chr1	23743365	0.029331
chr1	23561967	23562755	ID3	chr1	23559794	0.064615
chr1	23564442	23564942	ID3	chr1	23559794	0.033251
chr1	23567895	23569548	E2F2	chr1	23531220	0.042453
chr1	23567895	23569548	ID3	chr1	23559794	0.095412
chr1	23567895	23569548	MDS2	chr1	23627333	0.054633
chr1	23619398	23619898	MDS2	chr1	23627333	0.034961
chr1	23634669	23635834	MDS2	chr1	23627333	0.090477
chr1	23637334	23639336	MDS2	chr1	23627333	0.107159
chr1	23643424	23646230	MDS2	chr1	23627333	0.043875
chr1	23784328	23785406	PITHD1	chr1	23778385	0.028684
chr1	23793311	23793811	LYPLA2	chr1	23791155	0.026385
chr1	23902624	23903286	CNR2	chr1	23913327	0.02788
chr1	24018747	24019247	SRSF10	chr1	23980463	0.025308
chr1	24321261	24323228	IL22RA1	chr1	24143285	0.028379
chr1	24321261	24323228	IFNLR1	chr1	24187275	0.031758
chr1	24321261	24323228	GRHL3	chr1	24319321	0.357467
chr1	24321261	24323228	NIPAL3	chr1	24415749	0.031297
chr1	24390829	24392743	MYOM3	chr1	24112175	0.030835
chr1	24390829	24392743	IFNLR1	chr1	24187275	0.050024
chr1	24390829	24392743	STPG1	chr1	24413772	0.060443
chr1	24390829	24392743	NIPAL3	chr1	24415749	0.110252
chr1	24558959	24559747	NCMAP	chr1	24556075	0.040207
chr1	24567946	24568725	NCMAP	chr1	24556075	0.039736
chr1	24724444	24725681	CLIC4	chr1	24745268	0.02976
chr1	24751802	24753078	CLIC4	chr1	24745268	0.037293
chr1	24928887	24930629	VWA5B1	chr1	20290918	0.025251
chr1	24928887	24930629	RUNX3	chr1	24965010	0.121929
chr1	24928887	24930629	ZNF683	chr1	26372794	0.026257
chr1	25022288	25023222	RUNX3	chr1	24965010	0.055387
chr1	25239155	25240335	SYF2	chr1	25232522	0.236309
chr1	25239155	25240335	RSRP1	chr1	25247519	0.159414
chr1	25239155	25240335	RHD	chr1	25272485	0.046186
chr1	25239155	25240335	TMEM50A	chr1	25338297	0.061021
chr1	25239155	25240335	TMEM57	chr1	25430857	0.028414
chr1	25267304	25268223	RHD	chr1	25272485	0.224053
chr1	25549001	25549895	RHCE	chr1	25420872	0.027158
chr1	25549001	25549895	LDLRAP1	chr1	25543584	0.115261
chr1	25616077	25616893	RHCE	chr1	25420872	0.031186
chr1	25616077	25616893	MAN1C1	chr1	25617467	0.254701
chr1	25616077	25616893	SELENON	chr1	25800175	0.037582
chr1	25618989	25619732	MAN1C1	chr1	25617467	0.045846
chr1	25784584	25786505	SELENON	chr1	25800175	0.035047
chr1	25794107	25794607	SELENON	chr1	25800175	0.034995
chr1	25796475	25797260	SELENON	chr1	25800175	0.049235
chr1	25805812	25806745	SELENON	chr1	25800175	0.056298
chr1	25810239	25811487	SELENON	chr1	25800175	0.034286
chr1	25810239	25811487	MTFR1L	chr1	25819905	0.06608
chr1	25875054	25875885	AUNIP	chr1	25859458	0.090776
chr1	25875054	25875885	PAQR7	chr1	25871253	0.291143
chr1	25875054	25875885	STMN1	chr1	25906502	0.032382
chr1	25875054	25875885	PAFAH2	chr1	25998157	0.029528
chr1	25875054	25875885	LINC01648	chr1	30037612	0.032741
chr1	25904889	25905799	STMN1	chr1	25906502	0.172342
chr1	25921893	25923418	STMN1	chr1	25906502	0.044606
chr1	25996981	25997481	PAFAH2	chr1	25998157	0.121439
chr1	25996981	25997481	EXTL1	chr1	26021779	0.026114
chr1	26028406	26028906	EXTL1	chr1	26021779	0.037056
chr1	26034791	26036976	PAFAH2	chr1	25998157	0.032577
chr1	26034791	26036976	EXTL1	chr1	26021779	0.08422
chr1	26034791	26036976	SLC30A2	chr1	26046138	0.196732
chr1	26034791	26036976	TRIM63	chr1	26067634	0.05574
chr1	26034791	26036976	PDIK1L	chr1	26111776	0.040627
chr1	26034791	26036976	ZNF683	chr1	26372794	0.025768
chr1	26126338	26128325	PDIK1L	chr1	26111776	0.029172
chr1	26161517	26162268	FAM110D	chr1	26159019	0.118069
chr1	26161517	26162268	ZNF593	chr1	26169896	0.103154
chr1	26161517	26162268	CNKSR1	chr1	26177489	0.048219
chr1	26161517	26162268	CATSPER4	chr1	26190627	0.038747
chr1	26164124	26164836	PDIK1L	chr1	26111776	0.033279
chr1	26164124	26164836	FAM110D	chr1	26159019	0.1865
chr1	26164124	26164836	ZNF593	chr1	26169896	0.191523
chr1	26164124	26164836	CNKSR1	chr1	26177489	0.088021
chr1	26164124	26164836	CATSPER4	chr1	26190627	0.066257
chr1	26225180	26225680	CEP85	chr1	26234152	0.025246
chr1	26275496	26276641	CEP85	chr1	26234152	0.038057
chr1	26275496	26276641	SH3BGRL3	chr1	26279721	0.196708
chr1	26275496	26276641	UBXN11	chr1	26306704	0.051641
chr1	26275496	26276641	CD52	chr1	26317919	0.059556
chr1	26277670	26278818	CEP85	chr1	26234152	0.027234
chr1	26277670	26278818	SH3BGRL3	chr1	26279721	0.143359
chr1	26277670	26278818	UBXN11	chr1	26306704	0.038589
chr1	26277670	26278818	CD52	chr1	26317919	0.043891
chr1	26284677	26285516	SH3BGRL3	chr1	26279721	0.034119
chr1	26284677	26285516	UBXN11	chr1	26306704	0.027532
chr1	26289591	26290511	UBXN11	chr1	26306704	0.027098
chr1	26315323	26316260	CD52	chr1	26317919	0.032359
chr1	26321456	26322206	CD52	chr1	26317919	0.045663
chr1	26336003	26337473	CD52	chr1	26317919	0.034331
chr1	26336003	26337473	AIM1L	chr1	26354130	0.04893
chr1	26359760	26361571	AIM1L	chr1	26354130	0.029804
chr1	26377958	26378813	ZNF683	chr1	26372794	0.028463
chr1	26500131	26501274	RHCE	chr1	25420872	0.02723
chr1	26500131	26501274	UBXN11	chr1	26306704	0.026395
chr1	26500131	26501274	LIN28A	chr1	26410767	0.033976
chr1	26500131	26501274	DHDDS	chr1	26432281	0.060656
chr1	26500131	26501274	HMGN2	chr1	26472410	0.070587
chr1	26500131	26501274	RPS6KA1	chr1	26529757	0.095817
chr1	26500131	26501274	NR0B2	chr1	26914076	0.035056
chr1	26531042	26531542	RPS6KA1	chr1	26529757	0.028897
chr1	26541752	26542715	RPS6KA1	chr1	26529757	0.058489
chr1	26545545	26546369	RPS6KA1	chr1	26529757	0.039072
chr1	26620355	26621739	CNR2	chr1	23913327	0.025555
chr1	26620355	26621739	AIM1L	chr1	26354130	0.038785
chr1	26620355	26621739	ZNF683	chr1	26372794	0.089752
chr1	26620355	26621739	HMGN2	chr1	26472410	0.028985
chr1	26620355	26621739	RPS6KA1	chr1	26529757	0.037657
chr1	26620355	26621739	ARID1A	chr1	26696030	0.067202
chr1	26620355	26621739	PIGV	chr1	26787962	0.088011
chr1	26620355	26621739	ZDHHC18	chr1	26826709	0.04915
chr1	26620355	26621739	SFN	chr1	26863141	0.048163
chr1	26620355	26621739	GPN2	chr1	26890378	0.034617
chr1	26620355	26621739	NUDC	chr1	26921721	0.033963
chr1	26620355	26621739	KDF1	chr1	26960410	0.029251
chr1	26620355	26621739	TRNP1	chr1	26993703	0.031699
chr1	26692051	26692827	ARID1A	chr1	26696030	0.105264
chr1	26692051	26692827	PIGV	chr1	26787962	0.025177
chr1	26692905	26693405	ARID1A	chr1	26696030	0.147656
chr1	26692905	26693405	PIGV	chr1	26787962	0.03531
chr1	26698040	26698540	ARID1A	chr1	26696030	0.062149
chr1	26783947	26784447	PIGV	chr1	26787962	0.029875
chr1	26789067	26789567	PIGV	chr1	26787962	0.039651
chr1	26833530	26834405	ZDHHC18	chr1	26826709	0.097647
chr1	26864591	26865428	ZDHHC18	chr1	26826709	0.03299
chr1	26864591	26865428	SFN	chr1	26863141	0.327233
chr1	26864591	26865428	GPN2	chr1	26890378	0.051043
chr1	26864591	26865428	GPATCH3	chr1	26900471	0.039455
chr1	26864591	26865428	NR0B2	chr1	26914076	0.042164
chr1	26864591	26865428	NUDC	chr1	26921721	0.030982
chr1	26865640	26866140	SFN	chr1	26863141	0.144051
chr1	26997579	26998278	TRNP1	chr1	26993703	0.038098
chr1	26999343	26999843	TRNP1	chr1	26993703	0.029017
chr1	27031148	27032002	FAM46B	chr1	27012842	0.042689
chr1	27137113	27138049	SLC9A1	chr1	27155130	0.04012
chr1	27299399	27301221	WDTC1	chr1	27234515	0.033886
chr1	27299399	27301221	TMEM222	chr1	27322144	0.078448
chr1	27299399	27301221	SYTL1	chr1	27341991	0.046725
chr1	27299399	27301221	MAP3K6	chr1	27366866	0.026032
chr1	27299399	27301221	FCN3	chr1	27374852	0.029589
chr1	27299399	27301221	CD164L2	chr1	27383333	0.034912
chr1	27299399	27301221	GPR3	chr1	27392643	0.043462
chr1	27349293	27351037	TMEM222	chr1	27322144	0.05973
chr1	27349293	27351037	SYTL1	chr1	27341991	0.130876
chr1	27349293	27351037	MAP3K6	chr1	27366866	0.056388
chr1	27349293	27351037	FCN3	chr1	27374852	0.052805
chr1	27349293	27351037	CD164L2	chr1	27383333	0.035408
chr1	27349293	27351037	GPR3	chr1	27392643	0.039649
chr1	27405508	27406773	GPR3	chr1	27392643	0.034628
chr1	27492184	27492684	WASF2	chr1	27490187	0.08277
chr1	27503754	27505543	WASF2	chr1	27490187	0.059456
chr1	27527622	27529593	WASF2	chr1	27490187	0.025837
chr1	27527622	27529593	FGR	chr1	27635216	0.030389
chr1	27575366	27576222	AHDC1	chr1	27603494	0.026041
chr1	27598245	27598745	AHDC1	chr1	27603494	0.025401
chr1	27599071	27599571	AHDC1	chr1	27603494	0.044126
chr1	27608563	27609063	AHDC1	chr1	27603494	0.027568
chr1	27631038	27632018	FGR	chr1	27635216	0.080949
chr1	27659169	27660398	FGR	chr1	27635216	0.07534
chr1	27659169	27660398	IFI6	chr1	27672213	0.108661
chr1	27659169	27660398	PPP1R8	chr1	27830813	0.027764
chr1	27662623	27663566	IFI6	chr1	27672213	0.044089
chr1	27669074	27669814	IFI6	chr1	27672213	0.02685
chr1	27857747	27858727	PPP1R8	chr1	27830813	0.030118
chr1	27857747	27858727	THEMIS2	chr1	27872542	0.039735
chr1	27863108	27864696	PPP1R8	chr1	27830813	0.04189
chr1	27863108	27864696	THEMIS2	chr1	27872542	0.084307
chr1	27863108	27864696	RPA2	chr1	27914797	0.027158
chr1	27875122	27875622	THEMIS2	chr1	27872542	0.083053
chr1	28079181	28079681	EYA3	chr1	28088637	0.030018
chr1	28172148	28173470	PTAFR	chr1	28176944	0.060854
chr1	28173739	28174239	PTAFR	chr1	28176944	0.053588
chr1	28174530	28175491	PTAFR	chr1	28176944	0.055204
chr1	28175889	28176389	PTAFR	chr1	28176944	0.037294
chr1	28246739	28247557	DNAJC8	chr1	28233031	0.060863
chr1	28246739	28247557	ATPIF1	chr1	28236090	0.078624
chr1	28246739	28247557	SESN2	chr1	28259451	0.080036
chr1	28247964	28248893	DNAJC8	chr1	28233031	0.046984
chr1	28247964	28248893	ATPIF1	chr1	28236090	0.059807
chr1	28247964	28248893	SESN2	chr1	28259451	0.06735
chr1	28369434	28370234	MED18	chr1	28329001	0.038974
chr1	28369434	28370234	PHACTR4	chr1	28438149	0.033656
chr1	28447278	28448765	PHACTR4	chr1	28438149	0.042986
chr1	28508339	28509510	SNHG3	chr1	28505942	0.054619
chr1	28508339	28509510	RCC1	chr1	28518232	0.03017
chr1	28581186	28582187	PPP1R8	chr1	27830813	0.02978
chr1	28581186	28582187	MED18	chr1	28329001	0.036554
chr1	28581186	28582187	SNHG3	chr1	28505942	0.077554
chr1	28581186	28582187	RCC1	chr1	28518232	0.048033
chr1	28581186	28582187	TRNAU1AP	chr1	28553016	0.090379
chr1	28581186	28582187	RAB42	chr1	28592199	0.197733
chr1	28581186	28582187	TAF12	chr1	28643092	0.033787
chr1	28582193	28582693	RAB42	chr1	28592199	0.039776
chr1	28601300	28603516	RAB42	chr1	28592199	0.046538
chr1	28647847	28649148	TAF12	chr1	28643092	0.18777
chr1	28647847	28649148	GMEB1	chr1	28668727	0.051688
chr1	28669325	28670229	TAF12	chr1	28643092	0.0283
chr1	28669325	28670229	GMEB1	chr1	28668727	0.182333
chr1	28881980	28882480	EPB41	chr1	28887090	0.056603
chr1	28884894	28885394	EPB41	chr1	28887090	0.068818
chr1	28913749	28915694	OPRD1	chr1	28812141	0.032153
chr1	28913749	28915694	EPB41	chr1	28887090	0.068242
chr1	29237346	29238757	MECR	chr1	29230958	0.253409
chr1	29237346	29238757	PTPRU	chr1	29236515	0.308423
chr1	29237346	29238757	LINC01648	chr1	30037612	0.030212
chr1	29237346	29238757	CSMD2	chr1	34165842	0.049056
chr1	29237346	29238757	C1orf94	chr1	34166882	0.049045
chr1	30085151	30086400	LINC01648	chr1	30037612	0.038188
chr1	30718103	30718915	SRSF4	chr1	29182125	0.026433
chr1	30718103	30718915	MECR	chr1	29230958	0.030954
chr1	30718103	30718915	PTPRU	chr1	29236515	0.05243
chr1	30718103	30718915	LINC01756	chr1	29350114	0.048725
chr1	30718103	30718915	LINC01648	chr1	30037612	0.037211
chr1	30718103	30718915	MATN1	chr1	30723585	0.343722
chr1	30718103	30718915	LAPTM5	chr1	30757836	0.091412
chr1	30718103	30718915	PUM1	chr1	31065717	0.030871
chr1	30718103	30718915	SNRNP40	chr1	31296797	0.029745
chr1	30718103	30718915	ZCCHC17	chr1	31296981	0.029744
chr1	30718931	30719628	PTPRU	chr1	29236515	0.032367
chr1	30718931	30719628	LINC01756	chr1	29350114	0.030079
chr1	30718931	30719628	MATN1	chr1	30723585	0.214286
chr1	30718931	30719628	LAPTM5	chr1	30757836	0.056962
chr1	30823927	30824802	OPRD1	chr1	28812141	0.033791
chr1	30823927	30824802	MATN1	chr1	30723585	0.029326
chr1	30823927	30824802	LAPTM5	chr1	30757836	0.029182
chr1	30823927	30824802	SDC3	chr1	30908633	0.048835
chr1	30823927	30824802	PUM1	chr1	31065717	0.025892
chr1	30823927	30824802	LINC01226	chr1	31518434	0.037197
chr1	30877482	30878471	SDC3	chr1	30908633	0.028137
chr1	30887512	30888909	SDC3	chr1	30908633	0.051362
chr1	30902076	30902961	SDC3	chr1	30908633	0.077796
chr1	30905807	30906746	SDC3	chr1	30908633	0.043606
chr1	30911277	30912024	SDC3	chr1	30908633	0.055606
chr1	30912894	30913394	SDC3	chr1	30908633	0.028907
chr1	31181374	31182750	NKAIN1	chr1	31239887	0.026812
chr1	31371580	31372080	FABP3	chr1	31373288	0.028086
chr1	31548565	31550218	LINC01226	chr1	31518434	0.036753
chr1	31573783	31574283	TINAGL1	chr1	31576484	0.043503
chr1	31627176	31628774	HCRTR1	chr1	31617699	0.040949
chr1	31669481	31671010	PEF1	chr1	31645237	0.042486
chr1	31669481	31671010	COL16A1	chr1	31704167	0.026678
chr1	31694858	31695358	COL16A1	chr1	31704167	0.031205
chr1	31695477	31696650	COL16A1	chr1	31704167	0.109692
chr1	31695477	31696650	GJB5	chr1	34755046	0.025605
chr1	31695477	31696650	GJB4	chr1	34759740	0.025414
chr1	31700976	31701769	COL16A1	chr1	31704167	0.13952
chr1	31705112	31705612	COL16A1	chr1	31704167	0.039857
chr1	31714370	31716042	HCRTR1	chr1	31617699	0.052404
chr1	31714370	31716042	PEF1	chr1	31645237	0.039309
chr1	31714370	31716042	COL16A1	chr1	31704167	0.158394
chr1	31714370	31716042	ADGRB2	chr1	31764063	0.075447
chr1	31714370	31716042	SPOCD1	chr1	31816051	0.044398
chr1	31753812	31754530	ADGRB2	chr1	31764063	0.034943
chr1	31760453	31761301	ADGRB2	chr1	31764063	0.076441
chr1	31762594	31763094	ADGRB2	chr1	31764063	0.068613
chr1	31787975	31789630	NKAIN1	chr1	31239887	0.026826
chr1	31787975	31789630	LINC01226	chr1	31518434	0.025697
chr1	31787975	31789630	TINAGL1	chr1	31576484	0.041092
chr1	31787975	31789630	HCRTR1	chr1	31617699	0.025729
chr1	31787975	31789630	PEF1	chr1	31645237	0.025968
chr1	31787975	31789630	ADGRB2	chr1	31764063	0.067155
chr1	31787975	31789630	SPOCD1	chr1	31816051	0.061247
chr1	31922557	31923057	PTP4A2	chr1	31919658	0.039612
chr1	31923530	31924361	PTP4A2	chr1	31919658	0.090901
chr1	31937250	31938719	SYTL1	chr1	27341991	0.027699
chr1	31937250	31938719	SNRNP40	chr1	31296797	0.03753
chr1	31937250	31938719	ZCCHC17	chr1	31296981	0.037529
chr1	31937250	31938719	FABP3	chr1	31373288	0.044716
chr1	31937250	31938719	LINC01226	chr1	31518434	0.043138
chr1	31937250	31938719	TINAGL1	chr1	31576484	0.045983
chr1	31937250	31938719	HCRTR1	chr1	31617699	0.041545
chr1	31937250	31938719	COL16A1	chr1	31704167	0.036162
chr1	31937250	31938719	ADGRB2	chr1	31764063	0.056821
chr1	31937250	31938719	SPOCD1	chr1	31816051	0.145967
chr1	31937250	31938719	PTP4A2	chr1	31919658	0.197574
chr1	31937250	31938719	KHDRBS1	chr1	32013693	0.088275
chr1	31937250	31938719	TMEM39B	chr1	32072898	0.069314
chr1	31937250	31938719	KPNA6	chr1	32108042	0.035921
chr1	31937250	31938719	CCDC28B	chr1	32200385	0.051247
chr1	31937250	31938719	EIF3I	chr1	32221583	0.044731
chr1	31937250	31938719	TMEM234	chr1	32222371	0.044725
chr1	31937250	31938719	LCK	chr1	32251238	0.041297
chr1	31937250	31938719	HDAC1	chr1	32292106	0.033995
chr1	31937250	31938719	ZBTB8B	chr1	32465056	0.039493
chr1	31937250	31938719	AK2	chr1	33036911	0.037702
chr1	31944283	31945216	SPOCD1	chr1	31816051	0.030524
chr1	31944283	31945216	PTP4A2	chr1	31919658	0.068061
chr1	31954311	31955660	LINC01226	chr1	31518434	0.032202
chr1	31954311	31955660	TINAGL1	chr1	31576484	0.025681
chr1	31954311	31955660	SPOCD1	chr1	31816051	0.053069
chr1	31954311	31955660	PTP4A2	chr1	31919658	0.049456
chr1	31954311	31955660	KHDRBS1	chr1	32013693	0.027761
chr1	31955926	31956426	PTP4A2	chr1	31919658	0.025786
chr1	32239721	32241726	KPNA6	chr1	32108042	0.028779
chr1	32239721	32241726	TXLNA	chr1	32179743	0.042621
chr1	32239721	32241726	CCDC28B	chr1	32200385	0.058538
chr1	32239721	32241726	IQCC	chr1	32205634	0.049686
chr1	32239721	32241726	DCDC2B	chr1	32209093	0.053859
chr1	32239721	32241726	EIF3I	chr1	32221583	0.112795
chr1	32239721	32241726	TMEM234	chr1	32222371	0.114917
chr1	32239721	32241726	FAM167B	chr1	32247216	0.423837
chr1	32239721	32241726	LCK	chr1	32251238	0.164287
chr1	32239721	32241726	HDAC1	chr1	32292106	0.054702
chr1	32239721	32241726	MARCKSL1	chr1	32336239	0.032878
chr1	32239721	32241726	FAM229A	chr1	32362243	0.029913
chr1	32239721	32241726	TSSK3	chr1	32362260	0.029919
chr1	32239721	32241726	BSDC1	chr1	32394461	0.030236
chr1	32239721	32241726	GJB3	chr1	34781188	0.02793
chr1	32247828	32248602	FAM167B	chr1	32247216	0.066841
chr1	32247828	32248602	LCK	chr1	32251238	0.062305
chr1	32249941	32250441	LCK	chr1	32251238	0.03064
chr1	32253495	32254406	LCK	chr1	32251238	0.044794
chr1	32292615	32293115	HDAC1	chr1	32292106	0.039441
chr1	32337799	32338727	MARCKSL1	chr1	32336239	0.063504
chr1	32350945	32352287	CCDC28B	chr1	32200385	0.03065
chr1	32350945	32352287	IQCC	chr1	32205634	0.050892
chr1	32350945	32352287	DCDC2B	chr1	32209093	0.052201
chr1	32350945	32352287	EIF3I	chr1	32221583	0.04072
chr1	32350945	32352287	TMEM234	chr1	32222371	0.040754
chr1	32350945	32352287	LCK	chr1	32251238	0.028723
chr1	32350945	32352287	HDAC1	chr1	32292106	0.080039
chr1	32350945	32352287	MARCKSL1	chr1	32336239	0.166439
chr1	32350945	32352287	FAM229A	chr1	32362243	0.243277
chr1	32350945	32352287	TSSK3	chr1	32362260	0.24312
chr1	32350945	32352287	BSDC1	chr1	32394461	0.075451
chr1	32350945	32352287	ZBTB8A	chr1	32539144	0.030362
chr1	32350945	32352287	FNDC5	chr1	32870813	0.032292
chr1	32395076	32395576	BSDC1	chr1	32394461	0.045709
chr1	32400368	32401302	BSDC1	chr1	32394461	0.041098
chr1	32499923	32501063	ZBTB8B	chr1	32465056	0.05537
chr1	32499923	32501063	ZBTB8A	chr1	32539144	0.067499
chr1	32499923	32501063	ZMYM1	chr1	35079362	0.025677
chr1	32741012	32742034	KIAA1522	chr1	32765633	0.040569
chr1	32742068	32743476	LINC01648	chr1	30037612	0.027665
chr1	32742068	32743476	KIAA1522	chr1	32765633	0.047434
chr1	32753671	32755089	ZBTB8B	chr1	32465056	0.033809
chr1	32753671	32755089	SYNC	chr1	32702760	0.031257
chr1	32753671	32755089	KIAA1522	chr1	32765633	0.138125
chr1	32753671	32755089	YARS	chr1	32818032	0.033443
chr1	32753671	32755089	HPCA	chr1	32886496	0.032462
chr1	32755160	32755660	KIAA1522	chr1	32765633	0.026731
chr1	32760079	32760579	KIAA1522	chr1	32765633	0.035244
chr1	32760888	32761964	KIAA1522	chr1	32765633	0.052538
chr1	32767608	32768768	KIAA1522	chr1	32765633	0.074588
chr1	32872177	32873312	FNDC5	chr1	32870813	0.102336
chr1	32872177	32873312	HPCA	chr1	32886496	0.035648
chr1	32892841	32894586	HPCA	chr1	32886496	0.095817
chr1	32892841	32894586	TMEM54	chr1	32901440	0.048073
chr1	32963644	32964144	RNF19B	chr1	32964813	0.16607
chr1	32972769	32973269	RNF19B	chr1	32964813	0.073853
chr1	33005558	33006494	AK2	chr1	33036911	0.03433
chr1	33035842	33036342	AK2	chr1	33036911	0.052489
chr1	33073909	33075419	AZIN2	chr1	33082177	0.027106
chr1	33127133	33128124	AZIN2	chr1	33082177	0.034952
chr1	33127133	33128124	TRIM62	chr1	33182070	0.028626
chr1	33244041	33245578	ZNF362	chr1	33256572	0.037578
chr1	33257599	33258450	ZNF362	chr1	33256572	0.109841
chr1	33269143	33269960	ZNF362	chr1	33256572	0.043132
chr1	33322047	33325023	A3GALT2	chr1	33321098	0.151817
chr1	33332468	33333288	A3GALT2	chr1	33321098	0.051003
chr1	33333965	33334465	A3GALT2	chr1	33321098	0.033853
chr1	33338425	33339204	A3GALT2	chr1	33321098	0.040597
chr1	33338425	33339204	PHC2	chr1	33375593	0.032012
chr1	33338425	33339204	ZSCAN20	chr1	33472630	0.025038
chr1	33342111	33342741	A3GALT2	chr1	33321098	0.037486
chr1	33349355	33350666	HCRTR1	chr1	31617699	0.039162
chr1	33349355	33350666	TRIM62	chr1	33182070	0.070015
chr1	33349355	33350666	ZNF362	chr1	33256572	0.040013
chr1	33349355	33350666	A3GALT2	chr1	33321098	0.067263
chr1	33349355	33350666	PHC2	chr1	33375593	0.135157
chr1	33349355	33350666	ZSCAN20	chr1	33472630	0.044047
chr1	33349355	33350666	GJB5	chr1	34755046	0.059525
chr1	33349355	33350666	GJB4	chr1	34759740	0.059082
chr1	33363356	33365079	PHC2	chr1	33375593	0.06466
chr1	33367449	33368632	PHC2	chr1	33375593	0.054873
chr1	33382579	33383079	PHC2	chr1	33375593	0.035009
chr1	33430853	33431353	ZSCAN20	chr1	33472630	0.027769
chr1	33876902	33877747	HMGB4	chr1	33860474	0.028476
chr1	33886012	33887722	HMGB4	chr1	33860474	0.028743
chr1	34163078	34164243	CSMD2	chr1	34165842	0.103341
chr1	34163078	34164243	C1orf94	chr1	34166882	0.103316
chr1	34164387	34164887	CSMD2	chr1	34165842	0.027439
chr1	34164387	34164887	C1orf94	chr1	34166882	0.027432
chr1	34786381	34786881	GJB3	chr1	34781188	0.025139
chr1	34786381	34786881	GJA4	chr1	34792997	0.026534
chr1	34852604	34853369	SMIM12	chr1	34859816	0.085472
chr1	34865525	34867158	HMGB4	chr1	33860474	0.028092
chr1	34865525	34867158	GJB5	chr1	34755046	0.078134
chr1	34865525	34867158	GJB4	chr1	34759740	0.078748
chr1	34865525	34867158	GJB3	chr1	34781188	0.089972
chr1	34865525	34867158	GJA4	chr1	34792997	0.145795
chr1	34865525	34867158	SMIM12	chr1	34859816	0.301055
chr1	34865525	34867158	DLGAP3	chr1	34929585	0.069264
chr1	34865525	34867158	TMEM35B	chr1	34985347	0.042494
chr1	34924755	34925255	DLGAP3	chr1	34929585	0.044317
chr1	35030955	35031455	ZMYM6	chr1	35031968	0.094812
chr1	35560758	35561258	KIAA0319L	chr1	35557436	0.032632
chr1	35560758	35561258	NCDN	chr1	35557791	0.03263
chr1	35576916	35579053	TFAP2E	chr1	35573369	0.15655
chr1	35707649	35708814	C1orf216	chr1	35719189	0.080404
chr1	35715420	35715920	C1orf216	chr1	35719189	0.039429
chr1	35717796	35718559	C1orf216	chr1	35719189	0.105722
chr1	36093795	36094533	ADPRHL2	chr1	36088851	0.049057
chr1	36099527	36100821	TEKT2	chr1	36084074	0.030356
chr1	36099527	36100821	ADPRHL2	chr1	36088851	0.042397
chr1	36106910	36109451	TEKT2	chr1	36084074	0.040934
chr1	36106910	36109451	ADPRHL2	chr1	36088851	0.040824
chr1	36106910	36109451	COL8A2	chr1	36125084	0.033755
chr1	36115125	36115625	COL8A2	chr1	36125084	0.026958
chr1	36118918	36119892	COL8A2	chr1	36125084	0.045204
chr1	36119933	36120633	COL8A2	chr1	36125084	0.034905
chr1	36126061	36126561	COL8A2	chr1	36125084	0.050713
chr1	36133514	36134488	COL8A2	chr1	36125084	0.092679
chr1	36150305	36151241	TEKT2	chr1	36084074	0.037408
chr1	36150305	36151241	ADPRHL2	chr1	36088851	0.036401
chr1	36150305	36151241	COL8A2	chr1	36125084	0.033289
chr1	36150305	36151241	TRAPPC3	chr1	36149514	0.215527
chr1	36150305	36151241	MAP7D1	chr1	36155964	0.174089
chr1	36150305	36151241	THRAP3	chr1	36224411	0.048557
chr1	36160772	36162703	TRAPPC3	chr1	36149514	0.045192
chr1	36160772	36162703	MAP7D1	chr1	36155964	0.131107
chr1	36160772	36162703	THRAP3	chr1	36224411	0.032899
chr1	36299863	36300363	SH3D21	chr1	36307106	0.03792
chr1	36301155	36301655	SH3D21	chr1	36307106	0.034532
chr1	36302443	36302943	SH3D21	chr1	36307106	0.026282
chr1	36321043	36321543	SH3D21	chr1	36307106	0.025644
chr1	36321043	36321543	EVA1B	chr1	36323648	0.084137
chr1	36349866	36352349	EVA1B	chr1	36323648	0.033557
chr1	36373727	36374227	STK40	chr1	36385927	0.034883
chr1	36373727	36374227	LSM10	chr1	36397959	0.031961
chr1	36374556	36375056	STK40	chr1	36385927	0.048258
chr1	36374556	36375056	LSM10	chr1	36397959	0.042853
chr1	36400942	36401442	LSM10	chr1	36397959	0.036912
chr1	36486238	36487367	CSF3R	chr1	36483314	0.093007
chr1	37038167	37038895	GRIK3	chr1	37034243	0.029696
chr1	37471222	37472113	ZC3H12A	chr1	37474517	0.131843
chr1	37476503	37477003	ZC3H12A	chr1	37474517	0.126804
chr1	37476503	37477003	MEAF6	chr1	37514819	0.033165
chr1	37477233	37477733	ZC3H12A	chr1	37474517	0.109336
chr1	37477233	37477733	MEAF6	chr1	37514819	0.028825
chr1	37479561	37480061	GRIK3	chr1	37034243	0.027503
chr1	37479561	37480061	ZC3H12A	chr1	37474517	0.159012
chr1	37479561	37480061	MEAF6	chr1	37514819	0.043815
chr1	37479561	37480061	SNIP1	chr1	37554344	0.026912
chr1	37479561	37480061	DNALI1	chr1	37556918	0.030257
chr1	37484989	37487793	ZC3H12A	chr1	37474517	0.050004
chr1	37484989	37487793	MEAF6	chr1	37514819	0.074818
chr1	37484989	37487793	SNIP1	chr1	37554344	0.036313
chr1	37484989	37487793	DNALI1	chr1	37556918	0.055096
chr1	37484989	37487793	GNL2	chr1	37595985	0.030929
chr1	37484989	37487793	RSPO1	chr1	37634923	0.043196
chr1	37533606	37535269	MEAF6	chr1	37514819	0.026106
chr1	37533606	37535269	SNIP1	chr1	37554344	0.031527
chr1	37533606	37535269	DNALI1	chr1	37556918	0.026519
chr1	37635565	37636303	RSPO1	chr1	37634923	0.032826
chr1	37808895	37809395	C1orf122	chr1	37807800	0.053761
chr1	37808895	37809395	YRDC	chr1	37808193	0.053746
chr1	37849938	37852412	MTF1	chr1	37859620	0.121237
chr1	37931597	37932097	INPP5B	chr1	37947057	0.053276
chr1	37995913	37997001	INPP5B	chr1	37947057	0.025269
chr1	37995913	37997001	SF3A3	chr1	37990110	0.193692
chr1	37995913	37997001	FHL3	chr1	38005515	0.093837
chr1	37995913	37997001	UTP11	chr1	38012711	0.061261
chr1	37995913	37997001	POU3F1	chr1	38046778	0.027773
chr1	37999482	38000379	SF3A3	chr1	37990110	0.127265
chr1	37999482	38000379	FHL3	chr1	38005515	0.097924
chr1	37999482	38000379	UTP11	chr1	38012711	0.052795
chr1	38000383	38000883	SF3A3	chr1	37990110	0.031584
chr1	38000383	38000883	FHL3	chr1	38005515	0.068671
chr1	38000383	38000883	UTP11	chr1	38012711	0.031304
chr1	38029002	38031847	SF3A3	chr1	37990110	0.028118
chr1	38029002	38031847	FHL3	chr1	38005515	0.043233
chr1	38029002	38031847	UTP11	chr1	38012711	0.06405
chr1	38029002	38031847	POU3F1	chr1	38046778	0.082456
chr1	38051764	38054013	POU3F1	chr1	38046778	0.11497
chr1	38997138	38997921	AKIRIN1	chr1	38991243	0.031657
chr1	39076009	39076969	MACF1	chr1	39084166	0.047378
chr1	39080839	39081910	MACF1	chr1	39084166	0.140192
chr1	39089751	39090915	MACF1	chr1	39084166	0.05287
chr1	39104631	39106752	GNL2	chr1	37595985	0.026976
chr1	39104631	39106752	RRAGC	chr1	38859823	0.03785
chr1	39104631	39106752	MYCBP	chr1	38873378	0.040498
chr1	39104631	39106752	GJA9	chr1	38881626	0.039012
chr1	39104631	39106752	GJA9-MYCBP	chr1	38881626	0.039012
chr1	39104631	39106752	AKIRIN1	chr1	38991243	0.045843
chr1	39104631	39106752	NDUFS5	chr1	39026294	0.108338
chr1	39104631	39106752	MACF1	chr1	39084166	0.136877
chr1	39104631	39106752	KIAA0754	chr1	39409503	0.033179
chr1	39104631	39106752	BMP8A	chr1	39491645	0.055448
chr1	39104631	39106752	PABPC4	chr1	39576849	0.034368
chr1	39104631	39106752	BMP8B	chr1	39788861	0.029853
chr1	39203959	39205605	LINC01343	chr1	38214767	0.029089
chr1	39267904	39270470	MACF1	chr1	39084166	0.027234
chr1	39267904	39270470	BMP8A	chr1	39491645	0.031004
chr1	39391689	39393171	KIAA0754	chr1	39409503	0.026693
chr1	39398553	39399053	KIAA0754	chr1	39409503	0.035844
chr1	39407429	39407929	KIAA0754	chr1	39409503	0.047404
chr1	39408478	39408978	DLGAP3	chr1	34929585	0.038792
chr1	39408478	39408978	GJA9	chr1	38881626	0.033642
chr1	39408478	39408978	GJA9-MYCBP	chr1	38881626	0.033642
chr1	39408478	39408978	RHBDL2	chr1	38941830	0.028424
chr1	39408478	39408978	KIAA0754	chr1	39409503	0.386062
chr1	39408478	39408978	BMP8A	chr1	39491645	0.043097
chr1	39408478	39408978	PABPC4	chr1	39576849	0.027031
chr1	39408478	39408978	HPCAL4	chr1	39691485	0.033366
chr1	39408478	39408978	PPIE	chr1	39738844	0.031577
chr1	39487845	39488655	BMP8A	chr1	39491645	0.034592
chr1	39575216	39576112	PABPC4	chr1	39576849	0.285443
chr1	39575216	39576112	HEYL	chr1	39639676	0.032706
chr1	39575216	39576112	PPIE	chr1	39738844	0.039076
chr1	39632815	39633315	HEYL	chr1	39639676	0.06494
chr1	39646143	39647152	HEYL	chr1	39639676	0.045633
chr1	39651937	39653943	HEYL	chr1	39639676	0.051125
chr1	39651937	39653943	NT5C1A	chr1	39672038	0.055285
chr1	39700590	39702260	HPCAL4	chr1	39691485	0.059475
chr1	39785733	39786233	OXCT2	chr1	39771348	0.034498
chr1	39785733	39786233	BMP8B	chr1	39788861	0.068869
chr1	39799144	39800317	OXCT2	chr1	39771348	0.032721
chr1	39799144	39800317	BMP8B	chr1	39788861	0.062289
chr1	39877043	39878989	TRIT1	chr1	39883511	0.08101
chr1	39952327	39953189	MFSD2A	chr1	39955111	0.139702
chr1	39956175	39956675	MFSD2A	chr1	39955111	0.052097
chr1	39959916	39960807	MFSD2A	chr1	39955111	0.095524
chr1	40058378	40060764	PPT1	chr1	40097470	0.026378
chr1	40309332	40310209	COL9A2	chr1	40317267	0.041795
chr1	40314775	40316485	PPT1	chr1	40097470	0.027696
chr1	40314775	40316485	RLF	chr1	40161368	0.028137
chr1	40314775	40316485	TMCO2	chr1	40247900	0.045711
chr1	40314775	40316485	ZMPSTE24	chr1	40258049	0.026973
chr1	40314775	40316485	COL9A2	chr1	40317267	0.440569
chr1	40314775	40316485	SMAP2	chr1	40373705	0.035504
chr1	40385311	40386386	SMAP2	chr1	40373705	0.054133
chr1	40782359	40783323	KCNQ4	chr1	40784011	0.130153
chr1	40785919	40786650	KCNQ4	chr1	40784011	0.049217
chr1	40798828	40800012	KCNQ4	chr1	40784011	0.05583
chr1	40802239	40802739	KCNQ4	chr1	40784011	0.052967
chr1	40802239	40802739	CITED4	chr1	40862346	0.032253
chr1	40849689	40850668	CITED4	chr1	40862346	0.026964
chr1	40877253	40878131	CITED4	chr1	40862346	0.035843
chr1	41003251	41004130	SLFNL1	chr1	41021755	0.031152
chr1	41013809	41014586	SLFNL1	chr1	41021755	0.025395
chr1	41019508	41021039	SLFNL1	chr1	41021755	0.044326
chr1	41027206	41029392	SLFNL1	chr1	41021755	0.073714
chr1	41360901	41361401	FOXO6	chr1	41361930	0.179873
chr1	41365899	41367395	FOXO6	chr1	41361930	0.179347
chr1	41380917	41383128	CITED4	chr1	40862346	0.02759
chr1	41380917	41383128	SLFNL1	chr1	41021755	0.026534
chr1	41380917	41383128	SCMH1	chr1	41242143	0.02935
chr1	41380917	41383128	FOXO6	chr1	41361930	0.154364
chr1	41380917	41383128	RIMKLA	chr1	42380796	0.035683
chr1	41380917	41383128	SVBP	chr1	42817388	0.026516
chr1	41380917	41383128	DMAP1	chr1	44213452	0.035361
chr1	41475822	41476535	EDN2	chr1	41484683	0.028306
chr1	41476664	41477516	EDN2	chr1	41484683	0.074752
chr1	41486286	41487256	EDN2	chr1	41484683	0.081844
chr1	41495118	41496021	EDN2	chr1	41484683	0.039569
chr1	41496136	41496636	EDN2	chr1	41484683	0.088635
chr1	41496676	41497360	EDN2	chr1	41484683	0.066093
chr1	41661531	41663256	LINC01343	chr1	38214767	0.027046
chr1	41661531	41663256	HIVEP3	chr1	41918707	0.032191
chr1	41661531	41663256	GUCA2B	chr1	42153420	0.0257
chr1	41661531	41663256	RIMKLA	chr1	42380796	0.028451
chr1	41661531	41663256	CCDC30	chr1	42534888	0.025499
chr1	41890787	41892170	HIVEP3	chr1	41918707	0.06141
chr1	41919666	41920493	HIVEP3	chr1	41918707	0.097083
chr1	42035042	42036266	LINC01343	chr1	38214767	0.034408
chr1	42035042	42036266	HIVEP3	chr1	41918707	0.092689
chr1	42035042	42036266	GUCA2B	chr1	42153420	0.107587
chr1	42035042	42036266	GUCA2A	chr1	42164724	0.040434
chr1	42035042	42036266	RAD54L	chr1	46247694	0.02837
chr1	42172244	42173761	GUCA2B	chr1	42153420	0.03387
chr1	42172244	42173761	GUCA2A	chr1	42164724	0.056848
chr1	42177519	42178575	GUCA2A	chr1	42164724	0.025111
chr1	42462922	42463422	ZMYND12	chr1	42456267	0.06703
chr1	42462922	42463422	PPCS	chr1	42456493	0.067791
chr1	42742625	42743125	CLDN19	chr1	42740254	0.049566
chr1	42745767	42746747	CLDN19	chr1	42740254	0.134089
chr1	42747056	42747556	CLDN19	chr1	42740254	0.0393
chr1	42784069	42785637	TMEM269	chr1	42787989	0.071551
chr1	42923712	42924881	RIMKLA	chr1	42380796	0.040848
chr1	42923712	42924881	CLDN19	chr1	42740254	0.027945
chr1	42923712	42924881	TMEM269	chr1	42787989	0.037846
chr1	42923712	42924881	SVBP	chr1	42817388	0.040297
chr1	42923712	42924881	ERMAP	chr1	42825577	0.041596
chr1	42923712	42924881	ZNF691	chr1	42846572	0.052243
chr1	42923712	42924881	SLC2A1-AS1	chr1	42959048	0.034266
chr1	42923712	42924881	SLC2A1	chr1	42959176	0.034266
chr1	42923712	42924881	FAM183A	chr1	43147922	0.02866
chr1	42952719	42953219	SLC2A1-AS1	chr1	42959048	0.038559
chr1	42952719	42953219	SLC2A1	chr1	42959176	0.038288
chr1	42953424	42953924	SLC2A1-AS1	chr1	42959048	0.0616
chr1	42953424	42953924	SLC2A1	chr1	42959176	0.06104
chr1	42957606	42958503	PPIH	chr1	42658376	0.038593
chr1	42957606	42958503	TMEM269	chr1	42787989	0.03288
chr1	42957606	42958503	ERMAP	chr1	42825577	0.028539
chr1	42957606	42958503	SLC2A1-AS1	chr1	42959048	0.280649
chr1	42957606	42958503	SLC2A1	chr1	42959176	0.281018
chr1	42957606	42958503	FAM183A	chr1	43147922	0.032784
chr1	42961161	42961661	SLC2A1-AS1	chr1	42959048	0.048436
chr1	42961161	42961661	SLC2A1	chr1	42959176	0.0485
chr1	42962559	42963059	SLC2A1-AS1	chr1	42959048	0.038581
chr1	42962559	42963059	SLC2A1	chr1	42959176	0.038632
chr1	43068223	43069150	GUCA2A	chr1	42164724	0.032783
chr1	43068223	43069150	CCDC30	chr1	42534888	0.026677
chr1	43068223	43069150	ERMAP	chr1	42825577	0.025968
chr1	43068223	43069150	FAM183A	chr1	43147922	0.027291
chr1	43068223	43069150	EBNA1BP2	chr1	43172315	0.034648
chr1	43068223	43069150	CFAP57	chr1	43172329	0.034647
chr1	43276298	43277953	TMEM125	chr1	43269993	0.067019
chr1	43276298	43277953	C1orf210	chr1	43285579	0.048233
chr1	43276298	43277953	TIE1	chr1	43300894	0.02516
chr1	43293494	43296096	TMEM125	chr1	43269993	0.079265
chr1	43293494	43296096	C1orf210	chr1	43285579	0.201475
chr1	43293494	43296096	TIE1	chr1	43300894	0.173579
chr1	43293494	43296096	MPL	chr1	43337803	0.028733
chr1	43303777	43304652	TIE1	chr1	43300894	0.038919
chr1	43348456	43349778	FAM183A	chr1	43147922	0.03804
chr1	43348456	43349778	TMEM125	chr1	43269993	0.055311
chr1	43348456	43349778	C1orf210	chr1	43285579	0.084923
chr1	43348456	43349778	TIE1	chr1	43300894	0.076867
chr1	43348456	43349778	MPL	chr1	43337803	0.267648
chr1	43348456	43349778	CDC20	chr1	43358954	0.241285
chr1	43348456	43349778	ELOVL1	chr1	43368074	0.120523
chr1	43348456	43349778	MED8	chr1	43389812	0.072589
chr1	43348456	43349778	SZT2	chr1	43389884	0.072568
chr1	43348456	43349778	PTPRF	chr1	43530859	0.029223
chr1	43348456	43349778	ST3GAL3	chr1	43707532	0.039035
chr1	43382007	43382815	MED8	chr1	43389812	0.062656
chr1	43382007	43382815	SZT2	chr1	43389884	0.062487
chr1	43435134	43437024	HYI	chr1	43453989	0.029139
chr1	43448370	43449129	HYI	chr1	43453989	0.05961
chr1	43529084	43529821	PTPRF	chr1	43530859	0.037624
chr1	43540748	43541248	PTPRF	chr1	43530859	0.027197
chr1	43545303	43546477	PTPRF	chr1	43530859	0.048718
chr1	43936291	43936791	ARTN	chr1	43933319	0.040859
chr1	43975222	43975722	ARTN	chr1	43933319	0.032125
chr1	43975222	43975722	IPO13	chr1	43946805	0.040455
chr1	43975222	43975722	DPH2	chr1	43969980	0.114091
chr1	43975222	43975722	ATP6V0B	chr1	43974647	0.150945
chr1	43975222	43975722	B4GALT2	chr1	43979201	0.160199
chr1	43975222	43975722	CCDC24	chr1	43991595	0.045473
chr1	43992277	43992777	CCDC24	chr1	43991595	0.071756
chr1	43996076	43996844	CCDC24	chr1	43991595	0.044305
chr1	44005604	44006337	CCDC24	chr1	43991595	0.027329
chr1	44005604	44006337	SLC6A9	chr1	44017340	0.038818
chr1	44010805	44011542	SLC6A9	chr1	44017340	0.047958
chr1	44013189	44014894	B4GALT2	chr1	43979201	0.036357
chr1	44013189	44014894	CCDC24	chr1	43991595	0.040914
chr1	44013189	44014894	SLC6A9	chr1	44017340	0.205381
chr1	44013189	44014894	KLF17	chr1	44118849	0.030997
chr1	44023940	44024696	SLC6A9	chr1	44017340	0.031004
chr1	44029844	44031116	PTPRF	chr1	43530859	0.026039
chr1	44029844	44031116	ARTN	chr1	43933319	0.046216
chr1	44029844	44031116	IPO13	chr1	43946805	0.028415
chr1	44029844	44031116	DPH2	chr1	43969980	0.041751
chr1	44029844	44031116	ATP6V0B	chr1	43974647	0.025406
chr1	44029844	44031116	B4GALT2	chr1	43979201	0.043129
chr1	44029844	44031116	CCDC24	chr1	43991595	0.047119
chr1	44029844	44031116	SLC6A9	chr1	44017340	0.099578
chr1	44029844	44031116	KLF17	chr1	44118849	0.048446
chr1	44029844	44031116	CYP4Z1	chr1	47067487	0.032953
chr1	44035873	44036979	SLC6A9	chr1	44017340	0.025454
chr1	44109055	44109955	KLF17	chr1	44118849	0.029709
chr1	44217654	44218154	DMAP1	chr1	44213452	0.026223
chr1	44347184	44348371	ERI3	chr1	44355279	0.05672
chr1	44362699	44363649	ERI3	chr1	44355279	0.029668
chr1	44407348	44408044	RNF220	chr1	44405159	0.03057
chr1	44417039	44418744	RNF220	chr1	44405159	0.030065
chr1	44631482	44633046	DMAP1	chr1	44213452	0.060318
chr1	44631482	44633046	ERI3	chr1	44355279	0.041238
chr1	44631482	44633046	RNF220	chr1	44405159	0.056101
chr1	44631482	44633046	TMEM53	chr1	44674608	0.061873
chr1	44631482	44633046	C1orf228	chr1	44674721	0.061831
chr1	44730351	44731671	KIF2C	chr1	44739817	0.290287
chr1	44730351	44731671	RPS8	chr1	44775573	0.037965
chr1	44730351	44731671	BEST4	chr1	44787754	0.030118
chr1	44730351	44731671	HECTD3	chr1	45011355	0.026665
chr1	44730351	44731671	UROD	chr1	45012132	0.026689
chr1	44776121	44776621	RPS8	chr1	44775573	0.064012
chr1	44783677	44784886	RPS8	chr1	44775573	0.115224
chr1	44783677	44784886	BEST4	chr1	44787754	0.143018
chr1	44786049	44786768	RPS8	chr1	44775573	0.055758
chr1	44786049	44786768	BEST4	chr1	44787754	0.123492
chr1	44792622	44794096	BEST4	chr1	44787754	0.049064
chr1	44813196	44814107	BEST4	chr1	44787754	0.028554
chr1	44813196	44814107	PLK3	chr1	44800224	0.04212
chr1	44813196	44814107	TCTEX1D4	chr1	44807285	0.106529
chr1	44813196	44814107	BTBD19	chr1	44808481	0.114056
chr1	44813196	44814107	PTCH2	chr1	44842944	0.046856
chr1	44818853	44820883	KIF2C	chr1	44739817	0.035049
chr1	44818853	44820883	RPS8	chr1	44775573	0.050226
chr1	44818853	44820883	BEST4	chr1	44787754	0.056562
chr1	44818853	44820883	PLK3	chr1	44800224	0.056117
chr1	44818853	44820883	TCTEX1D4	chr1	44807285	0.09584
chr1	44818853	44820883	BTBD19	chr1	44808481	0.099695
chr1	44818853	44820883	PTCH2	chr1	44842944	0.116213
chr1	44818853	44820883	HECTD3	chr1	45011355	0.051391
chr1	44818853	44820883	UROD	chr1	45012132	0.051426
chr1	44818853	44820883	LINC01144	chr1	45303909	0.026801
chr1	44818853	44820883	HPDL	chr1	45326872	0.043304
chr1	44835580	44836649	PTCH2	chr1	44842944	0.035476
chr1	44848271	44849993	PTCH2	chr1	44842944	0.040301
chr1	45014426	45014926	HECTD3	chr1	45011355	0.03262
chr1	45014426	45014926	UROD	chr1	45012132	0.032648
chr1	45204909	45205625	ZSWIM5	chr1	45206578	0.03337
chr1	45304574	45305074	LINC01144	chr1	45303909	0.053862
chr1	45327655	45328155	HPDL	chr1	45326872	0.030204
chr1	45334308	45334808	HPDL	chr1	45326872	0.035683
chr1	45334308	45334808	TOE1	chr1	45339669	0.055079
chr1	45348777	45349706	TOE1	chr1	45339669	0.030807
chr1	45348777	45349706	MUTYH	chr1	45340470	0.064082
chr1	45508380	45509326	CCDC163	chr1	45500079	0.033814
chr1	45508380	45509326	MMACHC	chr1	45500183	0.033941
chr1	45557386	45558164	AKR1A1	chr1	45550782	0.02527
chr1	45620793	45621849	CCDC17	chr1	45624059	0.076885
chr1	45621922	45623539	CCDC17	chr1	45624059	0.177179
chr1	46131672	46132172	PIK3R3	chr1	46132708	0.048026
chr1	46167014	46167876	TSPAN1	chr1	46175076	0.065186
chr1	46179454	46179954	TSPAN1	chr1	46175076	0.038638
chr1	46182999	46183970	TSPAN1	chr1	46175076	0.153212
chr1	46182999	46183970	POMGNT1	chr1	46197499	0.073481
chr1	46182999	46183970	LURAP1	chr1	46203333	0.044498
chr1	46205613	46206113	LURAP1	chr1	46203333	0.027214
chr1	46348017	46348517	NSUN4	chr1	46340176	0.058556
chr1	46395008	46395508	FAAH	chr1	46394266	0.028008
chr1	46401801	46402590	FAAH	chr1	46394266	0.10228
chr1	46401801	46402590	LINC01398	chr1	46449704	0.025189
chr1	46406054	46407138	FAAH	chr1	46394266	0.075255
chr1	46406054	46407138	LINC01398	chr1	46449704	0.041929
chr1	46406054	46407138	DMBX1	chr1	46506995	0.045752
chr1	46406054	46407138	KNCN	chr1	46551215	0.025142
chr1	46442228	46443068	LINC01398	chr1	46449704	0.111976
chr1	46447983	46449078	LINC01398	chr1	46449704	0.066032
chr1	46487778	46490745	LINC01398	chr1	46449704	0.032221
chr1	46487778	46490745	DMBX1	chr1	46506995	0.053597
chr1	46519961	46520871	DMBX1	chr1	46506995	0.034881
chr1	46522264	46522764	DMBX1	chr1	46506995	0.033328
chr1	46532776	46533570	LINC01398	chr1	46449704	0.032368
chr1	46532776	46533570	DMBX1	chr1	46506995	0.069322
chr1	46532776	46533570	KNCN	chr1	46551215	0.067649
chr1	46547388	46548451	KNCN	chr1	46551215	0.035344
chr1	46594713	46595662	MKNK1	chr1	46604294	0.037266
chr1	46596656	46598128	MKNK1	chr1	46604294	0.032015
chr1	46613738	46614238	MKNK1	chr1	46604294	0.034253
chr1	46613738	46614238	MOB3C	chr1	46615133	0.055969
chr1	46616250	46617141	FAAH	chr1	46394266	0.026688
chr1	46616250	46617141	DMBX1	chr1	46506995	0.068085
chr1	46616250	46617141	KNCN	chr1	46551215	0.07753
chr1	46616250	46617141	MKNK1	chr1	46604294	0.186911
chr1	46616250	46617141	MOB3C	chr1	46615133	0.485334
chr1	46616250	46617141	ATPAF1	chr1	46668427	0.083146
chr1	46616250	46617141	TEX38	chr1	46671832	0.072242
chr1	46616250	46617141	EFCAB14	chr1	46719064	0.06146
chr1	46616250	46617141	CYP4B1	chr1	46798997	0.043134
chr1	46616250	46617141	CYP4Z1	chr1	47067487	0.030506
chr1	46616250	46617141	CYP4A22	chr1	47137424	0.043738
chr1	46790465	46791667	CYP4B1	chr1	46798997	0.034803
chr1	46806604	46807532	CYP4B1	chr1	46798997	0.101692
chr1	47021033	47021905	CYP4X1	chr1	47023567	0.056181
chr1	47030375	47031511	CYP4A11	chr1	46941484	0.031247
chr1	47030375	47031511	CYP4X1	chr1	47023567	0.098956
chr1	47030375	47031511	CYP4Z1	chr1	47067487	0.049832
chr1	47179043	47179803	CYP4A22	chr1	47137424	0.035272
chr1	47179043	47179803	PDZK1IP1	chr1	47190099	0.058654
chr1	47224504	47226290	PDZK1IP1	chr1	47190099	0.033188
chr1	47224504	47226290	TAL1	chr1	47232335	0.120853
chr1	47235026	47235765	TAL1	chr1	47232335	0.083344
chr1	47431464	47431964	FOXD2-AS1	chr1	47434641	0.034628
chr1	47432036	47433091	FOXE3	chr1	47416071	0.076103
chr1	47432036	47433091	FOXD2-AS1	chr1	47434641	0.214511
chr1	47432036	47433091	FOXD2	chr1	47436016	0.135338
chr1	47444581	47445081	FOXD2	chr1	47436016	0.041847
chr1	47448394	47450334	FOXE3	chr1	47416071	0.030226
chr1	47448394	47450334	FOXD2-AS1	chr1	47434641	0.030424
chr1	47448394	47450334	FOXD2	chr1	47436016	0.043619
chr1	47708559	47711133	CYP4A11	chr1	46941484	0.055628
chr1	47708559	47711133	PDZK1IP1	chr1	47190099	0.049782
chr1	47708559	47711133	TAL1	chr1	47232335	0.027271
chr1	47708559	47711133	FOXE3	chr1	47416071	0.029736
chr1	47708559	47711133	FOXD2-AS1	chr1	47434641	0.060746
chr1	47708559	47711133	FOXD2	chr1	47436016	0.037802
chr1	47708559	47711133	TRABD2B	chr1	47996890	0.033153
chr1	47708559	47711133	SLC5A9	chr1	48222684	0.059255
chr1	47978275	47979307	TRABD2B	chr1	47996890	0.035893
chr1	47986052	47987129	TRABD2B	chr1	47996890	0.049038
chr1	47992762	47993262	TRABD2B	chr1	47996890	0.097015
chr1	48470027	48470527	SPATA6	chr1	48472208	0.068654
chr1	48768951	48769670	BEND5	chr1	48776969	0.026251
chr1	48775752	48776252	BEND5	chr1	48776969	0.100225
chr1	50047803	50048568	AGBL4	chr1	50023954	0.025681
chr1	50418441	50419897	DMRTA2	chr1	50423447	0.159907
chr1	50425522	50428070	DMRTA2	chr1	50423447	0.111277
chr1	50976900	50978582	LINC01398	chr1	46449704	0.025218
chr1	50976900	50978582	CYP4B1	chr1	46798997	0.037947
chr1	50976900	50978582	DMRTA2	chr1	50423447	0.058507
chr1	50976900	50978582	FAF1	chr1	50960264	0.175451
chr1	50976900	50978582	CDKN2C	chr1	50968694	0.194324
chr1	50976900	50978582	C1orf185	chr1	51102233	0.128422
chr1	50976900	50978582	RNF11	chr1	51236272	0.030734
chr1	50976900	50978582	LDLRAD1	chr1	54018186	0.025236
chr1	51237903	51238403	RNF11	chr1	51236272	0.04827
chr1	51296372	51297262	TTC39A	chr1	51322268	0.039766
chr1	51313809	51315372	TTC39A	chr1	51322268	0.052666
chr1	51329310	51330189	TTC39A	chr1	51322268	0.039058
chr1	51330239	51330739	TTC39A	chr1	51322268	0.04732
chr1	51344455	51346872	TTC39A	chr1	51322268	0.082026
chr1	51523909	51524409	EPS15	chr1	51519323	0.029653
chr1	51533935	51535854	EPS15	chr1	51519323	0.033848
chr1	51583116	51584412	OSBPL9	chr1	51616873	0.027769
chr1	51600445	51601826	OSBPL9	chr1	51616873	0.037318
chr1	51610513	51611013	OSBPL9	chr1	51616873	0.044683
chr1	51622339	51622839	OSBPL9	chr1	51616873	0.037322
chr1	51624128	51625888	OSBPL9	chr1	51616873	0.035856
chr1	51729385	51730372	NRDC	chr1	51878937	0.0384
chr1	52368300	52368800	CC2D1B	chr1	52366205	0.043051
chr1	52636867	52637367	FAM159A	chr1	52633343	0.049096
chr1	52702850	52703625	ORC1	chr1	52404471	0.037605
chr1	52702850	52703625	PRPF38A	chr1	52404546	0.03761
chr1	52702850	52703625	GPX7	chr1	52602370	0.029957
chr1	52702850	52703625	FAM159A	chr1	52633343	0.030396
chr1	52702850	52703625	COA7	chr1	52698366	0.348136
chr1	52702850	52703625	ZYG11B	chr1	52726458	0.131925
chr1	52702850	52703625	PODN	chr1	53062051	0.026419
chr1	52833802	52835256	ZYG11A	chr1	52842510	0.027026
chr1	52914162	52915659	ECHDC2	chr1	52921774	0.05171
chr1	52914162	52915659	SCP2	chr1	52927228	0.033467
chr1	52925400	52926141	ECHDC2	chr1	52921774	0.076871
chr1	52925400	52926141	SCP2	chr1	52927228	0.091244
chr1	53049590	53051112	PODN	chr1	53062051	0.04161
chr1	53057098	53057598	PODN	chr1	53062051	0.030104
chr1	53109128	53110809	AGBL4	chr1	50023954	0.026754
chr1	53109128	53110809	ZYG11A	chr1	52842510	0.032578
chr1	53109128	53110809	PODN	chr1	53062051	0.042486
chr1	53109128	53110809	SLC1A7	chr1	53142632	0.035477
chr1	53121070	53122010	SLC1A7	chr1	53142632	0.03646
chr1	53122921	53124054	SLC1A7	chr1	53142632	0.027212
chr1	53133154	53134690	SLC1A7	chr1	53142632	0.033815
chr1	53134905	53136094	SLC1A7	chr1	53142632	0.064177
chr1	53139371	53139871	SLC1A7	chr1	53142632	0.062337
chr1	53139902	53140773	SLC1A7	chr1	53142632	0.096811
chr1	53143444	53143944	SLC1A7	chr1	53142632	0.028229
chr1	53146207	53146707	SLC1A7	chr1	53142632	0.086745
chr1	53181734	53183630	CPT2	chr1	53196428	0.033838
chr1	53197468	53198805	CPT2	chr1	53196428	0.212067
chr1	53197468	53198805	C1orf123	chr1	53220639	0.058958
chr1	53197468	53198805	MAGOH	chr1	53238610	0.041756
chr1	53303180	53304932	ELAVL4	chr1	50109615	0.079166
chr1	53303180	53304932	MAGOH	chr1	53238610	0.034652
chr1	53303180	53304932	LRP8	chr1	53328149	0.049529
chr1	53303180	53304932	LINC01771	chr1	53328232	0.04946
chr1	53303180	53304932	DMRTB1	chr1	53459398	0.036041
chr1	53316835	53317739	LRP8	chr1	53328149	0.033403
chr1	53316835	53317739	LINC01771	chr1	53328232	0.033272
chr1	53325543	53326043	LRP8	chr1	53328149	0.077231
chr1	53325543	53326043	LINC01771	chr1	53328232	0.077257
chr1	53326072	53326572	LRP8	chr1	53328149	0.252536
chr1	53326072	53326572	LINC01771	chr1	53328232	0.252622
chr1	53326072	53326572	DMRTB1	chr1	53459398	0.030939
chr1	53732873	53733693	GLIS1	chr1	53734204	0.056273
chr1	53738251	53739549	GLIS1	chr1	53734204	0.24904
chr1	53837503	53838003	NDC1	chr1	53838552	0.038673
chr1	53883577	53884437	YIPF1	chr1	53889814	0.034091
chr1	53896588	53897379	DIO1	chr1	53894186	0.051775
chr1	53898795	53899934	DIO1	chr1	53894186	0.040225
chr1	53956520	53957635	HSPB11	chr1	53945823	0.040846
chr1	53956520	53957635	LRRC42	chr1	53946325	0.041702
chr1	54027726	54029379	LDLRAD1	chr1	54018186	0.050708
chr1	54120920	54122767	CDCP2	chr1	54153006	0.036429
chr1	54153774	54154274	CDCP2	chr1	54153006	0.076682
chr1	54219138	54219638	CYB5RL	chr1	54200073	0.025703
chr1	54219138	54219638	MRPL37	chr1	54200166	0.025744
chr1	54219848	54220786	CYB5RL	chr1	54200073	0.05535
chr1	54219848	54220786	MRPL37	chr1	54200166	0.055433
chr1	54226924	54229938	CYB5RL	chr1	54200073	0.029417
chr1	54226924	54229938	MRPL37	chr1	54200166	0.029446
chr1	54272620	54274210	DIO1	chr1	53894186	0.025626
chr1	54272620	54274210	LDLRAD1	chr1	54018186	0.033606
chr1	54272620	54274210	CDCP2	chr1	54153006	0.038207
chr1	54272620	54274210	CYB5RL	chr1	54200073	0.077827
chr1	54272620	54274210	MRPL37	chr1	54200166	0.077829
chr1	54272620	54274210	MROH7	chr1	54641739	0.030354
chr1	54272620	54274210	MROH7-TTC4	chr1	54641739	0.030354
chr1	54272620	54274210	BSND	chr1	54998943	0.039437
chr1	54413270	54414171	SSBP3	chr1	54406395	0.072194
chr1	54474512	54476653	SSBP3	chr1	54406395	0.027958
chr1	54474512	54476653	MROH7	chr1	54641739	0.028714
chr1	54474512	54476653	MROH7-TTC4	chr1	54641739	0.028714
chr1	54487453	54488607	ELAVL4	chr1	50109615	0.035678
chr1	54487453	54488607	CDCP2	chr1	54153006	0.030329
chr1	54487453	54488607	SSBP3	chr1	54406395	0.059146
chr1	54487453	54488607	FAM151A	chr1	54623527	0.032555
chr1	54487453	54488607	MROH7	chr1	54641739	0.04174
chr1	54487453	54488607	MROH7-TTC4	chr1	54641739	0.04174
chr1	54487453	54488607	TTC4	chr1	54715821	0.033023
chr1	54487453	54488607	PARS2	chr1	54764553	0.029399
chr1	54487453	54488607	TMEM61	chr1	54980663	0.026316
chr1	54488823	54489780	ELAVL4	chr1	50109615	0.028678
chr1	54488823	54489780	SSBP3	chr1	54406395	0.047499
chr1	54488823	54489780	FAM151A	chr1	54623527	0.026286
chr1	54488823	54489780	MROH7	chr1	54641739	0.033633
chr1	54488823	54489780	MROH7-TTC4	chr1	54641739	0.033633
chr1	54488823	54489780	TTC4	chr1	54715821	0.026575
chr1	54541990	54542904	ELAVL4	chr1	50109615	0.026153
chr1	54541990	54542904	ACOT11	chr1	54548133	0.192979
chr1	54541990	54542904	FAM151A	chr1	54623527	0.032355
chr1	54541990	54542904	MROH7	chr1	54641739	0.027088
chr1	54541990	54542904	MROH7-TTC4	chr1	54641739	0.027088
chr1	54548663	54549396	ACOT11	chr1	54548133	0.093727
chr1	54549471	54549971	ACOT11	chr1	54548133	0.038434
chr1	54581580	54582080	ACOT11	chr1	54548133	0.037741
chr1	54581580	54582080	FAM151A	chr1	54623527	0.053148
chr1	54581580	54582080	MROH7	chr1	54641739	0.033738
chr1	54581580	54582080	MROH7-TTC4	chr1	54641739	0.033738
chr1	54581580	54582080	PARS2	chr1	54764553	0.02503
chr1	54792566	54793683	TTC22	chr1	54801268	0.087136
chr1	54792566	54793683	LEXM	chr1	54806062	0.055838
chr1	54794764	54795646	TTC22	chr1	54801268	0.029804
chr1	54809867	54810897	LEXM	chr1	54806062	0.034027
chr1	54972629	54974010	TMEM61	chr1	54980663	0.042076
chr1	54996100	54997253	BSND	chr1	54998943	0.090056
chr1	55021977	55022477	PCSK9	chr1	55039475	0.033079
chr1	55064212	55065770	PCSK9	chr1	55039475	0.038598
chr1	56570751	56573089	PLPP3	chr1	56579584	0.124405
chr1	56577040	56577540	PLPP3	chr1	56579584	0.039372
chr1	56796434	56798358	C1orf168	chr1	56819696	0.037342
chr1	56796434	56798358	C8A	chr1	56854769	0.044644
chr1	56796434	56798358	C8B	chr1	56966140	0.0277
chr1	56810920	56811730	C1orf168	chr1	56819696	0.089702
chr1	56813290	56814376	C1orf168	chr1	56819696	0.130437
chr1	56813290	56814376	C8A	chr1	56854769	0.030571
chr1	58570683	58571650	TACSTD2	chr1	58577494	0.044917
chr1	58584473	58585576	TACSTD2	chr1	58577494	0.073245
chr1	58717217	58718946	MYSM1	chr1	58700075	0.036049
chr1	58782256	58782756	C8B	chr1	56966140	0.036931
chr1	58782256	58782756	MYSM1	chr1	58700075	0.029963
chr1	58782256	58782756	JUN	chr1	58784113	0.153257
chr1	58782256	58782756	LINC01135	chr1	58785150	0.13988
chr1	58782256	58782756	HSD52	chr1	59146807	0.053544
chr1	58782256	58782756	FGGY	chr1	59296952	0.031851
chr1	58814112	58816693	DIO1	chr1	53894186	0.026955
chr1	58814112	58816693	TTC22	chr1	54801268	0.027188
chr1	58814112	58816693	TMEM61	chr1	54980663	0.067359
chr1	58814112	58816693	C8A	chr1	56854769	0.036377
chr1	58814112	58816693	OMA1	chr1	58546799	0.038097
chr1	58814112	58816693	MYSM1	chr1	58700075	0.068791
chr1	58814112	58816693	JUN	chr1	58784113	0.026521
chr1	58814112	58816693	LINC01135	chr1	58785150	0.052652
chr1	58814112	58816693	LINC01358	chr1	59020475	0.056374
chr1	58814112	58816693	HSD52	chr1	59146807	0.062022
chr1	58814112	58816693	FGGY	chr1	59296952	0.038092
chr1	58814112	58816693	L1TD1	chr1	62194801	0.033419
chr1	58903535	58904035	LINC01358	chr1	59020475	0.051555
chr1	58903535	58904035	HSD52	chr1	59146807	0.040907
chr1	58903535	58904035	HOOK1	chr1	59814860	0.042228
chr1	59012981	59014360	LINC01358	chr1	59020475	0.133991
chr1	59150950	59151849	HSD52	chr1	59146807	0.095454
chr1	59292542	59293042	FGGY	chr1	59296952	0.06811
chr1	59730383	59732381	MYSM1	chr1	58700075	0.039383
chr1	59730383	59732381	HOOK1	chr1	59814860	0.026763
chr1	59730383	59732381	CYP2J2	chr1	59926798	0.047147
chr1	59915992	59917776	CYP2J2	chr1	59926798	0.04441
chr1	60071364	60071864	C1orf87	chr1	60073770	0.038688
chr1	60864711	60868212	C8B	chr1	56966140	0.039946
chr1	60864711	60868212	C1orf87	chr1	60073770	0.041432
chr1	60864711	60868212	DNAJC6	chr1	65264693	0.032217
chr1	60990022	60991533	C1orf87	chr1	60073770	0.030219
chr1	60990022	60991533	L1TD1	chr1	62194801	0.027005
chr1	61042464	61044066	MYSM1	chr1	58700075	0.031898
chr1	61042464	61044066	NFIA	chr1	61082307	0.037307
chr1	61042464	61044066	TM2D1	chr1	61725423	0.041797
chr1	61049854	61051321	C8A	chr1	56854769	0.056394
chr1	61049854	61051321	HOOK1	chr1	59814860	0.070987
chr1	61049854	61051321	NFIA	chr1	61082307	0.105206
chr1	61049854	61051321	NFIA-AS1	chr1	61253518	0.046867
chr1	61049854	61051321	TM2D1	chr1	61725423	0.083036
chr1	61049854	61051321	PATJ	chr1	61742476	0.032361
chr1	61049854	61051321	L1TD1	chr1	62194801	0.046854
chr1	61076832	61077332	NFIA	chr1	61082307	0.100605
chr1	61077865	61078365	NFIA	chr1	61082307	0.043005
chr1	61079808	61080308	NFIA	chr1	61082307	0.056298
chr1	61183506	61184825	NFIA-AS1	chr1	61253518	0.044035
chr1	61452644	61454085	C1orf87	chr1	60073770	0.027849
chr1	61452644	61454085	PATJ	chr1	61742476	0.051043
chr1	62175097	62176241	L1TD1	chr1	62194801	0.027573
chr1	62321432	62322242	KANK4	chr1	62319412	0.055346
chr1	62336730	62338540	L1TD1	chr1	62194801	0.026362
chr1	62336730	62338540	KANK4	chr1	62319412	0.085537
chr1	62682051	62683445	DOCK7	chr1	62688368	0.103278
chr1	62689405	62690096	DOCK7	chr1	62688368	0.067587
chr1	62690319	62690819	DOCK7	chr1	62688368	0.114694
chr1	62727115	62728274	ANGPTL3	chr1	62597486	0.025803
chr1	62727115	62728274	ATG4C	chr1	62784105	0.025009
chr1	63327521	63328021	LINC00466	chr1	63317257	0.032838
chr1	63327521	63328021	FOXD3	chr1	63323058	0.065174
chr1	64161169	64162976	UBE2U	chr1	64203617	0.056173
chr1	64192561	64193330	UBE2U	chr1	64203617	0.026234
chr1	64193493	64194867	UBE2U	chr1	64203617	0.054736
chr1	64268553	64269941	UBE2U	chr1	64203617	0.02841
chr1	64476123	64477049	CACHD1	chr1	64470792	0.101582
chr1	64505281	64506798	CACHD1	chr1	64470792	0.037179
chr1	64969654	64970154	JAK1	chr1	64966569	0.028878
chr1	64994984	64996237	LINC01359	chr1	65002476	0.026513
chr1	65001153	65001653	LINC01359	chr1	65002476	0.037524
chr1	65066657	65068018	USP1	chr1	62436303	0.043348
chr1	65066657	65068018	ATG4C	chr1	62784105	0.027131
chr1	65066657	65068018	RAVER2	chr1	64745094	0.057957
chr1	65066657	65068018	JAK1	chr1	64966569	0.074377
chr1	65066657	65068018	LINC01359	chr1	65002476	0.100046
chr1	65066657	65068018	AK4	chr1	65148166	0.160966
chr1	65066657	65068018	DNAJC6	chr1	65264693	0.051557
chr1	65066657	65068018	PDE4B	chr1	65792509	0.031797
chr1	65066657	65068018	SGIP1	chr1	66533955	0.083118
chr1	65066657	65068018	TCTEX1D1	chr1	66752456	0.070963
chr1	65066657	65068018	SLC35D1	chr1	67054397	0.030184
chr1	65066657	65068018	IL23R	chr1	67166485	0.025026
chr1	65066657	65068018	SERBP1	chr1	67430440	0.040332
chr1	65247481	65248319	DNAJC6	chr1	65264693	0.025743
chr1	65254177	65254677	DNAJC6	chr1	65264693	0.170281
chr1	65255148	65255648	DNAJC6	chr1	65264693	0.060754
chr1	65308951	65310442	DNAJC6	chr1	65264693	0.0257
chr1	65468991	65470489	PDE4B	chr1	65792509	0.038146
chr1	65525111	65526201	PDE4B	chr1	65792509	0.093039
chr1	66270369	66271694	UBE2U	chr1	64203617	0.029851
chr1	66270369	66271694	TCTEX1D1	chr1	66752456	0.027932
chr1	66270369	66271694	INSL5	chr1	66801259	0.03651
chr1	66331494	66332924	INSL5	chr1	66801259	0.034925
chr1	66331494	66332924	PTGER3	chr1	71047808	0.080324
chr1	66335989	66336489	LINC01788	chr1	70706452	0.027067
chr1	66562455	66564616	SGIP1	chr1	66533955	0.055372
chr1	66929941	66930441	TCTEX1D1	chr1	66752456	0.072837
chr1	66929941	66930441	INSL5	chr1	66801259	0.073097
chr1	66929941	66930441	WDR78	chr1	66924887	0.24779
chr1	66929941	66930441	MIER1	chr1	66924894	0.247983
chr1	66929941	66930441	SLC35D1	chr1	67054397	0.043626
chr1	66929941	66930441	C1orf141	chr1	67134971	0.047302
chr1	66929941	66930441	IL23R	chr1	67166485	0.059118
chr1	66929941	66930441	LRRC7	chr1	69760174	0.067487
chr1	66929941	66930441	LRRC40	chr1	70205678	0.031314
chr1	66929941	66930441	SRSF11	chr1	70205681	0.031313
chr1	66929941	66930441	PTGER3	chr1	71047808	0.055862
chr1	66929941	66930441	ZRANB2	chr1	71081289	0.045329
chr1	66929941	66930441	ZRANB2-AS2	chr1	71081323	0.04533
chr1	66930731	66931231	WDR78	chr1	66924887	0.054831
chr1	66930731	66931231	MIER1	chr1	66924894	0.054864
chr1	67148336	67149590	C1orf141	chr1	67134971	0.034403
chr1	67148336	67149590	IL23R	chr1	67166485	0.029945
chr1	67313882	67314673	IL12RB2	chr1	67307363	0.075789
chr1	67588110	67589796	DIRAS3	chr1	68051631	0.027385
chr1	67588110	67589796	LRRC7	chr1	69760174	0.065004
chr1	67645456	67647846	TCTEX1D1	chr1	66752456	0.027406
chr1	67645456	67647846	LRRC7	chr1	69760174	0.05968
chr1	67831708	67832508	GNG12	chr1	67833472	0.250185
chr1	67840336	67840836	GNG12	chr1	67833472	0.039546
chr1	68111742	68113214	DIRAS3	chr1	68051631	0.036645
chr1	68111742	68113214	LRRC7	chr1	69760174	0.038135
chr1	68140597	68142681	IL12RB2	chr1	67307363	0.026129
chr1	68140597	68142681	DIRAS3	chr1	68051631	0.042421
chr1	68140597	68142681	LRRC7	chr1	69760174	0.032484
chr1	68173550	68175196	DIRAS3	chr1	68051631	0.025547
chr1	68433292	68435244	RPE65	chr1	68449959	0.050067
chr1	68441683	68442443	RPE65	chr1	68449959	0.03153
chr1	68442764	68443601	RPE65	chr1	68449959	0.050407
chr1	68446471	68446971	RPE65	chr1	68449959	0.074849
chr1	68448586	68449086	RPE65	chr1	68449959	0.083234
chr1	68455918	68456946	RPE65	chr1	68449959	0.05803
chr1	68499347	68499847	DEPDC1	chr1	68497221	0.026317
chr1	69567197	69569127	LRRC7	chr1	69760174	0.027343
chr1	69710112	69711297	LRRC7	chr1	69760174	0.029061
chr1	70220849	70222115	C1orf141	chr1	67134971	0.058831
chr1	70220849	70222115	IL12RB2	chr1	67307363	0.05114
chr1	70220849	70222115	LRRC7	chr1	69760174	0.036847
chr1	70220849	70222115	LRRC40	chr1	70205678	0.336876
chr1	70220849	70222115	SRSF11	chr1	70205681	0.336898
chr1	70220849	70222115	ANKRD13C	chr1	70354734	0.075039
chr1	70220849	70222115	HHLA3	chr1	70354809	0.075029
chr1	70220849	70222115	CTH	chr1	70411217	0.061441
chr1	70220849	70222115	LINC01788	chr1	70706452	0.036028
chr1	70353682	70354182	ANKRD13C	chr1	70354734	0.216713
chr1	70353682	70354182	HHLA3	chr1	70354809	0.216708
chr1	70353682	70354182	ERICH3	chr1	74673738	0.025147
chr1	70412070	70412570	CTH	chr1	70411217	0.092403
chr1	70685231	70685966	LINC01788	chr1	70706452	0.036568
chr1	71054378	71055218	PTGER3	chr1	71047808	0.043332
chr1	72284261	72285184	NEGR1	chr1	72282594	0.325497
chr1	72284261	72285184	TNNI3K	chr1	74235386	0.074557
chr1	74713678	74714178	ERICH3	chr1	74673738	0.034167
chr1	74731444	74731944	TYW3	chr1	74733155	0.04825
chr1	74731444	74731944	CRYZ	chr1	74733408	0.048257
chr1	75130269	75131307	LHX8	chr1	75128433	0.202682
chr1	75134775	75135897	LHX8	chr1	75128433	0.075603
chr1	75136171	75136869	LHX8	chr1	75128433	0.045194
chr1	75614379	75616284	LHX8	chr1	75128433	0.053521
chr1	75614379	75616284	SLC44A5	chr1	75611114	0.441107
chr1	75616329	75617236	SLC44A5	chr1	75611114	0.118704
chr1	75954535	75955035	ASB17	chr1	75932431	0.04361
chr1	76075904	76076404	LINC01360	chr1	73306169	0.025695
chr1	76075904	76076404	ST6GALNAC3	chr1	76074683	0.133802
chr1	76887401	76888246	ST6GALNAC5	chr1	76867407	0.032541
chr1	77513754	77515137	SLC44A5	chr1	75611114	0.025528
chr1	77513754	77515137	ASB17	chr1	75932431	0.039152
chr1	77513754	77515137	PIGK	chr1	77219447	0.034306
chr1	77513754	77515137	AK5	chr1	77282601	0.079192
chr1	77513754	77515137	IFI44	chr1	78649788	0.026067
chr1	77538578	77540007	ADGRL4	chr1	79006810	0.031764
chr1	77757574	77758680	USP33	chr1	77759879	0.171581
chr1	77757574	77758680	MIGA1	chr1	77779623	0.059248
chr1	78003916	78006413	ST6GALNAC3	chr1	76074683	0.028793
chr1	78003916	78006413	PIGK	chr1	77219447	0.056761
chr1	78003916	78006413	USP33	chr1	77759879	0.047496
chr1	78003916	78006413	MIGA1	chr1	77779623	0.051104
chr1	78003916	78006413	NEXN	chr1	77888514	0.111991
chr1	78003916	78006413	DNAJB4	chr1	77979157	0.058637
chr1	78003916	78006413	FUBP1	chr1	77979205	0.058698
chr1	78003916	78006413	GIPC2	chr1	78045904	0.262114
chr1	78003916	78006413	MGC27382	chr1	78229598	0.064921
chr1	78003916	78006413	IFI44L	chr1	78620381	0.03721
chr1	78003916	78006413	IFI44	chr1	78649788	0.07757
chr1	78003916	78006413	ADGRL4	chr1	79006810	0.176855
chr1	78255223	78256328	MGC27382	chr1	78229598	0.028898
chr1	78475893	78476680	PTGFR	chr1	78491042	0.052185
chr1	78650824	78651677	IFI44L	chr1	78620381	0.032586
chr1	78650824	78651677	IFI44	chr1	78649788	0.173155
chr1	81802482	81803520	ADGRL2	chr1	81800396	0.408209
chr1	83024352	83025647	LINC01361	chr1	82984922	0.040158
chr1	83692126	83694862	LINC01361	chr1	82984922	0.02758
chr1	84077500	84079054	LINC01725	chr1	83860996	0.080545
chr1	84077500	84079054	TTLL7	chr1	83999150	0.201818
chr1	84077500	84079054	PRKACB	chr1	84164183	0.213951
chr1	84077500	84079054	SAMD13	chr1	84298365	0.048853
chr1	84077500	84079054	DNASE2B	chr1	84398531	0.029651
chr1	84077500	84079054	RPF1	chr1	84479236	0.06468
chr1	84077500	84079054	CTBS	chr1	84574480	0.030459
chr1	84077500	84079054	MCOLN2	chr1	84997122	0.057374
chr1	84077500	84079054	MCOLN3	chr1	85048540	0.091231
chr1	84077500	84079054	DDAH1	chr1	85465206	0.02788
chr1	84077500	84079054	SH3GLB1	chr1	86704569	0.031058
chr1	84299802	84300475	SAMD13	chr1	84298365	0.05226
chr1	84300946	84301871	SAMD13	chr1	84298365	0.141764
chr1	84377030	84378321	DNASE2B	chr1	84398531	0.03763
chr1	84603054	84604954	DNASE2B	chr1	84398531	0.043753
chr1	84603054	84604954	RPF1	chr1	84479236	0.025106
chr1	84603054	84604954	LINC01555	chr1	84635020	0.092446
chr1	84620579	84621336	LINC01725	chr1	83860996	0.026222
chr1	84620579	84621336	DNASE2B	chr1	84398531	0.02862
chr1	84620579	84621336	LINC01555	chr1	84635020	0.168856
chr1	84620579	84621336	SSX2IP	chr1	84690557	0.029148
chr1	84620579	84621336	LPAR3	chr1	84893213	0.026812
chr1	84698153	84699082	SSX2IP	chr1	84690557	0.050222
chr1	84719392	84720844	LINC01361	chr1	82984922	0.027928
chr1	84719392	84720844	LINC01555	chr1	84635020	0.031629
chr1	84719392	84720844	SSX2IP	chr1	84690557	0.036312
chr1	84758535	84760123	LINC01781	chr1	80535754	0.068692
chr1	84758535	84760123	PRKACB	chr1	84164183	0.067022
chr1	84944611	84946383	LPAR3	chr1	84893213	0.069235
chr1	84944611	84946383	MCOLN2	chr1	84997122	0.047289
chr1	84944611	84946383	WDR63	chr1	85062297	0.047754
chr1	84997803	84998778	MCOLN2	chr1	84997122	0.118347
chr1	85047394	85047894	MCOLN3	chr1	85048540	0.055056
chr1	85275726	85276226	LINC01361	chr1	82984922	0.051019
chr1	85275726	85276226	LPAR3	chr1	84893213	0.05002
chr1	85275726	85276226	C1orf52	chr1	85259672	0.066805
chr1	85275726	85276226	BCL10	chr1	85276904	0.170699
chr1	85278819	85279319	C1orf52	chr1	85259672	0.02911
chr1	85278819	85279319	BCL10	chr1	85276904	0.081551
chr1	85453038	85455392	DDAH1	chr1	85465206	0.076598
chr1	85576844	85577733	DDAH1	chr1	85465206	0.085162
chr1	85576844	85577733	CYR61	chr1	85580760	0.273916
chr1	85576844	85577733	ZNHIT6	chr1	85708433	0.0473
chr1	85576844	85577733	ODF2L	chr1	86396342	0.037722
chr1	85576844	85577733	CLCA1	chr1	86468842	0.030248
chr1	85576844	85577733	CLCA4	chr1	86547075	0.032243
chr1	85707401	85707901	ZNHIT6	chr1	85708433	0.050216
chr1	86429178	86430266	ODF2L	chr1	86396342	0.037297
chr1	86429178	86430266	CLCA2	chr1	86423882	0.253074
chr1	86429178	86430266	CLCA1	chr1	86468842	0.061249
chr1	86915170	86915945	LINC01725	chr1	83860996	0.032779
chr1	86915170	86915945	MCOLN3	chr1	85048540	0.026655
chr1	86915170	86915945	SELENOF	chr1	86914365	0.236883
chr1	86915170	86915945	HS2ST1	chr1	86914651	0.23687
chr1	87134494	87135336	LINC01140	chr1	87131925	0.091229
chr1	87151411	87152338	LINC01140	chr1	87131925	0.038716
chr1	87155031	87156017	LINC01140	chr1	87131925	0.025336
chr1	87168625	87169973	LINC01140	chr1	87131925	0.043494
chr1	87329148	87329648	CLCA1	chr1	86468842	0.031427
chr1	87329148	87329648	LINC01140	chr1	87131925	0.039883
chr1	87329148	87329648	LMO4	chr1	87328467	0.199999
chr1	87329148	87329648	LINC01364	chr1	87371655	0.085543
chr1	87331385	87331885	LMO4	chr1	87328467	0.172148
chr1	87331385	87331885	LINC01364	chr1	87371655	0.097965
chr1	87334492	87335687	LPAR3	chr1	84893213	0.038262
chr1	87334492	87335687	LINC01140	chr1	87131925	0.058443
chr1	87334492	87335687	LMO4	chr1	87328467	0.181829
chr1	87334492	87335687	LINC01364	chr1	87371655	0.196889
chr1	88984969	88985469	KYAT3	chr1	88992960	0.084979
chr1	88984969	88985469	RBMXL1	chr1	88992960	0.084979
chr1	89069897	89070930	GBP1	chr1	89065360	0.040438
chr1	89127903	89128660	GBP2	chr1	89126159	0.12476
chr1	89128726	89129558	GBP3	chr1	89022866	0.030748
chr1	89128726	89129558	GBP1	chr1	89065360	0.028358
chr1	89128726	89129558	GBP2	chr1	89126159	0.245447
chr1	89128726	89129558	GBP7	chr1	89176040	0.03757
chr1	89128726	89129558	GBP4	chr1	89198950	0.037291
chr1	89169107	89169607	GBP7	chr1	89176040	0.025688
chr1	89201057	89201800	GBP4	chr1	89198950	0.073405
chr1	89261890	89263017	GBP5	chr1	89272861	0.035742
chr1	89271588	89272088	GBP5	chr1	89272861	0.026888
chr1	89274309	89275302	GBP5	chr1	89272861	0.191262
chr1	89286643	89288143	GBP5	chr1	89272861	0.046089
chr1	89309748	89312128	GBP3	chr1	89022866	0.025211
chr1	89309748	89312128	GBP1	chr1	89065360	0.028971
chr1	89309748	89312128	GBP5	chr1	89272861	0.038444
chr1	89309748	89312128	GBP6	chr1	89363876	0.03372
chr1	89357779	89358961	GBP6	chr1	89363876	0.071893
chr1	89407337	89408855	GBP6	chr1	89363876	0.038501
chr1	89523899	89525670	CLCA4	chr1	86547075	0.097901
chr1	89523899	89525670	GBP3	chr1	89022866	0.057036
chr1	89523899	89525670	GBP1	chr1	89065360	0.054186
chr1	89523899	89525670	GBP7	chr1	89176040	0.073383
chr1	89523899	89525670	GBP6	chr1	89363876	0.058327
chr1	89523899	89525670	LRRC8B	chr1	89558712	0.167129
[truncated: 47,611 more rows]
